# Supplementary material for: Solanum torvum responses to the root-knot nematode Meloidogyne incognita
Source: BMC Genomics. 2013 Aug 9;14:540. doi: 10.1186/1471-2164-14-540 (PMC3750854; doi:10.1186/1471-2164-14-540)
Supplement: Additional file 3 — Pearson correlation coefficients. [file 1471-2164-14-540-S3.xls]

## Sheet: Foglio1
	Mel1_ctrl	Mel2_ctrl	Mel3_ctrl	Mel1	Mel2	Mel3	St1_ctrl	St2_ctrl	St3_ctrl	St1	St2	St3
Mel1_ctrl	1	0.927051	0.917021	0.935786	0.91434	0.881575	0.514258	0.542619	0.469845	0.55976	0.502537	0.547316
Mel2_ctrl	0.927051	1	0.952981	0.925033	0.927366	0.933774	0.532424	0.562227	0.485052	0.590983	0.518499	0.56808
Mel3_ctrl	0.917021	0.952981	1	0.91714	0.924481	0.940527	0.54513	0.575899	0.519936	0.577746	0.544634	0.571486
Mel1	0.935786	0.925033	0.91714	1	0.969308	0.956605	0.52822	0.580762	0.490228	0.597696	0.53016	0.573329
Mel2	0.91434	0.927366	0.924481	0.969308	1	0.958891	0.554262	0.61316	0.508082	0.623178	0.550855	0.607503
Mel3	0.881575	0.933774	0.940527	0.956605	0.958891	1	0.530647	0.585212	0.506769	0.596637	0.545996	0.582629
St1_ctrl	0.514258	0.532424	0.54513	0.52822	0.554262	0.530647	1	0.926527	0.904669	0.903874	0.896991	0.912202
St2_ctrl	0.542619	0.562227	0.575899	0.580762	0.61316	0.585212	0.926527	1	0.856482	0.932837	0.873751	0.935892
St3_ctrl	0.469845	0.485052	0.519936	0.490228	0.508082	0.506769	0.904669	0.856482	1	0.803935	0.874812	0.856209
St1	0.55976	0.590983	0.577746	0.597696	0.623178	0.596637	0.903874	0.932837	0.803935	1	0.900154	0.966538
St2	0.502537	0.518499	0.544634	0.53016	0.550855	0.545996	0.896991	0.873751	0.874812	0.900154	1	0.947962
St3	0.547316	0.56808	0.571486	0.573329	0.607503	0.582629	0.912202	0.935892	0.856209	0.966538	0.947962	1
