# Supplementary material for: Solanum torvum responses to the root-knot nematode Meloidogyne incognita
Source: BMC Genomics. 2013 Aug 9;14:540. doi: 10.1186/1471-2164-14-540 (PMC3750854; doi:10.1186/1471-2164-14-540)
Supplement: Additional file 4 — Torvum DEG. [file 1471-2164-14-540-S4.xls]

## Sheet: DEG_torvum_concise
ID	Hit Description	Expression ratio log2(torvum_infected/torvum_ctrl)	FDR
tor5_c24663	NA	3.668	1.4e-05
tor5_rep_c1765	NA	3.542	0.000672
tor5_rep_c1970	NA	3.49	0.009477
tor5_rep_c17401	NA	3.301	0.00039
tor5_rep_c493	NA	3.07	0.000608
tor5_rep_c716	NA	3.068	7.2e-05
tor5_rep_c18018	NA	3.051	0.003068
tor5_s36483	NA	3.042	0.006433
tor5_rep_c9995	cytochrome b	3.003	0.000298
tor5_c10518	NA	2.826	0.000331
tor5_rep_c16622	NA	2.8	0.002964
tor5_rep_c3698	NA	2.506	0.012301
tor5_rep_c17395	NA	2.467	0.003564
tor5_c9415	cytochrome p450	2.407	0.000627
tor5_s30424	cytochrome c oxidase subunit iii	2.314	0.006361
tor5_c20880	NA	2.281	4.3e-05
tor5_c4138	NA	2.174	0.016289
tor5_c16946	NA	2.16	0.040171
tor5_c15582	af460237_1kunitz-type enzyme inhibitor s9c11	2.084	0.003466
tor5_rep_c11961	NA	2.049	0.005731
tor5_c3883	wound-induced protein win1	1.988	0.001097
tor5_s26850	wound-induced protein win2	1.98	0.009741
tor5_c23313	NA	1.963	0.059964
tor5_c2262	pathogenesis-related protein 1	1.924	0.001479
tor5_c8583	class ii chitinase	1.807	0.000993
tor5_rep_c12135	---NA---	1.774	0.07129
tor5_rep_c19140	NA	1.774	0.036502
tor5_c4013	translation elongation factor g	1.741	0.07859
tor5_rep_c83	protease inhibitor ii	1.719	0.009083
tor5_rep_c447	---NA---	1.711	0.002657
tor5_c13801	histone	1.7	0.003685
tor5_rep_c1609	---NA---	1.676	0.007295
tor5_rep_c133	snf1-related protein kinase regulatory subunit beta-1	1.655	0.036452
tor5_c4999	NA	1.647	0.010847
tor5_s36552	sts14 protein	1.644	0.014079
tor5_rep_c4686	cytochrome b5	1.635	0.078386
tor5_rep_c1921	NA	1.607	0.064044
tor5_rep_c449	lipoxygenase	1.603	0.006695
tor5_c1342	NA	1.579	0.009381
tor5_s28262	26s protease regulatory subunit	1.549	0.052814
tor5_rep_c4753	cytochrome p450	1.544	0.058972
tor5_s27879	NA	1.544	0.008901
tor5_c8637	NA	1.534	0.030761
tor5_c15469	NA	1.53	0.074482
tor5_c2989	NA	1.523	0.003284
tor5_rep_c18585	af279456_1sesquiterpene synthase 2	1.52	0.001475
tor5_c6707	beta-expansin 3	1.519	0.030054
tor5_rep_c2167	NA	1.518	0.010585
tor5_c21835	NA	1.487	0.00173
tor5_c14937	gcn5-related n-acetyltransferase family protein	1.485	0.095773
tor5_rep_c996	beta-cyanoalanine synthase	1.485	0.001663
tor5_rep_c268	pathogenesis-related protein 10	1.478	0.001964
tor5_rep_c8696	NA	1.476	0.014805
tor5_c8884	vetispiradiene synthase	1.474	0.003101
tor5_rep_c3118	protein	1.46	0.043212
tor5_rep_c113	beta galactosidase 1	1.444	0.00494
tor5_c14350	cytochrome p450	1.442	0.002102
tor5_s31747	NA	1.43	0.010492
tor5_rep_c2112	delta-12 oleate desaturase	1.423	0.038597
tor5_c4029	beta- -glucanase	1.418	0.002274
tor5_s32336	NA	1.412	0.03691
tor5_s28732	NA	1.41	0.092317
tor5_rep_c725	major pollen allergen ory s 1	1.405	0.016778
tor5_rep_c789	NA	1.4	0.003989
tor5_c5968	NA	1.387	0.015169
tor5_c7136	protein	1.378	0.096231
tor5_rep_c880	NA	1.378	0.040261
tor5_c19665	hypothetical protein ZeamMp158 [Zea mays subsp. mays]	1.372	0.017074
tor5_rep_c7050	pathogenesis-related protein 1	1.372	0.02293
tor5_c8591	vetispiradiene synthase	1.368	0.00408
tor5_c6621	class v	1.354	0.002224
tor5_rep_c912	beta-galactosidase	1.343	0.019667
tor5_c21559	NA	1.339	0.01994
tor5_rep_c6800	NA	1.32	0.028372
tor5_rep_c3917	cinnamoyl reductase	1.31	0.012182
tor5_c5987	senescence-associated protein	1.3	0.014755
tor5_c1952	expansin	1.276	0.045546
tor5_c24336	NA	1.269	0.045291
tor5_c10260	c2-h2 zinc finger protein	1.265	0.062059
tor5_s25649	NA	1.26	0.007641
tor5_rep_c2244	3-hydroxy-3-methylglutaryl coenzyme a reductase	1.259	0.005414
tor5_c4591	NA	1.252	0.016922
tor5_s26690	polyphenol oxidase	1.251	0.001201
tor5_c13889	NA	1.25	0.025934
tor5_c24236	NA	1.246	0.08833
tor5_rep_c114	af279456_1sesquiterpene synthase 2	1.246	0.026802
tor5_s24400	NA	1.241	0.076369
tor5_c11146	protein	1.236	0.00265
tor5_c9071	protein	1.234	0.078857
tor5_rep_c288	rossmann-fold nad -binding domain-containing protein	1.23	0.060929
tor5_rep_c8826	NA	1.229	0.012486
tor5_c13821	NA	1.224	0.013124
tor5_c8375	NA	1.222	0.011857
tor5_rep_c154	omega-6 fatty acid desaturase	1.219	0.072517
tor5_rep_c1216	basic 7s globulin 2 precursor small	1.212	0.040354
tor5_rep_c2729	proteinase inhibitor i	1.208	0.043883
tor5_rep_c1581	nicotiana lesion-inducing like	1.195	0.023289
tor5_rep_c46	NA	1.189	0.035607
tor5_c4796	NA	1.188	0.025022
tor5_s31140	NA	1.188	0.024181
tor5_rep_c3275	protein	1.185	0.011056
tor5_c20052	aminotransferase 2	1.181	0.031639
tor5_rep_c422	NA	1.18	0.088567
tor5_rep_c18530	NA	1.179	0.00957
tor5_rep_c1491	protein	1.178	0.012823
tor5_c4707	protein	1.177	0.097894
tor5_c23527	NA	1.17	0.038965
tor5_rep_c7838	class i extracellular chitinase	1.168	0.034301
tor5_s29539	3-hydroxy-3-methylglutaryl reductase 2	1.168	0.07189
tor5_rep_c387	jasmonic acid 2	1.159	0.016716
tor5_c9307	osmotin-like protein	1.151	0.079479
tor5_c17337	NA	1.143	0.047977
tor5_rep_c297	NA	1.141	0.014611
tor5_rep_c461	feebly-like protein	1.134	0.033827
tor5_rep_c8467	pit1 [Nicotiana tabacum]	1.131	0.063609
tor5_c8321	3 -5 exonuclease and kh-i domain-containing protein	1.128	0.065928
tor5_c11318	NA	1.117	0.062142
tor5_c11900	NA	1.116	0.096621
tor5_rep_c9665	alpha-dioxygenase 1	1.113	0.003149
tor5_s25440	disease resistance protein	1.113	0.008282
tor5_rep_c7748	branched-chain-amino-acid aminotransferase 2	1.112	0.079644
tor5_rep_c11252	NA	1.111	0.005922
tor5_c11373	NA	1.109	0.059749
tor5_c6043	transcription factor	1.108	0.007399
tor5_rep_c21601	NA	1.098	0.010684
tor5_rep_c364	NA	1.098	0.016336
tor5_rep_c1614	protein	1.096	0.026443
tor5_rep_c1942	phosphoenolpyruvate carboxylase kinase	1.081	0.073761
tor5_c6233	pectate lyase	1.08	0.040396
tor5_rep_c13680	NA	1.079	0.031065
tor5_rep_c2446	protein	1.079	0.092293
tor5_c11599	flavonol 3-o-glucosyltransferase	1.076	0.053174
tor5_rep_c659	cinnamyl alcohol dehydrogenase	1.071	0.005281
tor5_c3023	33kda precursor protein of oxygen-evolving complex	1.066	0.07053
tor5_rep_c18000	NA	1.06	0.038247
tor5_rep_c6634	stem-specific protein	1.059	0.056428
tor5_rep_c5350	protein	1.052	0.039107
tor5_c1482	NA	1.046	0.007591
tor5_rep_c11931	NA	1.044	0.021086
tor5_c6490	NA	1.043	0.020401
tor5_rep_c12071	beta- -glucanase	1.043	0.055916
tor5_c9485	NA	1.038	0.030969
tor5_c10571	carboxypeptidase c	1.037	0.081581
tor5_rep_c1131	pr-10 type pathogenesis-related protein	1.03	0.02928
tor5_rep_c23245	glutathione s-transferase tau 8	1.027	0.049783
tor5_rep_c1712	chia_tobac ame: full=acidic endochitinase flags: precursor	1.023	0.079359
tor5_rep_c9146	NA	1.022	0.012677
tor5_c3596	short-chain alcohol dehydrogenase	1.018	0.009495
tor5_rep_c22413	c2h2-like zinc finger protein	1.01	0.055504
tor5_s36000	NA	1.009	0.070476
tor5_c19685	NA	1.007	0.015273
tor5_c6915	vetispiradiene synthase	1.004	0.008536
tor5_rep_c954	microsomal delta-12 oleate desaturase	1	0.020482
tor5_c7221	101 kda heat shock protein	-1.001	0.045408
tor5_rep_c1151	peroxidase 49 precursor	-1.002	0.058081
tor5_c22420	pla3_orysi ame: full=phospholipase a1-ii 3 flags: precursor	-1.004	0.027583
tor5_c6938	NA	-1.004	0.057337
tor5_s30229	NA	-1.005	0.082423
tor5_c16699	transcription elongation	-1.007	0.04856
tor5_c4837	aspartic proteinase nepenthesin-1	-1.007	0.031998
tor5_s27701	chitinase 1	-1.01	0.078254
tor5_s26847	NA	-1.011	0.097422
tor5_c10568	NA	-1.012	0.087586
tor5_c20772	NA	-1.013	0.064104
tor5_c8850	c4-dicarboxylate transporter malic acid transport family protein	-1.014	0.01568
tor5_c24996	NA	-1.015	0.029686
tor5_c11332	flavonoid 3 5 -hydroxylase-like protein	-1.019	0.01135
tor5_c16167	NA	-1.02	0.062737
tor5_c5303	auxin-responsive family protein	-1.02	0.01194
tor5_rep_c8926	NA	-1.024	0.061203
tor5_c7425	aspartyl protease family protein	-1.028	0.012924
tor5_rep_c483	ent-kaurene oxidase	-1.028	0.00577
tor5_c7381	cytochrome	-1.029	0.010625
tor5_rep_c8720	glyceraldehyde-3-phosphate dehydrogenase	-1.031	0.017022
tor5_c7291	serine-threonine protein plant-	-1.032	0.053798
tor5_rep_c40	NA	-1.035	0.019035
tor5_c5554	jasmonate zim-domain protein 1	-1.037	0.013804
tor5_rep_c1091	transmembrane transporter-like protein	-1.038	0.068037
tor5_s22900	---NA---	-1.038	0.032371
tor5_c8240	beta-hexosaminidase 1	-1.043	0.014752
tor5_c10778	copalyl diphosphate synthase	-1.045	0.038335
tor5_c14013	protein	-1.046	0.079222
tor5_c12685	NA	-1.048	0.089365
tor5_c15762	phospholipase d	-1.048	0.068848
tor5_rep_c2545	branched-chain-amino-acid aminotransferase 2	-1.049	0.040502
tor5_c14926	NA	-1.052	0.081373
tor5_rep_c18119	40s ribosomal protein s4	-1.052	0.040431
tor5_c13969	protein	-1.053	0.016682
tor5_c8742	NA	-1.053	0.012093
tor5_c6317	60s ribosomal protein l36	-1.054	0.023243
tor5_c16553	dynein heavy chain protein 1	-1.055	0.017312
tor5_c8430	protein cobra	-1.055	0.059241
tor5_rep_c1011	glutathione s-transferase	-1.055	0.009939
tor5_rep_c595	NA	-1.055	0.011279
tor5_rep_c19741	NA	-1.056	0.02349
tor5_c22639	NA	-1.057	0.033021
tor5_c5008	carotenoid cleavage dioxygenase 8	-1.063	0.036082
tor5_c6187	inositol phosphorylceramide synthase 2	-1.063	0.015892
tor5_rep_c748	hypothetical protein VITISV_011098 [Vitis vinifera]	-1.064	0.010573
tor5_s28615	NA	-1.064	0.011549
tor5_c21388	NA	-1.069	0.010303
tor5_c15597	calmodulin	-1.07	0.048176
tor5_c3494	uncharacterized protein	-1.071	0.053083
tor5_c18910	NA	-1.072	0.052566
tor5_c5644	gpi-anchored protein	-1.076	0.096531
tor5_c10906	protein	-1.077	0.026916
tor5_c15653	cyclophilin-like protein	-1.077	0.071936
tor5_c5452	NA	-1.079	0.05529
tor5_rep_c12131	NA	-1.079	0.020512
tor5_c6520	nucleoside diphosphate kinase b	-1.088	0.013537
tor5_c8292	cytochrome p450	-1.089	0.005364
tor5_c6892	60s ribosomal protein l28	-1.092	0.064253
tor5_rep_c588	2-alkenal reductase	-1.093	0.009096
tor5_c15972	NA	-1.095	0.032694
tor5_rep_c22940	hyoscyamine 6 beta-hydroxylase	-1.098	0.037296
tor5_c20781	NA	-1.099	0.008217
tor5_rep_c22780	NA	-1.099	0.010544
tor5_rep_c492	nicotine n-demethylase	-1.099	0.029867
tor5_c7796	NA	-1.107	0.055454
tor5_c21604	NA	-1.108	0.037873
tor5_c24166	NA	-1.111	0.009809
tor5_rep_c9158	NA	-1.113	0.033199
tor5_rep_c455	hyoscyamine 6 beta-hydroxylase	-1.114	0.038429
tor5_c13758	NA	-1.115	0.014293
tor5_c12915	NA	-1.116	0.010942
tor5_c21971	NA	-1.117	0.020746
tor5_rep_c20345	NA	-1.122	0.031938
tor5_c4972	NA	-1.123	0.087452
tor5_c17471	multidrug pheromone mdr abc transporter family	-1.125	0.006444
tor5_rep_c18001	lipid binding	-1.126	0.023168
tor5_rep_c1647	protein	-1.127	0.060268
tor5_c8853	glyceraldehyde-3-phosphate dehydrogenase	-1.128	0.04764
tor5_c15987	NA	-1.13	0.078121
tor5_c18406	cytochrome p450	-1.132	0.036305
tor5_c20486	ap2 domain cbf protein	-1.132	0.017947
tor5_c4432	v-type h+ atpase	-1.133	0.029933
tor5_c9129	NA	-1.134	0.051653
tor5_c21643	NA	-1.137	0.03631
tor5_rep_c4	NA	-1.138	0.016526
tor5_c15524	NA	-1.14	0.003875
tor5_c7659	protein	-1.14	0.004146
tor5_c17906	NA	-1.145	0.030705
tor5_c21517	NA	-1.146	0.024968
tor5_c22896	succinate dehydrogenase complex subunit b	-1.147	0.022256
tor5_c12180	esterase lipase domain-containing protein	-1.151	0.066731
tor5_c20261	NA	-1.153	0.028598
tor5_rep_c12272	lysm domain containing protein	-1.155	0.012406
tor5_c21289	NA	-1.156	0.033963
tor5_rep_c11794	uncharacterized protein	-1.156	0.088745
tor5_c3620	hsp20-like chaperone	-1.159	0.031341
tor5_c9472	NA	-1.159	0.024147
tor5_c2716	NA	-1.164	0.077753
tor5_rep_c1110	lysm domain containing protein	-1.164	0.044716
tor5_c16219	40s ribosomal protein s26	-1.166	0.021948
tor5_rep_c13128	NA	-1.168	0.018094
tor5_c19541	gibberellin 2-oxidase	-1.17	0.072615
tor5_c5631	heat shock protein	-1.171	0.023857
tor5_c19886	calcium binding protein	-1.172	0.028327
tor5_c23204	arsenite inducuble rna associated protein aip-	-1.173	0.003996
tor5_s27265	NA	-1.174	0.015756
tor5_c18620	potential mitochondrial glutaredoxin	-1.182	0.020992
tor5_c12712	NA	-1.183	0.042171
tor5_c18353	NA	-1.201	0.036174
tor5_rep_c1101	protease inhibitor seed storage lipid transfer protein family protein	-1.203	0.053489
tor5_c19314	NA	-1.211	0.01189
tor5_c6874	3 -n-debenzoyl-2 -deoxytaxol n-	-1.213	0.023476
tor5_c9671	NA	-1.216	0.041643
tor5_s27274	NA	-1.218	0.007048
tor5_c22700	NA	-1.22	0.034622
tor5_c4353	cytosolic class i small heat shock protein 3b	-1.221	0.008378
tor5_c12791	mfs nicotinic acid transporter	-1.222	0.016597
tor5_c2617	NA	-1.222	0.016256
tor5_c19589	NA	-1.223	0.061563
tor5_c16350	NA	-1.224	0.010007
tor5_c24550	NA	-1.225	0.007209
tor5_c22777	NA	-1.227	0.027217
tor5_c5012	protein phosphatase	-1.227	0.009881
tor5_c5507	NA	-1.227	0.008165
tor5_rep_c16952	transmembrane transporter-like protein	-1.227	0.005419
tor5_rep_c7716	NA	-1.228	0.036502
tor5_c5139	expansin-like protein	-1.235	0.005175
tor5_rep_c528	uncharacterized protein	-1.235	0.008418
tor5_c7234	NA	-1.236	0.022199
tor5_rep_c5527	NA	-1.237	0.01742
tor5_c5392	progesterone binding	-1.24	0.017679
tor5_c20731	NA	-1.241	0.015901
tor5_c8736	non-specific lipid transfer protein	-1.246	0.040801
tor5_c8006	uncharacterized protein	-1.25	0.002106
tor5_rep_c10579	uncharacterized protein	-1.251	0.011008
tor5_c14649	NA	-1.252	0.063633
tor5_c17188	---NA---	-1.252	0.004133
tor5_c12864	NA	-1.255	0.002636
tor5_c19192	NA	-1.255	0.051597
tor5_c10563	cytosolic class i small heat shock protein 2a	-1.258	0.003422
tor5_c11539	NA	-1.258	0.005115
tor5_rep_c327	NA	-1.26	0.024545
tor5_c8494	histone h3	-1.262	0.018548
tor5_c5400	NA	-1.266	0.052608
tor5_c14741	adiponectin receptor 1	-1.276	0.020018
tor5_c19360	NA	-1.277	0.001729
tor5_rep_c383	NA	-1.283	0.063597
tor5_c4012	lipoxygenase	-1.289	0.012647
tor5_c3774	NA	-1.293	0.006721
tor5_rep_c18473	histone h2b	-1.293	0.035789
tor5_c16240	NA	-1.296	0.004841
tor5_rep_c21764	NA	-1.3	0.06694
tor5_c9792	cytochrome p450	-1.303	0.047658
tor5_rep_c12414	NA	-1.308	0.020977
tor5_c12894	chitinase 1	-1.312	0.007879
tor5_c19122	60s acidic ribosomal protein p2	-1.316	0.024691
tor5_c12252	NA	-1.317	0.007491
tor5_rep_c17063	trypsin proteinase inhibitor precursor	-1.335	0.009448
tor5_rep_c2452	universal stress protein family protein	-1.335	0.017505
tor5_rep_c5738	protein	-1.335	0.020893
tor5_c4140	disease resistance response protein	-1.336	0.002032
tor5_rep_c3261	NA	-1.339	0.012362
tor5_rep_c3800	flavonol synthase flavanone 3-	-1.342	0.012087
tor5_rep_c3350	NA	-1.351	0.006472
tor5_c2944	hypothetical protein BATDEDRAFT_7789 [Batrachochytrium dendrobatidis JAM81]	-1.356	0.036297
tor5_c8362	protein	-1.356	0.01812
tor5_c3988	geranylgeranyl diphosphate synthase	-1.359	0.057934
tor5_c17544	protein	-1.362	0.020053
tor5_c10562	NA	-1.371	0.009442
tor5_c11740	NA	-1.373	0.024443
tor5_c10054	NA	-1.377	0.002373
tor5_c11110	NA	-1.38	0.019531
tor5_c12787	NA	-1.388	0.03638
tor5_rep_c320	NA	-1.397	0.054008
tor5_c20430	amidase family protein	-1.404	0.000811
tor5_c12986	omega-6 fatty acid desaturase	-1.408	0.00756
tor5_c12548	protein	-1.411	0.020976
tor5_s32789	mitochondrial atp synthase 6 kda subunit	-1.411	0.038446
tor5_c20096	cell division control protein	-1.417	0.068085
tor5_c5534	upf0497 membrane protein	-1.42	0.003914
tor5_c16588	upf0497 membrane protein	-1.437	0.001181
tor5_c23701	NA	-1.448	0.000623
tor5_c6237	NA	-1.451	0.002614
tor5_c7116	c2h2 conidiation transcription factor	-1.453	0.005979
tor5_rep_c202	NA	-1.457	0.047708
tor5_s26303	cytosolic class i small heat shock protein 2a	-1.458	0.001277
tor5_rep_c877	anter-specific proline-rich protein	-1.475	0.009845
tor5_c16443	NA	-1.478	0.001669
tor5_c14038	NA	-1.481	0.008758
tor5_c5630	mlo-like protein 6	-1.505	0.00265
tor5_c3645	cytochrome p450	-1.512	0.007791
tor5_c13781	protein	-1.517	0.000777
tor5_rep_c23614	protein	-1.521	0.020265
tor5_c2925	proline dehydrogenase	-1.545	0.03751
tor5_c5668	uncharacterized protein	-1.6	0.002192
tor5_rep_c956	NA	-1.602	0.001943
tor5_c12591	cytochrome family subfamily polypeptide 2	-1.605	0.024043
tor5_c9334	glutamine synthetase	-1.611	0.023897
tor5_c10243	NA	-1.624	0.026162
tor5_c2649	NA	-1.624	0.028252
tor5_s32331	NA	-1.625	0.003595
tor5_rep_c4337	NA	-1.626	0.004036
tor5_c10375	NA	-1.643	0.009592
tor5_rep_c1375	protein	-1.678	0.000136
tor5_rep_c1423	predicted protein [Populus trichocarpa]	-1.687	0.004736
tor5_c10177	NA	-1.712	0.000578
tor5_c5171	rhicadhesin receptor	-1.712	0.006433
tor5_c18886	NA	-1.717	0.000252
tor5_c9440	protein	-1.763	0.00043
tor5_rep_c2975	protein	-1.771	0.006258
tor5_s30008	short-chain dehydrogenase reductase sdr	-1.776	0.00205
tor5_c12451	NA	-1.808	0.002656
tor5_rep_c5015	xyloglucan endotransglucosylase hydrolase protein 22	-1.827	0.001444
tor5_c25028	NA	-1.842	0.00018
tor5_s26959	NA	-1.857	0.000193
tor5_rep_c1935	protein	-1.859	0.001865
tor5_c23789	peptide transport protein	-1.864	0.001326
tor5_c5291	heat shock protein 70 kda	-1.869	0.000448
tor5_c2897	protein	-1.916	0.00153
tor5_rep_c4385	flavonol synthase flavanone 3-	-1.922	0.000699
tor5_c18412	NA	-1.937	0.005825
tor5_c21542	NA	-1.953	6.5e-05
tor5_rep_c18782	NA	-2.013	0.000481
tor5_rep_c1557	NA	-2.024	0.02683
tor5_rep_c7942	udp-glucose:flavonoid glucoside -glucosyltransferase	-2.024	0.014968
tor5_rep_c130	PREDICTED: hypothetical protein [Vitis vinifera]	-2.029	0.004989
tor5_c13834	NA	-2.033	0.000496
tor5_c16843	cellulose synthase-like protein	-2.057	0.000453
tor5_rep_c13016	protein	-2.098	0.019159
tor5_rep_c872	predicted protein [Populus trichocarpa]	-2.109	0.001777
tor5_c22151	NA	-2.147	0.001891
tor5_c21133	heat shock protein 21	-2.165	0.001646
tor5_c12379	protein	-2.171	0.049397
tor5_c5754	peroxidase	-2.186	0.000338
tor5_rep_c3283	lipid transfer protein	-2.492	0.009884
tor5_c2772	NA	-2.601	0.00903

## Sheet: DEG_torvum_extended
ID	Hit Description	GO.Group	GO.ID	Term	Expression ratio log2(torvum_infected/torvum_ctrl)	FDR
tor5_c24663	NA	NA	NA	NA	3.668	1.4e-05
tor5_rep_c1765	NA	NA	NA	NA	3.542	0.000672
tor5_rep_c1970	NA	NA	NA	NA	3.49	0.009477
tor5_rep_c17401	NA	NA	NA	NA	3.301	0.00039
tor5_rep_c493	NA	NA	NA	NA	3.07	0.000608
tor5_rep_c716	NA	NA	NA	NA	3.068	7.2e-05
tor5_rep_c18018	NA	NA	NA	NA	3.051	0.003068
tor5_s36483	NA	NA	NA	NA	3.042	0.006433
tor5_rep_c9995	cytochrome b	F	GO:0046872	metal ion binding	3.003	0.000298
tor5_rep_c9995	cytochrome b	C	GO:0070469	respiratory chain	3.003	0.000298
tor5_rep_c9995	cytochrome b	F	GO:0009055	electron carrier activity	3.003	0.000298
tor5_rep_c9995	cytochrome b	C	GO:0005743	mitochondrial inner membrane	3.003	0.000298
tor5_rep_c9995	cytochrome b	C	GO:0016020	membrane	3.003	0.000298
tor5_rep_c9995	cytochrome b	P	GO:0006118	electron transport	3.003	0.000298
tor5_rep_c9995	cytochrome b	C	GO:0016021	integral to membrane	3.003	0.000298
tor5_rep_c9995	cytochrome b	P	GO:0022904	respiratory electron transport chain	3.003	0.000298
tor5_rep_c9995	cytochrome b	F	GO:0016491	oxidoreductase activity	3.003	0.000298
tor5_rep_c9995	cytochrome b	P	GO:0006810	transport	3.003	0.000298
tor5_c10518	NA	NA	NA	NA	2.826	0.000331
tor5_rep_c16622	NA	NA	NA	NA	2.8	0.002964
tor5_rep_c3698	NA	NA	NA	NA	2.506	0.012301
tor5_rep_c17395	NA	NA	NA	NA	2.467	0.003564
tor5_c9415	cytochrome p450	P	GO:0006118	electron transport	2.407	0.000627
tor5_c9415	cytochrome p450	P	GO:0046251	limonene catabolic process	2.407	0.000627
tor5_c9415	cytochrome p450	F	GO:0009055	electron carrier activity	2.407	0.000627
tor5_c9415	cytochrome p450	P	GO:0016099	monoterpenoid biosynthetic process	2.407	0.000627
tor5_c9415	cytochrome p450	C	GO:0016021	integral to membrane	2.407	0.000627
tor5_c9415	cytochrome p450	C	GO:0005792	microsome	2.407	0.000627
tor5_c9415	cytochrome p450	F	GO:0050592	4-hydroxyphenylacetaldehyde oxime monooxygenase activity	2.407	0.000627
tor5_c9415	cytochrome p450	P	GO:0006570	tyrosine metabolic process	2.407	0.000627
tor5_c9415	cytochrome p450	F	GO:0018675	(S)-limonene 6-monooxygenase activity	2.407	0.000627
tor5_c9415	cytochrome p450	P	GO:0055114	oxidation reduction	2.407	0.000627
tor5_c9415	cytochrome p450	F	GO:0020037	heme binding	2.407	0.000627
tor5_c9415	cytochrome p450	F	GO:0005506	iron ion binding	2.407	0.000627
tor5_c9415	cytochrome p450	C	GO:0005789	endoplasmic reticulum membrane	2.407	0.000627
tor5_s30424	cytochrome c oxidase subunit iii	C	GO:0016021	integral to membrane	2.314	0.006361
tor5_s30424	cytochrome c oxidase subunit iii	F	GO:0004129	cytochrome-c oxidase activity	2.314	0.006361
tor5_s30424	cytochrome c oxidase subunit iii	P	GO:0015992	proton transport	2.314	0.006361
tor5_s30424	cytochrome c oxidase subunit iii	C	GO:0045277	respiratory chain complex IV	2.314	0.006361
tor5_s30424	cytochrome c oxidase subunit iii	C	GO:0005743	mitochondrial inner membrane	2.314	0.006361
tor5_s30424	cytochrome c oxidase subunit iii	P	GO:0006123	mitochondrial electron transport, cytochrome c to oxygen	2.314	0.006361
tor5_c20880	NA	NA	NA	NA	2.281	4.3e-05
tor5_c4138	NA	NA	NA	NA	2.174	0.016289
tor5_c16946	NA	NA	NA	NA	2.16	0.040171
tor5_c15582	af460237_1kunitz-type enzyme inhibitor s9c11	F	GO:0004866	endopeptidase inhibitor activity	2.084	0.003466
tor5_c15582	af460237_1kunitz-type enzyme inhibitor s9c11	F	GO:0004869	cysteine-type endopeptidase inhibitor activity	2.084	0.003466
tor5_c15582	af460237_1kunitz-type enzyme inhibitor s9c11	C	GO:0005773	vacuole	2.084	0.003466
tor5_rep_c11961	NA	NA	NA	NA	2.049	0.005731
tor5_c3883	wound-induced protein win1	F	GO:0008061	chitin binding	1.988	0.001097
tor5_c3883	wound-induced protein win1	P	GO:0050832	defense response to fungus	1.988	0.001097
tor5_c3883	wound-induced protein win1	P	GO:0016998	cell wall macromolecule catabolic process	1.988	0.001097
tor5_c3883	wound-induced protein win1	P	GO:0042742	defense response to bacterium	1.988	0.001097
tor5_c3883	wound-induced protein win1	P	GO:0006032	chitin catabolic process	1.988	0.001097
tor5_c3883	wound-induced protein win1	F	GO:0004568	chitinase activity	1.988	0.001097
tor5_s26850	wound-induced protein win2	P	GO:0050832	defense response to fungus	1.98	0.009741
tor5_s26850	wound-induced protein win2	P	GO:0006032	chitin catabolic process	1.98	0.009741
tor5_s26850	wound-induced protein win2	F	GO:0008061	chitin binding	1.98	0.009741
tor5_s26850	wound-induced protein win2	F	GO:0004568	chitinase activity	1.98	0.009741
tor5_s26850	wound-induced protein win2	P	GO:0016998	cell wall macromolecule catabolic process	1.98	0.009741
tor5_s26850	wound-induced protein win2	P	GO:0042742	defense response to bacterium	1.98	0.009741
tor5_c23313	NA	NA	NA	NA	1.963	0.059964
tor5_c2262	pathogenesis-related protein 1	C	GO:0005576	extracellular region	1.924	0.001479
tor5_c2262	pathogenesis-related protein 1	P	GO:0050832	defense response to fungus	1.924	0.001479
tor5_c2262	pathogenesis-related protein 1	P	GO:0031640	killing of cells of another organism	1.924	0.001479
tor5_c8583	class ii chitinase	P	GO:0016998	cell wall macromolecule catabolic process	1.807	0.000993
tor5_c8583	class ii chitinase	P	GO:0006032	chitin catabolic process	1.807	0.000993
tor5_c8583	class ii chitinase	P	GO:0009607	response to biotic stimulus	1.807	0.000993
tor5_c8583	class ii chitinase	F	GO:0004568	chitinase activity	1.807	0.000993
tor5_c8583	class ii chitinase	F	GO:0008061	chitin binding	1.807	0.000993
tor5_c8583	class ii chitinase	C	GO:0005615	extracellular space	1.807	0.000993
tor5_c8583	class ii chitinase	P	GO:0006952	defense response	1.807	0.000993
tor5_rep_c12135	---NA---	P	GO:0006950	response to stress	1.774	0.07129
tor5_rep_c19140	NA	NA	NA	NA	1.774	0.036502
tor5_c4013	translation elongation factor g	F	GO:0003746	translation elongation factor activity	1.741	0.07859
tor5_c4013	translation elongation factor g	P	GO:0006448	regulation of translational elongation	1.741	0.07859
tor5_c4013	translation elongation factor g	C	GO:0005840	ribosome	1.741	0.07859
tor5_c4013	translation elongation factor g	F	GO:0005525	GTP binding	1.741	0.07859
tor5_rep_c83	protease inhibitor ii	F	GO:0008233	peptidase activity	1.719	0.009083
tor5_rep_c83	protease inhibitor ii	C	GO:0005576	extracellular region	1.719	0.009083
tor5_rep_c83	protease inhibitor ii	P	GO:0031640	killing of cells of another organism	1.719	0.009083
tor5_rep_c83	protease inhibitor ii	F	GO:0030414	peptidase inhibitor activity	1.719	0.009083
tor5_rep_c83	protease inhibitor ii	C	GO:0009505	plant-type cell wall	1.719	0.009083
tor5_rep_c83	protease inhibitor ii	P	GO:0050832	defense response to fungus	1.719	0.009083
tor5_rep_c447	---NA---	P	GO:0006952	defense response	1.711	0.002657
tor5_c13801	histone	C	GO:0001740	Barr body	1.7	0.003685
tor5_c13801	histone	P	GO:0006281	DNA repair	1.7	0.003685
tor5_c13801	histone	C	GO:0005700	polytene chromosome	1.7	0.003685
tor5_c13801	histone	F	GO:0003677	DNA binding	1.7	0.003685
tor5_c13801	histone	P	GO:0008360	regulation of cell shape	1.7	0.003685
tor5_c13801	histone	P	GO:0007155	cell adhesion	1.7	0.003685
tor5_c13801	histone	P	GO:0006334	nucleosome assembly	1.7	0.003685
tor5_c13801	histone	P	GO:0007140	male meiosis	1.7	0.003685
tor5_c13801	histone	P	GO:0009725	response to hormone stimulus	1.7	0.003685
tor5_c13801	histone	C	GO:0000786	nucleosome	1.7	0.003685
tor5_c13801	histone	P	GO:0007420	brain development	1.7	0.003685
tor5_rep_c1609	---NA---	F	GO:0008061	chitin binding	1.676	0.007295
tor5_rep_c133	snf1-related protein kinase regulatory subunit beta-1	C	GO:0009507	chloroplast	1.655	0.036452
tor5_rep_c133	snf1-related protein kinase regulatory subunit beta-1	F	GO:0004679	AMP-activated protein kinase activity	1.655	0.036452
tor5_rep_c133	snf1-related protein kinase regulatory subunit beta-1	P	GO:0016310	phosphorylation	1.655	0.036452
tor5_rep_c133	snf1-related protein kinase regulatory subunit beta-1	P	GO:0043562	cellular response to nitrogen levels	1.655	0.036452
tor5_rep_c133	snf1-related protein kinase regulatory subunit beta-1	P	GO:0009069	serine family amino acid metabolic process	1.655	0.036452
tor5_rep_c133	snf1-related protein kinase regulatory subunit beta-1	F	GO:0005515	protein binding	1.655	0.036452
tor5_c4999	NA	NA	NA	NA	1.647	0.010847
tor5_s36552	sts14 protein	C	GO:0005576	extracellular region	1.644	0.014079
tor5_s36552	sts14 protein	P	GO:0006952	defense response	1.644	0.014079
tor5_s36552	sts14 protein	C	GO:0005773	vacuole	1.644	0.014079
tor5_s36552	sts14 protein	P	GO:0009607	response to biotic stimulus	1.644	0.014079
tor5_rep_c4686	cytochrome b5	C	GO:0005773	vacuole	1.635	0.078386
tor5_rep_c4686	cytochrome b5	F	GO:0020037	heme binding	1.635	0.078386
tor5_rep_c4686	cytochrome b5	C	GO:0005789	endoplasmic reticulum membrane	1.635	0.078386
tor5_rep_c4686	cytochrome b5	C	GO:0016023	cytoplasmic membrane-bounded vesicle	1.635	0.078386
tor5_rep_c4686	cytochrome b5	C	GO:0009535	chloroplast thylakoid membrane	1.635	0.078386
tor5_rep_c4686	cytochrome b5	C	GO:0009325	nitrate reductase complex	1.635	0.078386
tor5_rep_c4686	cytochrome b5	F	GO:0009703	nitrate reductase (NADH) activity	1.635	0.078386
tor5_rep_c4686	cytochrome b5	C	GO:0005792	microsome	1.635	0.078386
tor5_rep_c4686	cytochrome b5	P	GO:0006810	transport	1.635	0.078386
tor5_rep_c4686	cytochrome b5	C	GO:0016021	integral to membrane	1.635	0.078386
tor5_rep_c4686	cytochrome b5	P	GO:0022900	electron transport chain	1.635	0.078386
tor5_rep_c4686	cytochrome b5	P	GO:0006807	nitrogen compound metabolic process	1.635	0.078386
tor5_rep_c1921	NA	NA	NA	NA	1.607	0.064044
tor5_rep_c449	lipoxygenase	P	GO:0055114	oxidation reduction	1.603	0.006695
tor5_rep_c449	lipoxygenase	F	GO:0016165	lipoxygenase activity	1.603	0.006695
tor5_rep_c449	lipoxygenase	C	GO:0005737	cytoplasm	1.603	0.006695
tor5_rep_c449	lipoxygenase	F	GO:0005506	iron ion binding	1.603	0.006695
tor5_rep_c449	lipoxygenase	P	GO:0031408	oxylipin biosynthetic process	1.603	0.006695
tor5_c1342	NA	NA	NA	NA	1.579	0.009381
tor5_s28262	26s protease regulatory subunit	P	GO:0006511	ubiquitin-dependent protein catabolic process	1.549	0.052814
tor5_s28262	26s protease regulatory subunit	P	GO:0009851	auxin biosynthetic process	1.549	0.052814
tor5_s28262	26s protease regulatory subunit	C	GO:0008540	proteasome regulatory particle, base subcomplex	1.549	0.052814
tor5_s28262	26s protease regulatory subunit	F	GO:0005524	ATP binding	1.549	0.052814
tor5_s28262	26s protease regulatory subunit	F	GO:0008568	microtubule-severing ATPase activity	1.549	0.052814
tor5_s28262	26s protease regulatory subunit	F	GO:0008233	peptidase activity	1.549	0.052814
tor5_s28262	26s protease regulatory subunit	C	GO:0005737	cytoplasm	1.549	0.052814
tor5_s28262	26s protease regulatory subunit	C	GO:0005634	nucleus	1.549	0.052814
tor5_rep_c4753	cytochrome p450	F	GO:0005506	iron ion binding	1.544	0.058972
tor5_rep_c4753	cytochrome p450	P	GO:0006118	electron transport	1.544	0.058972
tor5_rep_c4753	cytochrome p450	F	GO:0009055	electron carrier activity	1.544	0.058972
tor5_rep_c4753	cytochrome p450	F	GO:0020037	heme binding	1.544	0.058972
tor5_rep_c4753	cytochrome p450	F	GO:0004497	monooxygenase activity	1.544	0.058972
tor5_rep_c4753	cytochrome p450	P	GO:0055114	oxidation reduction	1.544	0.058972
tor5_s27879	NA	NA	NA	NA	1.544	0.008901
tor5_c8637	NA	NA	NA	NA	1.534	0.030761
tor5_c15469	NA	NA	NA	NA	1.53	0.074482
tor5_c2989	NA	NA	NA	NA	1.523	0.003284
tor5_rep_c18585	af279456_1sesquiterpene synthase 2	F	GO:0000287	magnesium ion binding	1.52	0.001475
tor5_rep_c18585	af279456_1sesquiterpene synthase 2	F	GO:0016829	lyase activity	1.52	0.001475
tor5_rep_c18585	af279456_1sesquiterpene synthase 2	P	GO:0051762	sesquiterpene biosynthetic process	1.52	0.001475
tor5_c6707	beta-expansin 3	P	GO:0019953	sexual reproduction	1.519	0.030054
tor5_c6707	beta-expansin 3	C	GO:0005576	extracellular region	1.519	0.030054
tor5_c6707	beta-expansin 3	C	GO:0016023	cytoplasmic membrane-bounded vesicle	1.519	0.030054
tor5_rep_c2167	NA	NA	NA	NA	1.518	0.010585
tor5_c21835	NA	NA	NA	NA	1.487	0.00173
tor5_c14937	gcn5-related n-acetyltransferase family protein	C	GO:0016020	membrane	1.485	0.095773
tor5_c14937	gcn5-related n-acetyltransferase family protein	F	GO:0008080	N-acetyltransferase activity	1.485	0.095773
tor5_c14937	gcn5-related n-acetyltransferase family protein	P	GO:0042967	acyl-carrier-protein biosynthetic process	1.485	0.095773
tor5_rep_c996	beta-cyanoalanine synthase	F	GO:0050017	L-3-cyanoalanine synthase activity	1.485	0.001663
tor5_rep_c996	beta-cyanoalanine synthase	F	GO:0005507	copper ion binding	1.485	0.001663
tor5_rep_c996	beta-cyanoalanine synthase	C	GO:0005739	mitochondrion	1.485	0.001663
tor5_rep_c996	beta-cyanoalanine synthase	F	GO:0004124	cysteine synthase activity	1.485	0.001663
tor5_rep_c996	beta-cyanoalanine synthase	P	GO:0019499	cyanide metabolic process	1.485	0.001663
tor5_rep_c996	beta-cyanoalanine synthase	F	GO:0016740	transferase activity	1.485	0.001663
tor5_rep_c996	beta-cyanoalanine synthase	C	GO:0009333	cysteine synthase complex	1.485	0.001663
tor5_rep_c996	beta-cyanoalanine synthase	P	GO:0051410	detoxification of nitrogen compound	1.485	0.001663
tor5_rep_c996	beta-cyanoalanine synthase	F	GO:0030170	pyridoxal phosphate binding	1.485	0.001663
tor5_rep_c996	beta-cyanoalanine synthase	P	GO:0006535	cysteine biosynthetic process from serine	1.485	0.001663
tor5_rep_c268	pathogenesis-related protein 10	P	GO:0006952	defense response	1.478	0.001964
tor5_rep_c268	pathogenesis-related protein 10	P	GO:0009607	response to biotic stimulus	1.478	0.001964
tor5_rep_c8696	NA	NA	NA	NA	1.476	0.014805
tor5_c8884	vetispiradiene synthase	P	GO:0016114	terpenoid biosynthetic process	1.474	0.003101
tor5_c8884	vetispiradiene synthase	F	GO:0045483	aristolochene synthase activity	1.474	0.003101
tor5_c8884	vetispiradiene synthase	C	GO:0005737	cytoplasm	1.474	0.003101
tor5_c8884	vetispiradiene synthase	P	GO:0008152	metabolic process	1.474	0.003101
tor5_c8884	vetispiradiene synthase	F	GO:0000287	magnesium ion binding	1.474	0.003101
tor5_rep_c3118	protein	F	GO:0043565	sequence-specific DNA binding	1.46	0.043212
tor5_rep_c3118	protein	F	GO:0003700	transcription factor activity	1.46	0.043212
tor5_rep_c3118	protein	P	GO:0045449	regulation of transcription	1.46	0.043212
tor5_rep_c3118	protein	P	GO:0006355	regulation of transcription, DNA-dependent	1.46	0.043212
tor5_rep_c3118	protein	C	GO:0005667	transcription factor complex	1.46	0.043212
tor5_rep_c113	beta galactosidase 1	F	GO:0005515	protein binding	1.444	0.00494
tor5_c14350	cytochrome p450	F	GO:0005506	iron ion binding	1.442	0.002102
tor5_c14350	cytochrome p450	P	GO:0006118	electron transport	1.442	0.002102
tor5_c14350	cytochrome p450	P	GO:0055114	oxidation reduction	1.442	0.002102
tor5_c14350	cytochrome p450	F	GO:0009055	electron carrier activity	1.442	0.002102
tor5_c14350	cytochrome p450	F	GO:0020037	heme binding	1.442	0.002102
tor5_c14350	cytochrome p450	F	GO:0004497	monooxygenase activity	1.442	0.002102
tor5_s31747	NA	NA	NA	NA	1.43	0.010492
tor5_rep_c2112	delta-12 oleate desaturase	F	GO:0016491	oxidoreductase activity	1.423	0.038597
tor5_rep_c2112	delta-12 oleate desaturase	C	GO:0016021	integral to membrane	1.423	0.038597
tor5_rep_c2112	delta-12 oleate desaturase	P	GO:0055114	oxidation reduction	1.423	0.038597
tor5_rep_c2112	delta-12 oleate desaturase	C	GO:0005789	endoplasmic reticulum membrane	1.423	0.038597
tor5_rep_c2112	delta-12 oleate desaturase	P	GO:0006629	lipid metabolic process	1.423	0.038597
tor5_rep_c2112	delta-12 oleate desaturase	P	GO:0006633	fatty acid biosynthetic process	1.423	0.038597
tor5_c4029	beta- -glucanase	P	GO:0006952	defense response	1.418	0.002274
tor5_c4029	beta- -glucanase	F	GO:0042973	glucan endo-1,3-beta-D-glucosidase activity	1.418	0.002274
tor5_c4029	beta- -glucanase	C	GO:0048046	apoplast	1.418	0.002274
tor5_c4029	beta- -glucanase	P	GO:0005982	starch metabolic process	1.418	0.002274
tor5_c4029	beta- -glucanase	P	GO:0009607	response to biotic stimulus	1.418	0.002274
tor5_c4029	beta- -glucanase	P	GO:0005985	sucrose metabolic process	1.418	0.002274
tor5_c4029	beta- -glucanase	F	GO:0043169	cation binding	1.418	0.002274
tor5_c4029	beta- -glucanase	P	GO:0005975	carbohydrate metabolic process	1.418	0.002274
tor5_c4029	beta- -glucanase	F	GO:0003824	catalytic activity	1.418	0.002274
tor5_s32336	NA	NA	NA	NA	1.412	0.03691
tor5_s28732	NA	NA	NA	NA	1.41	0.092317
tor5_rep_c725	major pollen allergen ory s 1	P	GO:0009826	unidimensional cell growth	1.405	0.016778
tor5_rep_c725	major pollen allergen ory s 1	P	GO:0019953	sexual reproduction	1.405	0.016778
tor5_rep_c725	major pollen allergen ory s 1	P	GO:0009828	plant-type cell wall loosening	1.405	0.016778
tor5_rep_c725	major pollen allergen ory s 1	C	GO:0005576	extracellular region	1.405	0.016778
tor5_rep_c789	NA	NA	NA	NA	1.4	0.003989
tor5_c5968	NA	NA	NA	NA	1.387	0.015169
tor5_c7136	protein	F	GO:0004190	aspartic-type endopeptidase activity	1.378	0.096231
tor5_c7136	protein	C	GO:0005789	endoplasmic reticulum membrane	1.378	0.096231
tor5_c7136	protein	P	GO:0009846	pollen germination	1.378	0.096231
tor5_c7136	protein	C	GO:0016023	cytoplasmic membrane-bounded vesicle	1.378	0.096231
tor5_c7136	protein	P	GO:0009555	pollen development	1.378	0.096231
tor5_c7136	protein	C	GO:0016021	integral to membrane	1.378	0.096231
tor5_rep_c880	NA	NA	NA	NA	1.378	0.040261
tor5_c19665	hypothetical protein ZeamMp158 [Zea mays subsp. mays]	C	GO:0005739	mitochondrion	1.372	0.017074
tor5_rep_c7050	pathogenesis-related protein 1	P	GO:0006952	defense response	1.372	0.02293
tor5_rep_c7050	pathogenesis-related protein 1	C	GO:0005576	extracellular region	1.372	0.02293
tor5_rep_c7050	pathogenesis-related protein 1	P	GO:0009607	response to biotic stimulus	1.372	0.02293
tor5_c8591	vetispiradiene synthase	F	GO:0000287	magnesium ion binding	1.368	0.00408
tor5_c8591	vetispiradiene synthase	P	GO:0008152	metabolic process	1.368	0.00408
tor5_c8591	vetispiradiene synthase	F	GO:0016829	lyase activity	1.368	0.00408
tor5_c6621	class v	C	GO:0005618	cell wall	1.354	0.002224
tor5_c6621	class v	F	GO:0004568	chitinase activity	1.354	0.002224
tor5_c6621	class v	F	GO:0043169	cation binding	1.354	0.002224
tor5_c6621	class v	F	GO:0003824	catalytic activity	1.354	0.002224
tor5_c6621	class v	P	GO:0005975	carbohydrate metabolic process	1.354	0.002224
tor5_c6621	class v	P	GO:0016998	cell wall macromolecule catabolic process	1.354	0.002224
tor5_c6621	class v	P	GO:0006032	chitin catabolic process	1.354	0.002224
tor5_rep_c912	beta-galactosidase	P	GO:0006027	glycosaminoglycan catabolic process	1.343	0.019667
tor5_rep_c912	beta-galactosidase	P	GO:0006012	galactose metabolic process	1.343	0.019667
tor5_rep_c912	beta-galactosidase	F	GO:0005529	sugar binding	1.343	0.019667
tor5_rep_c912	beta-galactosidase	F	GO:0043169	cation binding	1.343	0.019667
tor5_rep_c912	beta-galactosidase	P	GO:0006687	glycosphingolipid metabolic process	1.343	0.019667
tor5_rep_c912	beta-galactosidase	F	GO:0004565	beta-galactosidase activity	1.343	0.019667
tor5_rep_c912	beta-galactosidase	F	GO:0005515	protein binding	1.343	0.019667
tor5_rep_c912	beta-galactosidase	P	GO:0046486	glycerolipid metabolic process	1.343	0.019667
tor5_rep_c912	beta-galactosidase	C	GO:0009341	beta-galactosidase complex	1.343	0.019667
tor5_c21559	NA	NA	NA	NA	1.339	0.01994
tor5_rep_c6800	NA	NA	NA	NA	1.32	0.028372
tor5_rep_c3917	cinnamoyl reductase	P	GO:0009811	stilbene biosynthetic process	1.31	0.012182
tor5_rep_c3917	cinnamoyl reductase	F	GO:0003854	3-beta-hydroxy-delta5-steroid dehydrogenase activity	1.31	0.012182
tor5_rep_c3917	cinnamoyl reductase	F	GO:0016621	cinnamoyl-CoA reductase activity	1.31	0.012182
tor5_rep_c3917	cinnamoyl reductase	P	GO:0008207	C21-steroid hormone metabolic process	1.31	0.012182
tor5_rep_c3917	cinnamoyl reductase	P	GO:0008210	estrogen metabolic process	1.31	0.012182
tor5_rep_c3917	cinnamoyl reductase	P	GO:0055114	oxidation reduction	1.31	0.012182
tor5_rep_c3917	cinnamoyl reductase	F	GO:0045552	dihydrokaempferol 4-reductase activity	1.31	0.012182
tor5_rep_c3917	cinnamoyl reductase	P	GO:0008209	androgen metabolic process	1.31	0.012182
tor5_rep_c3917	cinnamoyl reductase	P	GO:0009805	coumarin biosynthetic process	1.31	0.012182
tor5_rep_c3917	cinnamoyl reductase	P	GO:0006694	steroid biosynthetic process	1.31	0.012182
tor5_rep_c3917	cinnamoyl reductase	F	GO:0050662	coenzyme binding	1.31	0.012182
tor5_rep_c3917	cinnamoyl reductase	P	GO:0009813	flavonoid biosynthetic process	1.31	0.012182
tor5_rep_c3917	cinnamoyl reductase	P	GO:0009809	lignin biosynthetic process	1.31	0.012182
tor5_c5987	senescence-associated protein	P	GO:0009409	response to cold	1.3	0.014755
tor5_c5987	senescence-associated protein	P	GO:0009790	embryonic development	1.3	0.014755
tor5_c5987	senescence-associated protein	P	GO:0000302	response to reactive oxygen species	1.3	0.014755
tor5_c5987	senescence-associated protein	P	GO:0006950	response to stress	1.3	0.014755
tor5_c5987	senescence-associated protein	P	GO:0042631	cellular response to water deprivation	1.3	0.014755
tor5_c1952	expansin	P	GO:0009664	plant-type cell wall organization	1.276	0.045546
tor5_c1952	expansin	C	GO:0005576	extracellular region	1.276	0.045546
tor5_c1952	expansin	C	GO:0016020	membrane	1.276	0.045546
tor5_c24336	NA	NA	NA	NA	1.269	0.045291
tor5_c10260	c2-h2 zinc finger protein	P	GO:0010447	response to acidity	1.265	0.062059
tor5_c10260	c2-h2 zinc finger protein	P	GO:0010044	response to aluminum ion	1.265	0.062059
tor5_c10260	c2-h2 zinc finger protein	F	GO:0003700	transcription factor activity	1.265	0.062059
tor5_c10260	c2-h2 zinc finger protein	F	GO:0008270	zinc ion binding	1.265	0.062059
tor5_c10260	c2-h2 zinc finger protein	C	GO:0005667	transcription factor complex	1.265	0.062059
tor5_c10260	c2-h2 zinc finger protein	P	GO:0045449	regulation of transcription	1.265	0.062059
tor5_s25649	NA	NA	NA	NA	1.26	0.007641
tor5_rep_c2244	3-hydroxy-3-methylglutaryl coenzyme a reductase	F	GO:0004420	hydroxymethylglutaryl-CoA reductase (NADPH) activity	1.259	0.005414
tor5_rep_c2244	3-hydroxy-3-methylglutaryl coenzyme a reductase	P	GO:0008299	isoprenoid biosynthetic process	1.259	0.005414
tor5_rep_c2244	3-hydroxy-3-methylglutaryl coenzyme a reductase	P	GO:0055114	oxidation reduction	1.259	0.005414
tor5_rep_c2244	3-hydroxy-3-methylglutaryl coenzyme a reductase	F	GO:0050661	NADP or NADPH binding	1.259	0.005414
tor5_rep_c2244	3-hydroxy-3-methylglutaryl coenzyme a reductase	P	GO:0006694	steroid biosynthetic process	1.259	0.005414
tor5_rep_c2244	3-hydroxy-3-methylglutaryl coenzyme a reductase	P	GO:0015936	coenzyme A metabolic process	1.259	0.005414
tor5_rep_c2244	3-hydroxy-3-methylglutaryl coenzyme a reductase	C	GO:0005789	endoplasmic reticulum membrane	1.259	0.005414
tor5_rep_c2244	3-hydroxy-3-methylglutaryl coenzyme a reductase	C	GO:0016021	integral to membrane	1.259	0.005414
tor5_c4591	NA	NA	NA	NA	1.252	0.016922
tor5_s26690	polyphenol oxidase	F	GO:0004097	catechol oxidase activity	1.251	0.001201
tor5_s26690	polyphenol oxidase	P	GO:0006570	tyrosine metabolic process	1.251	0.001201
tor5_s26690	polyphenol oxidase	P	GO:0006118	electron transport	1.251	0.001201
tor5_s26690	polyphenol oxidase	P	GO:0055114	oxidation reduction	1.251	0.001201
tor5_c13889	NA	NA	NA	NA	1.25	0.025934
tor5_c24236	NA	NA	NA	NA	1.246	0.08833
tor5_rep_c114	af279456_1sesquiterpene synthase 2	F	GO:0000287	magnesium ion binding	1.246	0.026802
tor5_rep_c114	af279456_1sesquiterpene synthase 2	P	GO:0051762	sesquiterpene biosynthetic process	1.246	0.026802
tor5_rep_c114	af279456_1sesquiterpene synthase 2	F	GO:0016829	lyase activity	1.246	0.026802
tor5_s24400	NA	NA	NA	NA	1.241	0.076369
tor5_c11146	protein	P	GO:0006534	cysteine metabolic process	1.236	0.00265
tor5_c11146	protein	F	GO:0018826	methionine gamma-lyase activity	1.236	0.00265
tor5_c11146	protein	F	GO:0003962	cystathionine gamma-synthase activity	1.236	0.00265
tor5_c11146	protein	F	GO:0030170	pyridoxal phosphate binding	1.236	0.00265
tor5_c11146	protein	P	GO:0019458	methionine catabolic process via 2-oxobutanoate	1.236	0.00265
tor5_c11146	protein	C	GO:0005829	cytosol	1.236	0.00265
tor5_c9071	protein	C	GO:0000151	ubiquitin ligase complex	1.234	0.078857
tor5_c9071	protein	P	GO:0016567	protein ubiquitination	1.234	0.078857
tor5_c9071	protein	F	GO:0004842	ubiquitin-protein ligase activity	1.234	0.078857
tor5_rep_c288	rossmann-fold nad -binding domain-containing protein	F	GO:0005488	binding	1.23	0.060929
tor5_rep_c288	rossmann-fold nad -binding domain-containing protein	C	GO:0005777	peroxisome	1.23	0.060929
tor5_rep_c288	rossmann-fold nad -binding domain-containing protein	C	GO:0016020	membrane	1.23	0.060929
tor5_rep_c288	rossmann-fold nad -binding domain-containing protein	P	GO:0046686	response to cadmium ion	1.23	0.060929
tor5_rep_c288	rossmann-fold nad -binding domain-containing protein	P	GO:0042967	acyl-carrier-protein biosynthetic process	1.23	0.060929
tor5_rep_c288	rossmann-fold nad -binding domain-containing protein	P	GO:0006633	fatty acid biosynthetic process	1.23	0.060929
tor5_rep_c288	rossmann-fold nad -binding domain-containing protein	F	GO:0004316	3-oxoacyl-[acyl-carrier-protein] reductase activity	1.23	0.060929
tor5_rep_c288	rossmann-fold nad -binding domain-containing protein	C	GO:0005835	fatty acid synthase complex	1.23	0.060929
tor5_rep_c288	rossmann-fold nad -binding domain-containing protein	P	GO:0055114	oxidation reduction	1.23	0.060929
tor5_rep_c8826	NA	NA	NA	NA	1.229	0.012486
tor5_c13821	NA	NA	NA	NA	1.224	0.013124
tor5_c8375	NA	NA	NA	NA	1.222	0.011857
tor5_rep_c154	omega-6 fatty acid desaturase	C	GO:0016021	integral to membrane	1.219	0.072517
tor5_rep_c154	omega-6 fatty acid desaturase	P	GO:0055114	oxidation reduction	1.219	0.072517
tor5_rep_c154	omega-6 fatty acid desaturase	P	GO:0006633	fatty acid biosynthetic process	1.219	0.072517
tor5_rep_c154	omega-6 fatty acid desaturase	C	GO:0005789	endoplasmic reticulum membrane	1.219	0.072517
tor5_rep_c154	omega-6 fatty acid desaturase	F	GO:0016491	oxidoreductase activity	1.219	0.072517
tor5_rep_c1216	basic 7s globulin 2 precursor small	P	GO:0009651	response to salt stress	1.212	0.040354
tor5_rep_c1216	basic 7s globulin 2 precursor small	C	GO:0005886	plasma membrane	1.212	0.040354
tor5_rep_c1216	basic 7s globulin 2 precursor small	C	GO:0009505	plant-type cell wall	1.212	0.040354
tor5_rep_c1216	basic 7s globulin 2 precursor small	F	GO:0004190	aspartic-type endopeptidase activity	1.212	0.040354
tor5_rep_c1216	basic 7s globulin 2 precursor small	P	GO:0006508	proteolysis	1.212	0.040354
tor5_rep_c2729	proteinase inhibitor i	C	GO:0005576	extracellular region	1.208	0.043883
tor5_rep_c2729	proteinase inhibitor i	C	GO:0005773	vacuole	1.208	0.043883
tor5_rep_c2729	proteinase inhibitor i	F	GO:0004867	serine-type endopeptidase inhibitor activity	1.208	0.043883
tor5_rep_c2729	proteinase inhibitor i	P	GO:0009611	response to wounding	1.208	0.043883
tor5_rep_c2729	proteinase inhibitor i	F	GO:0008233	peptidase activity	1.208	0.043883
tor5_rep_c1581	nicotiana lesion-inducing like	C	GO:0016023	cytoplasmic membrane-bounded vesicle	1.195	0.023289
tor5_rep_c1581	nicotiana lesion-inducing like	C	GO:0005783	endoplasmic reticulum	1.195	0.023289
tor5_rep_c46	NA	NA	NA	NA	1.189	0.035607
tor5_c4796	NA	NA	NA	NA	1.188	0.025022
tor5_s31140	NA	NA	NA	NA	1.188	0.024181
tor5_rep_c3275	protein	F	GO:0003700	transcription factor activity	1.185	0.011056
tor5_rep_c3275	protein	P	GO:0045449	regulation of transcription	1.185	0.011056
tor5_rep_c3275	protein	C	GO:0005667	transcription factor complex	1.185	0.011056
tor5_rep_c3275	protein	F	GO:0043565	sequence-specific DNA binding	1.185	0.011056
tor5_c20052	aminotransferase 2	P	GO:0006566	threonine metabolic process	1.181	0.031639
tor5_c20052	aminotransferase 2	P	GO:0006544	glycine metabolic process	1.181	0.031639
tor5_c20052	aminotransferase 2	F	GO:0005515	protein binding	1.181	0.031639
tor5_c20052	aminotransferase 2	P	GO:0006563	L-serine metabolic process	1.181	0.031639
tor5_c20052	aminotransferase 2	F	GO:0050281	serine-glyoxylate transaminase activity	1.181	0.031639
tor5_c20052	aminotransferase 2	P	GO:0008152	metabolic process	1.181	0.031639
tor5_c20052	aminotransferase 2	F	GO:0030170	pyridoxal phosphate binding	1.181	0.031639
tor5_rep_c422	NA	NA	NA	NA	1.18	0.088567
tor5_rep_c18530	NA	NA	NA	NA	1.179	0.00957
tor5_rep_c1491	protein	P	GO:0006508	proteolysis	1.178	0.012823
tor5_rep_c1491	protein	F	GO:0004197	cysteine-type endopeptidase activity	1.178	0.012823
tor5_rep_c1491	protein	F	GO:0032440	2-alkenal reductase activity	1.178	0.012823
tor5_rep_c1491	protein	P	GO:0055114	oxidation reduction	1.178	0.012823
tor5_rep_c1491	protein	F	GO:0008234	cysteine-type peptidase activity	1.178	0.012823
tor5_c4707	protein	C	GO:0005886	plasma membrane	1.177	0.097894
tor5_c23527	NA	NA	NA	NA	1.17	0.038965
tor5_rep_c7838	class i extracellular chitinase	P	GO:0006952	defense response	1.168	0.034301
tor5_rep_c7838	class i extracellular chitinase	C	GO:0005615	extracellular space	1.168	0.034301
tor5_rep_c7838	class i extracellular chitinase	P	GO:0016998	cell wall macromolecule catabolic process	1.168	0.034301
tor5_rep_c7838	class i extracellular chitinase	F	GO:0004568	chitinase activity	1.168	0.034301
tor5_rep_c7838	class i extracellular chitinase	F	GO:0008061	chitin binding	1.168	0.034301
tor5_rep_c7838	class i extracellular chitinase	P	GO:0006032	chitin catabolic process	1.168	0.034301
tor5_s29539	3-hydroxy-3-methylglutaryl reductase 2	P	GO:0015936	coenzyme A metabolic process	1.168	0.07189
tor5_s29539	3-hydroxy-3-methylglutaryl reductase 2	P	GO:0055114	oxidation reduction	1.168	0.07189
tor5_s29539	3-hydroxy-3-methylglutaryl reductase 2	F	GO:0050662	coenzyme binding	1.168	0.07189
tor5_s29539	3-hydroxy-3-methylglutaryl reductase 2	P	GO:0006694	steroid biosynthetic process	1.168	0.07189
tor5_s29539	3-hydroxy-3-methylglutaryl reductase 2	F	GO:0004420	hydroxymethylglutaryl-CoA reductase (NADPH) activity	1.168	0.07189
tor5_rep_c387	jasmonic acid 2	F	GO:0003677	DNA binding	1.159	0.016716
tor5_rep_c387	jasmonic acid 2	P	GO:0045449	regulation of transcription	1.159	0.016716
tor5_c9307	osmotin-like protein	P	GO:0031640	killing of cells of another organism	1.151	0.079479
tor5_c9307	osmotin-like protein	P	GO:0050832	defense response to fungus	1.151	0.079479
tor5_c9307	osmotin-like protein	C	GO:0005737	cytoplasm	1.151	0.079479
tor5_c17337	NA	NA	NA	NA	1.143	0.047977
tor5_rep_c297	NA	NA	NA	NA	1.141	0.014611
tor5_rep_c461	feebly-like protein	P	GO:0001561	fatty acid alpha-oxidation	1.134	0.033827
tor5_rep_c461	feebly-like protein	F	GO:0016174	NAD(P)H oxidase activity	1.134	0.033827
tor5_rep_c461	feebly-like protein	P	GO:0008219	cell death	1.134	0.033827
tor5_rep_c461	feebly-like protein	F	GO:0016165	lipoxygenase activity	1.134	0.033827
tor5_rep_c461	feebly-like protein	F	GO:0004601	peroxidase activity	1.134	0.033827
tor5_rep_c461	feebly-like protein	P	GO:0006979	response to oxidative stress	1.134	0.033827
tor5_rep_c461	feebly-like protein	P	GO:0006804	peroxidase reaction	1.134	0.033827
tor5_rep_c461	feebly-like protein	P	GO:0051707	response to other organism	1.134	0.033827
tor5_rep_c461	feebly-like protein	F	GO:0020037	heme binding	1.134	0.033827
tor5_rep_c461	feebly-like protein	P	GO:0009751	response to salicylic acid stimulus	1.134	0.033827
tor5_rep_c461	feebly-like protein	P	GO:0055114	oxidation reduction	1.134	0.033827
tor5_rep_c8467	pit1 [Nicotiana tabacum]	P	GO:0006952	defense response	1.131	0.063609
tor5_c8321	3 -5 exonuclease and kh-i domain-containing protein	P	GO:0006139	nucleobase, nucleoside, nucleotide and nucleic acid metabolic process	1.128	0.065928
tor5_c8321	3 -5 exonuclease and kh-i domain-containing protein	F	GO:0008408	3'-5' exonuclease activity	1.128	0.065928
tor5_c8321	3 -5 exonuclease and kh-i domain-containing protein	F	GO:0003723	RNA binding	1.128	0.065928
tor5_c8321	3 -5 exonuclease and kh-i domain-containing protein	C	GO:0005622	intracellular	1.128	0.065928
tor5_c11318	NA	NA	NA	NA	1.117	0.062142
tor5_c11900	NA	NA	NA	NA	1.116	0.096621
tor5_rep_c9665	alpha-dioxygenase 1	P	GO:0006804	peroxidase reaction	1.113	0.003149
tor5_rep_c9665	alpha-dioxygenase 1	F	GO:0016174	NAD(P)H oxidase activity	1.113	0.003149
tor5_rep_c9665	alpha-dioxygenase 1	F	GO:0004601	peroxidase activity	1.113	0.003149
tor5_rep_c9665	alpha-dioxygenase 1	F	GO:0020037	heme binding	1.113	0.003149
tor5_rep_c9665	alpha-dioxygenase 1	F	GO:0016702	oxidoreductase activity, acting on single donors with incorporation of molecular oxygen, incorporation of two atoms of oxygen	1.113	0.003149
tor5_rep_c9665	alpha-dioxygenase 1	P	GO:0055114	oxidation reduction	1.113	0.003149
tor5_rep_c9665	alpha-dioxygenase 1	P	GO:0006979	response to oxidative stress	1.113	0.003149
tor5_s25440	disease resistance protein	F	GO:0005515	protein binding	1.113	0.008282
tor5_s25440	disease resistance protein	F	GO:0017111	nucleoside-triphosphatase activity	1.113	0.008282
tor5_s25440	disease resistance protein	P	GO:0006952	defense response	1.113	0.008282
tor5_s25440	disease resistance protein	F	GO:0005524	ATP binding	1.113	0.008282
tor5_s25440	disease resistance protein	P	GO:0006915	apoptosis	1.113	0.008282
tor5_s25440	disease resistance protein	P	GO:0009851	auxin biosynthetic process	1.113	0.008282
tor5_rep_c7748	branched-chain-amino-acid aminotransferase 2	P	GO:0009099	valine biosynthetic process	1.112	0.079644
tor5_rep_c7748	branched-chain-amino-acid aminotransferase 2	P	GO:0006550	isoleucine catabolic process	1.112	0.079644
tor5_rep_c7748	branched-chain-amino-acid aminotransferase 2	C	GO:0009507	chloroplast	1.112	0.079644
tor5_rep_c7748	branched-chain-amino-acid aminotransferase 2	P	GO:0009098	leucine biosynthetic process	1.112	0.079644
tor5_rep_c7748	branched-chain-amino-acid aminotransferase 2	P	GO:0006574	valine catabolic process	1.112	0.079644
tor5_rep_c7748	branched-chain-amino-acid aminotransferase 2	P	GO:0006552	leucine catabolic process	1.112	0.079644
tor5_rep_c7748	branched-chain-amino-acid aminotransferase 2	P	GO:0009097	isoleucine biosynthetic process	1.112	0.079644
tor5_rep_c7748	branched-chain-amino-acid aminotransferase 2	P	GO:0015940	pantothenate biosynthetic process	1.112	0.079644
tor5_rep_c7748	branched-chain-amino-acid aminotransferase 2	F	GO:0004084	branched-chain-amino-acid transaminase activity	1.112	0.079644
tor5_rep_c11252	NA	NA	NA	NA	1.111	0.005922
tor5_c11373	NA	NA	NA	NA	1.109	0.059749
tor5_c6043	transcription factor	P	GO:0045449	regulation of transcription	1.108	0.007399
tor5_c6043	transcription factor	F	GO:0003700	transcription factor activity	1.108	0.007399
tor5_c6043	transcription factor	P	GO:0042742	defense response to bacterium	1.108	0.007399
tor5_c6043	transcription factor	P	GO:0006355	regulation of transcription, DNA-dependent	1.108	0.007399
tor5_c6043	transcription factor	F	GO:0046983	protein dimerization activity	1.108	0.007399
tor5_c6043	transcription factor	F	GO:0005516	calmodulin binding	1.108	0.007399
tor5_c6043	transcription factor	C	GO:0005667	transcription factor complex	1.108	0.007399
tor5_c6043	transcription factor	F	GO:0043565	sequence-specific DNA binding	1.108	0.007399
tor5_rep_c21601	NA	NA	NA	NA	1.098	0.010684
tor5_rep_c364	NA	NA	NA	NA	1.098	0.016336
tor5_rep_c1614	protein	C	GO:0005829	cytosol	1.096	0.026443
tor5_rep_c1614	protein	C	GO:0005886	plasma membrane	1.096	0.026443
tor5_rep_c1614	protein	C	GO:0005634	nucleus	1.096	0.026443
tor5_rep_c1942	phosphoenolpyruvate carboxylase kinase	F	GO:0004674	protein serine/threonine kinase activity	1.081	0.073761
tor5_rep_c1942	phosphoenolpyruvate carboxylase kinase	F	GO:0005515	protein binding	1.081	0.073761
tor5_rep_c1942	phosphoenolpyruvate carboxylase kinase	F	GO:0005524	ATP binding	1.081	0.073761
tor5_rep_c1942	phosphoenolpyruvate carboxylase kinase	P	GO:0009069	serine family amino acid metabolic process	1.081	0.073761
tor5_rep_c1942	phosphoenolpyruvate carboxylase kinase	P	GO:0009851	auxin biosynthetic process	1.081	0.073761
tor5_rep_c1942	phosphoenolpyruvate carboxylase kinase	P	GO:0016310	phosphorylation	1.081	0.073761
tor5_rep_c1942	phosphoenolpyruvate carboxylase kinase	P	GO:0006468	protein amino acid phosphorylation	1.081	0.073761
tor5_c6233	pectate lyase	F	GO:0046872	metal ion binding	1.08	0.040396
tor5_c6233	pectate lyase	F	GO:0030570	pectate lyase activity	1.08	0.040396
tor5_c6233	pectate lyase	C	GO:0005576	extracellular region	1.08	0.040396
tor5_c6233	pectate lyase	C	GO:0012505	endomembrane system	1.08	0.040396
tor5_rep_c13680	NA	NA	NA	NA	1.079	0.031065
tor5_rep_c2446	protein	F	GO:0004784	superoxide dismutase activity	1.079	0.092293
tor5_rep_c2446	protein	F	GO:0045735	nutrient reservoir activity	1.079	0.092293
tor5_rep_c2446	protein	P	GO:0055114	oxidation reduction	1.079	0.092293
tor5_rep_c2446	protein	P	GO:0007165	signal transduction	1.079	0.092293
tor5_rep_c2446	protein	F	GO:0004872	receptor activity	1.079	0.092293
tor5_rep_c2446	protein	P	GO:0046487	glyoxylate metabolic process	1.079	0.092293
tor5_rep_c2446	protein	C	GO:0048046	apoplast	1.079	0.092293
tor5_rep_c2446	protein	F	GO:0050162	oxalate oxidase activity	1.079	0.092293
tor5_rep_c2446	protein	P	GO:0006801	superoxide metabolic process	1.079	0.092293
tor5_rep_c2446	protein	F	GO:0030145	manganese ion binding	1.079	0.092293
tor5_c11599	flavonol 3-o-glucosyltransferase	P	GO:0008152	metabolic process	1.076	0.053174
tor5_c11599	flavonol 3-o-glucosyltransferase	F	GO:0047213	anthocyanidin 3-O-glucosyltransferase activity	1.076	0.053174
tor5_c11599	flavonol 3-o-glucosyltransferase	P	GO:0009813	flavonoid biosynthetic process	1.076	0.053174
tor5_rep_c659	cinnamyl alcohol dehydrogenase	P	GO:0055114	oxidation reduction	1.071	0.005281
tor5_rep_c659	cinnamyl alcohol dehydrogenase	F	GO:0045551	cinnamyl-alcohol dehydrogenase activity	1.071	0.005281
tor5_rep_c659	cinnamyl alcohol dehydrogenase	P	GO:0009811	stilbene biosynthetic process	1.071	0.005281
tor5_rep_c659	cinnamyl alcohol dehydrogenase	P	GO:0009805	coumarin biosynthetic process	1.071	0.005281
tor5_rep_c659	cinnamyl alcohol dehydrogenase	F	GO:0008270	zinc ion binding	1.071	0.005281
tor5_rep_c659	cinnamyl alcohol dehydrogenase	P	GO:0009809	lignin biosynthetic process	1.071	0.005281
tor5_c3023	33kda precursor protein of oxygen-evolving complex	P	GO:0042549	photosystem II stabilization	1.066	0.07053
tor5_c3023	33kda precursor protein of oxygen-evolving complex	F	GO:0005509	calcium ion binding	1.066	0.07053
tor5_c3023	33kda precursor protein of oxygen-evolving complex	C	GO:0009523	photosystem II	1.066	0.07053
tor5_c3023	33kda precursor protein of oxygen-evolving complex	P	GO:0015979	photosynthesis	1.066	0.07053
tor5_c3023	33kda precursor protein of oxygen-evolving complex	C	GO:0009654	oxygen evolving complex	1.066	0.07053
tor5_c3023	33kda precursor protein of oxygen-evolving complex	C	GO:0009535	chloroplast thylakoid membrane	1.066	0.07053
tor5_c3023	33kda precursor protein of oxygen-evolving complex	C	GO:0019898	extrinsic to membrane	1.066	0.07053
tor5_rep_c18000	NA	NA	NA	NA	1.06	0.038247
tor5_rep_c6634	stem-specific protein	C	GO:0005829	cytosol	1.059	0.056428
tor5_rep_c6634	stem-specific protein	C	GO:0005886	plasma membrane	1.059	0.056428
tor5_rep_c6634	stem-specific protein	C	GO:0005634	nucleus	1.059	0.056428
tor5_rep_c5350	protein	P	GO:0007165	signal transduction	1.052	0.039107
tor5_rep_c5350	protein	C	GO:0048046	apoplast	1.052	0.039107
tor5_rep_c5350	protein	P	GO:0046487	glyoxylate metabolic process	1.052	0.039107
tor5_rep_c5350	protein	F	GO:0004784	superoxide dismutase activity	1.052	0.039107
tor5_rep_c5350	protein	F	GO:0030145	manganese ion binding	1.052	0.039107
tor5_rep_c5350	protein	P	GO:0055114	oxidation reduction	1.052	0.039107
tor5_rep_c5350	protein	P	GO:0006801	superoxide metabolic process	1.052	0.039107
tor5_rep_c5350	protein	F	GO:0045735	nutrient reservoir activity	1.052	0.039107
tor5_rep_c5350	protein	F	GO:0050162	oxalate oxidase activity	1.052	0.039107
tor5_rep_c5350	protein	F	GO:0004872	receptor activity	1.052	0.039107
tor5_c1482	NA	NA	NA	NA	1.046	0.007591
tor5_rep_c11931	NA	NA	NA	NA	1.044	0.021086
tor5_c6490	NA	NA	NA	NA	1.043	0.020401
tor5_rep_c12071	beta- -glucanase	P	GO:0006952	defense response	1.043	0.055916
tor5_rep_c12071	beta- -glucanase	P	GO:0005982	starch metabolic process	1.043	0.055916
tor5_rep_c12071	beta- -glucanase	P	GO:0005985	sucrose metabolic process	1.043	0.055916
tor5_rep_c12071	beta- -glucanase	F	GO:0043169	cation binding	1.043	0.055916
tor5_rep_c12071	beta- -glucanase	F	GO:0003824	catalytic activity	1.043	0.055916
tor5_rep_c12071	beta- -glucanase	C	GO:0005773	vacuole	1.043	0.055916
tor5_rep_c12071	beta- -glucanase	F	GO:0042972	licheninase activity	1.043	0.055916
tor5_rep_c12071	beta- -glucanase	F	GO:0042973	glucan endo-1,3-beta-D-glucosidase activity	1.043	0.055916
tor5_rep_c12071	beta- -glucanase	P	GO:0005975	carbohydrate metabolic process	1.043	0.055916
tor5_c9485	NA	NA	NA	NA	1.038	0.030969
tor5_c10571	carboxypeptidase c	F	GO:0004185	serine-type carboxypeptidase activity	1.037	0.081581
tor5_c10571	carboxypeptidase c	P	GO:0006508	proteolysis	1.037	0.081581
tor5_rep_c1131	pr-10 type pathogenesis-related protein	P	GO:0009607	response to biotic stimulus	1.03	0.02928
tor5_rep_c1131	pr-10 type pathogenesis-related protein	P	GO:0006952	defense response	1.03	0.02928
tor5_rep_c23245	glutathione s-transferase tau 8	P	GO:0006090	pyruvate metabolic process	1.027	0.049783
tor5_rep_c23245	glutathione s-transferase tau 8	F	GO:0004364	glutathione transferase activity	1.027	0.049783
tor5_rep_c23245	glutathione s-transferase tau 8	F	GO:0004462	lactoylglutathione lyase activity	1.027	0.049783
tor5_rep_c23245	glutathione s-transferase tau 8	P	GO:0005975	carbohydrate metabolic process	1.027	0.049783
tor5_rep_c23245	glutathione s-transferase tau 8	C	GO:0005737	cytoplasm	1.027	0.049783
tor5_rep_c23245	glutathione s-transferase tau 8	P	GO:0006749	glutathione metabolic process	1.027	0.049783
tor5_rep_c23245	glutathione s-transferase tau 8	P	GO:0006803	glutathione conjugation reaction	1.027	0.049783
tor5_rep_c23245	glutathione s-transferase tau 8	P	GO:0009407	toxin catabolic process	1.027	0.049783
tor5_rep_c1712	chia_tobac ame: full=acidic endochitinase flags: precursor	F	GO:0003796	lysozyme activity	1.023	0.079359
tor5_rep_c1712	chia_tobac ame: full=acidic endochitinase flags: precursor	P	GO:0005975	carbohydrate metabolic process	1.023	0.079359
tor5_rep_c1712	chia_tobac ame: full=acidic endochitinase flags: precursor	F	GO:0043169	cation binding	1.023	0.079359
tor5_rep_c1712	chia_tobac ame: full=acidic endochitinase flags: precursor	C	GO:0005618	cell wall	1.023	0.079359
tor5_rep_c1712	chia_tobac ame: full=acidic endochitinase flags: precursor	C	GO:0016023	cytoplasmic membrane-bounded vesicle	1.023	0.079359
tor5_rep_c1712	chia_tobac ame: full=acidic endochitinase flags: precursor	F	GO:0003824	catalytic activity	1.023	0.079359
tor5_rep_c1712	chia_tobac ame: full=acidic endochitinase flags: precursor	P	GO:0006032	chitin catabolic process	1.023	0.079359
tor5_rep_c1712	chia_tobac ame: full=acidic endochitinase flags: precursor	F	GO:0004568	chitinase activity	1.023	0.079359
tor5_rep_c1712	chia_tobac ame: full=acidic endochitinase flags: precursor	P	GO:0016998	cell wall macromolecule catabolic process	1.023	0.079359
tor5_rep_c1712	chia_tobac ame: full=acidic endochitinase flags: precursor	C	GO:0005773	vacuole	1.023	0.079359
tor5_rep_c1712	chia_tobac ame: full=acidic endochitinase flags: precursor	C	GO:0005576	extracellular region	1.023	0.079359
tor5_rep_c9146	NA	NA	NA	NA	1.022	0.012677
tor5_c3596	short-chain alcohol dehydrogenase	F	GO:0047044	3-alpha(or 20-beta)-hydroxysteroid dehydrogenase activity	1.018	0.009495
tor5_c3596	short-chain alcohol dehydrogenase	P	GO:0008207	C21-steroid hormone metabolic process	1.018	0.009495
tor5_c3596	short-chain alcohol dehydrogenase	P	GO:0055114	oxidation reduction	1.018	0.009495
tor5_c3596	short-chain alcohol dehydrogenase	P	GO:0006699	bile acid biosynthetic process	1.018	0.009495
tor5_c3596	short-chain alcohol dehydrogenase	F	GO:0005488	binding	1.018	0.009495
tor5_rep_c22413	c2h2-like zinc finger protein	C	GO:0005667	transcription factor complex	1.01	0.055504
tor5_rep_c22413	c2h2-like zinc finger protein	P	GO:0045449	regulation of transcription	1.01	0.055504
tor5_rep_c22413	c2h2-like zinc finger protein	F	GO:0008270	zinc ion binding	1.01	0.055504
tor5_rep_c22413	c2h2-like zinc finger protein	F	GO:0003700	transcription factor activity	1.01	0.055504
tor5_s36000	NA	NA	NA	NA	1.009	0.070476
tor5_c19685	NA	NA	NA	NA	1.007	0.015273
tor5_c6915	vetispiradiene synthase	F	GO:0016829	lyase activity	1.004	0.008536
tor5_c6915	vetispiradiene synthase	F	GO:0000287	magnesium ion binding	1.004	0.008536
tor5_c6915	vetispiradiene synthase	P	GO:0008152	metabolic process	1.004	0.008536
tor5_rep_c954	microsomal delta-12 oleate desaturase	P	GO:0006629	lipid metabolic process	1	0.020482
tor5_rep_c954	microsomal delta-12 oleate desaturase	F	GO:0016491	oxidoreductase activity	1	0.020482
tor5_rep_c954	microsomal delta-12 oleate desaturase	P	GO:0055114	oxidation reduction	1	0.020482
tor5_c7221	101 kda heat shock protein	P	GO:0009644	response to high light intensity	-1.001	0.045408
tor5_c7221	101 kda heat shock protein	P	GO:0009851	auxin biosynthetic process	-1.001	0.045408
tor5_c7221	101 kda heat shock protein	P	GO:0009408	response to heat	-1.001	0.045408
tor5_c7221	101 kda heat shock protein	P	GO:0042542	response to hydrogen peroxide	-1.001	0.045408
tor5_c7221	101 kda heat shock protein	F	GO:0005524	ATP binding	-1.001	0.045408
tor5_c7221	101 kda heat shock protein	P	GO:0043335	protein unfolding	-1.001	0.045408
tor5_c7221	101 kda heat shock protein	F	GO:0016887	ATPase activity	-1.001	0.045408
tor5_c7221	101 kda heat shock protein	F	GO:0005515	protein binding	-1.001	0.045408
tor5_rep_c1151	peroxidase 49 precursor	P	GO:0006804	peroxidase reaction	-1.002	0.058081
tor5_rep_c1151	peroxidase 49 precursor	C	GO:0016023	cytoplasmic membrane-bounded vesicle	-1.002	0.058081
tor5_rep_c1151	peroxidase 49 precursor	P	GO:0055114	oxidation reduction	-1.002	0.058081
tor5_rep_c1151	peroxidase 49 precursor	F	GO:0020037	heme binding	-1.002	0.058081
tor5_rep_c1151	peroxidase 49 precursor	F	GO:0004601	peroxidase activity	-1.002	0.058081
tor5_rep_c1151	peroxidase 49 precursor	P	GO:0006979	response to oxidative stress	-1.002	0.058081
tor5_rep_c1151	peroxidase 49 precursor	C	GO:0012505	endomembrane system	-1.002	0.058081
tor5_c22420	pla3_orysi ame: full=phospholipase a1-ii 3 flags: precursor	P	GO:0016042	lipid catabolic process	-1.004	0.027583
tor5_c22420	pla3_orysi ame: full=phospholipase a1-ii 3 flags: precursor	F	GO:0004806	triglyceride lipase activity	-1.004	0.027583
tor5_c22420	pla3_orysi ame: full=phospholipase a1-ii 3 flags: precursor	P	GO:0046486	glycerolipid metabolic process	-1.004	0.027583
tor5_c22420	pla3_orysi ame: full=phospholipase a1-ii 3 flags: precursor	C	GO:0005739	mitochondrion	-1.004	0.027583
tor5_c6938	NA	NA	NA	NA	-1.004	0.057337
tor5_s30229	NA	NA	NA	NA	-1.005	0.082423
tor5_c16699	transcription elongation	F	GO:0003746	translation elongation factor activity	-1.007	0.04856
tor5_c16699	transcription elongation	P	GO:0045449	regulation of transcription	-1.007	0.04856
tor5_c16699	transcription elongation	C	GO:0008023	transcription elongation factor complex	-1.007	0.04856
tor5_c16699	transcription elongation	P	GO:0006355	regulation of transcription, DNA-dependent	-1.007	0.04856
tor5_c16699	transcription elongation	P	GO:0006325	chromatin organization	-1.007	0.04856
tor5_c16699	transcription elongation	F	GO:0008270	zinc ion binding	-1.007	0.04856
tor5_c16699	transcription elongation	F	GO:0016944	RNA polymerase II transcription elongation factor activity	-1.007	0.04856
tor5_c16699	transcription elongation	P	GO:0006448	regulation of translational elongation	-1.007	0.04856
tor5_c16699	transcription elongation	P	GO:0006368	RNA elongation from RNA polymerase II promoter	-1.007	0.04856
tor5_c16699	transcription elongation	C	GO:0005840	ribosome	-1.007	0.04856
tor5_c4837	aspartic proteinase nepenthesin-1	F	GO:0004190	aspartic-type endopeptidase activity	-1.007	0.031998
tor5_c4837	aspartic proteinase nepenthesin-1	C	GO:0009505	plant-type cell wall	-1.007	0.031998
tor5_c4837	aspartic proteinase nepenthesin-1	C	GO:0048046	apoplast	-1.007	0.031998
tor5_c4837	aspartic proteinase nepenthesin-1	C	GO:0016023	cytoplasmic membrane-bounded vesicle	-1.007	0.031998
tor5_c4837	aspartic proteinase nepenthesin-1	P	GO:0006508	proteolysis	-1.007	0.031998
tor5_s27701	chitinase 1	P	GO:0006032	chitin catabolic process	-1.01	0.078254
tor5_s27701	chitinase 1	P	GO:0016998	cell wall macromolecule catabolic process	-1.01	0.078254
tor5_s27701	chitinase 1	F	GO:0004568	chitinase activity	-1.01	0.078254
tor5_s27701	chitinase 1	F	GO:0043169	cation binding	-1.01	0.078254
tor5_s27701	chitinase 1	F	GO:0008061	chitin binding	-1.01	0.078254
tor5_s26847	NA	NA	NA	NA	-1.011	0.097422
tor5_c10568	NA	NA	NA	NA	-1.012	0.087586
tor5_c20772	NA	NA	NA	NA	-1.013	0.064104
tor5_c8850	c4-dicarboxylate transporter malic acid transport family protein	P	GO:0055085	transmembrane transport	-1.014	0.01568
tor5_c8850	c4-dicarboxylate transporter malic acid transport family protein	F	GO:0005215	transporter activity	-1.014	0.01568
tor5_c8850	c4-dicarboxylate transporter malic acid transport family protein	P	GO:0006873	cellular ion homeostasis	-1.014	0.01568
tor5_c8850	c4-dicarboxylate transporter malic acid transport family protein	P	GO:0006810	transport	-1.014	0.01568
tor5_c8850	c4-dicarboxylate transporter malic acid transport family protein	C	GO:0016021	integral to membrane	-1.014	0.01568
tor5_c8850	c4-dicarboxylate transporter malic acid transport family protein	C	GO:0005886	plasma membrane	-1.014	0.01568
tor5_c24996	NA	NA	NA	NA	-1.015	0.029686
tor5_c11332	flavonoid 3 5 -hydroxylase-like protein	P	GO:0055114	oxidation reduction	-1.019	0.01135
tor5_c11332	flavonoid 3 5 -hydroxylase-like protein	F	GO:0020037	heme binding	-1.019	0.01135
tor5_c11332	flavonoid 3 5 -hydroxylase-like protein	F	GO:0009055	electron carrier activity	-1.019	0.01135
tor5_c11332	flavonoid 3 5 -hydroxylase-like protein	P	GO:0006118	electron transport	-1.019	0.01135
tor5_c11332	flavonoid 3 5 -hydroxylase-like protein	F	GO:0005506	iron ion binding	-1.019	0.01135
tor5_c11332	flavonoid 3 5 -hydroxylase-like protein	F	GO:0033772	flavonoid 3',5'-hydroxylase activity	-1.019	0.01135
tor5_c11332	flavonoid 3 5 -hydroxylase-like protein	F	GO:0019825	oxygen binding	-1.019	0.01135
tor5_c16167	NA	NA	NA	NA	-1.02	0.062737
tor5_c5303	auxin-responsive family protein	P	GO:0009733	response to auxin stimulus	-1.02	0.01194
tor5_rep_c8926	NA	NA	NA	NA	-1.024	0.061203
tor5_c7425	aspartyl protease family protein	P	GO:0006508	proteolysis	-1.028	0.012924
tor5_c7425	aspartyl protease family protein	C	GO:0012505	endomembrane system	-1.028	0.012924
tor5_c7425	aspartyl protease family protein	F	GO:0004190	aspartic-type endopeptidase activity	-1.028	0.012924
tor5_rep_c483	ent-kaurene oxidase	F	GO:0009055	electron carrier activity	-1.028	0.00577
tor5_rep_c483	ent-kaurene oxidase	F	GO:0019825	oxygen binding	-1.028	0.00577
tor5_rep_c483	ent-kaurene oxidase	P	GO:0006118	electron transport	-1.028	0.00577
tor5_rep_c483	ent-kaurene oxidase	P	GO:0055114	oxidation reduction	-1.028	0.00577
tor5_rep_c483	ent-kaurene oxidase	C	GO:0009707	chloroplast outer membrane	-1.028	0.00577
tor5_rep_c483	ent-kaurene oxidase	P	GO:0009686	gibberellin biosynthetic process	-1.028	0.00577
tor5_rep_c483	ent-kaurene oxidase	C	GO:0005792	microsome	-1.028	0.00577
tor5_rep_c483	ent-kaurene oxidase	P	GO:0009740	gibberellic acid mediated signaling pathway	-1.028	0.00577
tor5_rep_c483	ent-kaurene oxidase	F	GO:0010241	ent-kaurene oxidase activity	-1.028	0.00577
tor5_rep_c483	ent-kaurene oxidase	C	GO:0005783	endoplasmic reticulum	-1.028	0.00577
tor5_rep_c483	ent-kaurene oxidase	F	GO:0020037	heme binding	-1.028	0.00577
tor5_c7381	cytochrome	F	GO:0009055	electron carrier activity	-1.029	0.010625
tor5_c7381	cytochrome	P	GO:0055114	oxidation reduction	-1.029	0.010625
tor5_c7381	cytochrome	F	GO:0020037	heme binding	-1.029	0.010625
tor5_c7381	cytochrome	F	GO:0004497	monooxygenase activity	-1.029	0.010625
tor5_c7381	cytochrome	P	GO:0006118	electron transport	-1.029	0.010625
tor5_rep_c8720	glyceraldehyde-3-phosphate dehydrogenase	P	GO:0006094	gluconeogenesis	-1.031	0.017022
tor5_rep_c8720	glyceraldehyde-3-phosphate dehydrogenase	P	GO:0055114	oxidation reduction	-1.031	0.017022
tor5_rep_c8720	glyceraldehyde-3-phosphate dehydrogenase	F	GO:0004365	glyceraldehyde-3-phosphate dehydrogenase (phosphorylating) activity	-1.031	0.017022
tor5_rep_c8720	glyceraldehyde-3-phosphate dehydrogenase	P	GO:0006096	glycolysis	-1.031	0.017022
tor5_rep_c8720	glyceraldehyde-3-phosphate dehydrogenase	F	GO:0051287	NAD or NADH binding	-1.031	0.017022
tor5_rep_c8720	glyceraldehyde-3-phosphate dehydrogenase	C	GO:0005737	cytoplasm	-1.031	0.017022
tor5_c7291	serine-threonine protein plant-	P	GO:0009069	serine family amino acid metabolic process	-1.032	0.053798
tor5_c7291	serine-threonine protein plant-	P	GO:0006468	protein amino acid phosphorylation	-1.032	0.053798
tor5_c7291	serine-threonine protein plant-	P	GO:0016310	phosphorylation	-1.032	0.053798
tor5_c7291	serine-threonine protein plant-	P	GO:0009851	auxin biosynthetic process	-1.032	0.053798
tor5_c7291	serine-threonine protein plant-	F	GO:0004674	protein serine/threonine kinase activity	-1.032	0.053798
tor5_c7291	serine-threonine protein plant-	F	GO:0005524	ATP binding	-1.032	0.053798
tor5_rep_c40	NA	NA	NA	NA	-1.035	0.019035
tor5_c5554	jasmonate zim-domain protein 1	F	GO:0005515	protein binding	-1.037	0.013804
tor5_rep_c1091	transmembrane transporter-like protein	P	GO:0055085	transmembrane transport	-1.038	0.068037
tor5_rep_c1091	transmembrane transporter-like protein	C	GO:0016020	membrane	-1.038	0.068037
tor5_s22900	---NA---	F	GO:0005515	protein binding	-1.038	0.032371
tor5_c8240	beta-hexosaminidase 1	P	GO:0001575	globoside metabolic process	-1.043	0.014752
tor5_c8240	beta-hexosaminidase 1	F	GO:0004563	beta-N-acetylhexosaminidase activity	-1.043	0.014752
tor5_c8240	beta-hexosaminidase 1	F	GO:0043169	cation binding	-1.043	0.014752
tor5_c8240	beta-hexosaminidase 1	P	GO:0006027	glycosaminoglycan catabolic process	-1.043	0.014752
tor5_c8240	beta-hexosaminidase 1	C	GO:0005886	plasma membrane	-1.043	0.014752
tor5_c8240	beta-hexosaminidase 1	F	GO:0035251	UDP-glucosyltransferase activity	-1.043	0.014752
tor5_c8240	beta-hexosaminidase 1	P	GO:0006040	amino sugar metabolic process	-1.043	0.014752
tor5_c8240	beta-hexosaminidase 1	C	GO:0016023	cytoplasmic membrane-bounded vesicle	-1.043	0.014752
tor5_c10778	copalyl diphosphate synthase	F	GO:0016829	lyase activity	-1.045	0.038335
tor5_c10778	copalyl diphosphate synthase	F	GO:0009905	ent-copalyl diphosphate synthase activity	-1.045	0.038335
tor5_c10778	copalyl diphosphate synthase	P	GO:0016102	diterpenoid biosynthetic process	-1.045	0.038335
tor5_c10778	copalyl diphosphate synthase	F	GO:0000287	magnesium ion binding	-1.045	0.038335
tor5_c10778	copalyl diphosphate synthase	F	GO:0050559	copalyl diphosphate synthase activity	-1.045	0.038335
tor5_c10778	copalyl diphosphate synthase	C	GO:0009507	chloroplast	-1.045	0.038335
tor5_c14013	protein	P	GO:0006869	lipid transport	-1.046	0.079222
tor5_c14013	protein	F	GO:0008289	lipid binding	-1.046	0.079222
tor5_c12685	NA	NA	NA	NA	-1.048	0.089365
tor5_c15762	phospholipase d	C	GO:0016020	membrane	-1.048	0.068848
tor5_c15762	phospholipase d	F	GO:0004630	phospholipase D activity	-1.048	0.068848
tor5_c15762	phospholipase d	P	GO:0009395	phospholipid catabolic process	-1.048	0.068848
tor5_c15762	phospholipase d	P	GO:0046470	phosphatidylcholine metabolic process	-1.048	0.068848
tor5_c15762	phospholipase d	F	GO:0070290	NAPE-specific phospholipase D activity	-1.048	0.068848
tor5_c15762	phospholipase d	F	GO:0005509	calcium ion binding	-1.048	0.068848
tor5_c15762	phospholipase d	F	GO:0003824	catalytic activity	-1.048	0.068848
tor5_rep_c2545	branched-chain-amino-acid aminotransferase 2	F	GO:0005515	protein binding	-1.049	0.040502
tor5_rep_c2545	branched-chain-amino-acid aminotransferase 2	C	GO:0005739	mitochondrion	-1.049	0.040502
tor5_rep_c2545	branched-chain-amino-acid aminotransferase 2	P	GO:0009097	isoleucine biosynthetic process	-1.049	0.040502
tor5_rep_c2545	branched-chain-amino-acid aminotransferase 2	P	GO:0009099	valine biosynthetic process	-1.049	0.040502
tor5_rep_c2545	branched-chain-amino-acid aminotransferase 2	P	GO:0009098	leucine biosynthetic process	-1.049	0.040502
tor5_rep_c2545	branched-chain-amino-acid aminotransferase 2	P	GO:0006552	leucine catabolic process	-1.049	0.040502
tor5_rep_c2545	branched-chain-amino-acid aminotransferase 2	P	GO:0006550	isoleucine catabolic process	-1.049	0.040502
tor5_rep_c2545	branched-chain-amino-acid aminotransferase 2	P	GO:0006574	valine catabolic process	-1.049	0.040502
tor5_rep_c2545	branched-chain-amino-acid aminotransferase 2	F	GO:0004084	branched-chain-amino-acid transaminase activity	-1.049	0.040502
tor5_rep_c2545	branched-chain-amino-acid aminotransferase 2	C	GO:0009507	chloroplast	-1.049	0.040502
tor5_rep_c2545	branched-chain-amino-acid aminotransferase 2	P	GO:0015940	pantothenate biosynthetic process	-1.049	0.040502
tor5_c14926	NA	NA	NA	NA	-1.052	0.081373
tor5_rep_c18119	40s ribosomal protein s4	F	GO:0005515	protein binding	-1.052	0.040431
tor5_rep_c18119	40s ribosomal protein s4	C	GO:0022627	cytosolic small ribosomal subunit	-1.052	0.040431
tor5_rep_c18119	40s ribosomal protein s4	C	GO:0005886	plasma membrane	-1.052	0.040431
tor5_rep_c18119	40s ribosomal protein s4	C	GO:0005840	ribosome	-1.052	0.040431
tor5_rep_c18119	40s ribosomal protein s4	C	GO:0005622	intracellular	-1.052	0.040431
tor5_rep_c18119	40s ribosomal protein s4	C	GO:0009507	chloroplast	-1.052	0.040431
tor5_rep_c18119	40s ribosomal protein s4	P	GO:0042254	ribosome biogenesis	-1.052	0.040431
tor5_rep_c18119	40s ribosomal protein s4	C	GO:0005730	nucleolus	-1.052	0.040431
tor5_rep_c18119	40s ribosomal protein s4	P	GO:0006412	translation	-1.052	0.040431
tor5_rep_c18119	40s ribosomal protein s4	F	GO:0003723	RNA binding	-1.052	0.040431
tor5_rep_c18119	40s ribosomal protein s4	F	GO:0003735	structural constituent of ribosome	-1.052	0.040431
tor5_c13969	protein	C	GO:0016020	membrane	-1.053	0.016682
tor5_c13969	protein	C	GO:0009507	chloroplast	-1.053	0.016682
tor5_c13969	protein	F	GO:0003824	catalytic activity	-1.053	0.016682
tor5_c8742	NA	NA	NA	NA	-1.053	0.012093
tor5_c6317	60s ribosomal protein l36	P	GO:0006412	translation	-1.054	0.023243
tor5_c6317	60s ribosomal protein l36	C	GO:0005622	intracellular	-1.054	0.023243
tor5_c6317	60s ribosomal protein l36	P	GO:0042254	ribosome biogenesis	-1.054	0.023243
tor5_c6317	60s ribosomal protein l36	F	GO:0003735	structural constituent of ribosome	-1.054	0.023243
tor5_c6317	60s ribosomal protein l36	C	GO:0005840	ribosome	-1.054	0.023243
tor5_c16553	dynein heavy chain protein 1	F	GO:0003777	microtubule motor activity	-1.055	0.017312
tor5_c16553	dynein heavy chain protein 1	C	GO:0005874	microtubule	-1.055	0.017312
tor5_c16553	dynein heavy chain protein 1	C	GO:0030286	dynein complex	-1.055	0.017312
tor5_c16553	dynein heavy chain protein 1	P	GO:0007017	microtubule-based process	-1.055	0.017312
tor5_c16553	dynein heavy chain protein 1	P	GO:0007018	microtubule-based movement	-1.055	0.017312
tor5_c8430	protein cobra	C	GO:0005794	Golgi apparatus	-1.055	0.059241
tor5_c8430	protein cobra	C	GO:0005783	endoplasmic reticulum	-1.055	0.059241
tor5_c8430	protein cobra	C	GO:0031225	anchored to membrane	-1.055	0.059241
tor5_rep_c1011	glutathione s-transferase	F	GO:0004462	lactoylglutathione lyase activity	-1.055	0.009939
tor5_rep_c1011	glutathione s-transferase	F	GO:0016740	transferase activity	-1.055	0.009939
tor5_rep_c1011	glutathione s-transferase	P	GO:0006090	pyruvate metabolic process	-1.055	0.009939
tor5_rep_c1011	glutathione s-transferase	P	GO:0005975	carbohydrate metabolic process	-1.055	0.009939
tor5_rep_c1011	glutathione s-transferase	F	GO:0005515	protein binding	-1.055	0.009939
tor5_rep_c595	NA	NA	NA	NA	-1.055	0.011279
tor5_rep_c19741	NA	NA	NA	NA	-1.056	0.02349
tor5_c22639	NA	NA	NA	NA	-1.057	0.033021
tor5_c5008	carotenoid cleavage dioxygenase 8	C	GO:0009570	chloroplast stroma	-1.063	0.036082
tor5_c5008	carotenoid cleavage dioxygenase 8	P	GO:0009926	auxin polar transport	-1.063	0.036082
tor5_c5008	carotenoid cleavage dioxygenase 8	F	GO:0016702	oxidoreductase activity, acting on single donors with incorporation of molecular oxygen, incorporation of two atoms of oxygen	-1.063	0.036082
tor5_c5008	carotenoid cleavage dioxygenase 8	P	GO:0009850	auxin metabolic process	-1.063	0.036082
tor5_c5008	carotenoid cleavage dioxygenase 8	P	GO:0016124	xanthophyll catabolic process	-1.063	0.036082
tor5_c5008	carotenoid cleavage dioxygenase 8	P	GO:0009733	response to auxin stimulus	-1.063	0.036082
tor5_c5008	carotenoid cleavage dioxygenase 8	P	GO:0010223	secondary shoot formation	-1.063	0.036082
tor5_c5008	carotenoid cleavage dioxygenase 8	P	GO:0016121	carotene catabolic process	-1.063	0.036082
tor5_c5008	carotenoid cleavage dioxygenase 8	P	GO:0009965	leaf morphogenesis	-1.063	0.036082
tor5_c6187	inositol phosphorylceramide synthase 2	C	GO:0016020	membrane	-1.063	0.015892
tor5_c6187	inositol phosphorylceramide synthase 2	C	GO:0005739	mitochondrion	-1.063	0.015892
tor5_rep_c748	hypothetical protein VITISV_011098 [Vitis vinifera]	P	GO:0016998	cell wall macromolecule catabolic process	-1.064	0.010573
tor5_s28615	NA	NA	NA	NA	-1.064	0.011549
tor5_c21388	NA	NA	NA	NA	-1.069	0.010303
tor5_c15597	calmodulin	P	GO:0032880	regulation of protein localization	-1.07	0.048176
tor5_c15597	calmodulin	P	GO:0000003	reproduction	-1.07	0.048176
tor5_c15597	calmodulin	F	GO:0005509	calcium ion binding	-1.07	0.048176
tor5_c15597	calmodulin	P	GO:0051726	regulation of cell cycle	-1.07	0.048176
tor5_c15597	calmodulin	P	GO:0009792	embryonic development ending in birth or egg hatching	-1.07	0.048176
tor5_c15597	calmodulin	P	GO:0040010	positive regulation of growth rate	-1.07	0.048176
tor5_c15597	calmodulin	P	GO:0042981	regulation of apoptosis	-1.07	0.048176
tor5_c15597	calmodulin	P	GO:0016477	cell migration	-1.07	0.048176
tor5_c15597	calmodulin	P	GO:0006898	receptor-mediated endocytosis	-1.07	0.048176
tor5_c15597	calmodulin	P	GO:0051296	establishment of meiotic spindle orientation	-1.07	0.048176
tor5_c15597	calmodulin	P	GO:0043277	apoptotic cell clearance	-1.07	0.048176
tor5_c15597	calmodulin	F	GO:0005515	protein binding	-1.07	0.048176
tor5_c3494	uncharacterized protein	C	GO:0005886	plasma membrane	-1.071	0.053083
tor5_c18910	NA	NA	NA	NA	-1.072	0.052566
tor5_c5644	gpi-anchored protein	C	GO:0031225	anchored to membrane	-1.076	0.096531
tor5_c5644	gpi-anchored protein	C	GO:0016023	cytoplasmic membrane-bounded vesicle	-1.076	0.096531
tor5_c10906	protein	P	GO:0009741	response to brassinosteroid stimulus	-1.077	0.026916
tor5_c10906	protein	C	GO:0009505	plant-type cell wall	-1.077	0.026916
tor5_c15653	cyclophilin-like protein	P	GO:0042981	regulation of apoptosis	-1.077	0.071936
tor5_c15653	cyclophilin-like protein	P	GO:0046902	regulation of mitochondrial membrane permeability	-1.077	0.071936
tor5_c15653	cyclophilin-like protein	F	GO:0003755	peptidyl-prolyl cis-trans isomerase activity	-1.077	0.071936
tor5_c15653	cyclophilin-like protein	P	GO:0006457	protein folding	-1.077	0.071936
tor5_c15653	cyclophilin-like protein	C	GO:0005624	membrane fraction	-1.077	0.071936
tor5_c15653	cyclophilin-like protein	F	GO:0005515	protein binding	-1.077	0.071936
tor5_c15653	cyclophilin-like protein	C	GO:0005743	mitochondrial inner membrane	-1.077	0.071936
tor5_c15653	cyclophilin-like protein	C	GO:0005759	mitochondrial matrix	-1.077	0.071936
tor5_c15653	cyclophilin-like protein	F	GO:0016018	cyclosporin A binding	-1.077	0.071936
tor5_c5452	NA	NA	NA	NA	-1.079	0.05529
tor5_rep_c12131	NA	NA	NA	NA	-1.079	0.020512
tor5_c6520	nucleoside diphosphate kinase b	P	GO:0006241	CTP biosynthetic process	-1.088	0.013537
tor5_c6520	nucleoside diphosphate kinase b	F	GO:0005515	protein binding	-1.088	0.013537
tor5_c6520	nucleoside diphosphate kinase b	P	GO:0006165	nucleoside diphosphate phosphorylation	-1.088	0.013537
tor5_c6520	nucleoside diphosphate kinase b	C	GO:0030027	lamellipodium	-1.088	0.013537
tor5_c6520	nucleoside diphosphate kinase b	F	GO:0046872	metal ion binding	-1.088	0.013537
tor5_c6520	nucleoside diphosphate kinase b	F	GO:0005524	ATP binding	-1.088	0.013537
tor5_c6520	nucleoside diphosphate kinase b	C	GO:0048471	perinuclear region of cytoplasm	-1.088	0.013537
tor5_c6520	nucleoside diphosphate kinase b	F	GO:0004550	nucleoside diphosphate kinase activity	-1.088	0.013537
tor5_c6520	nucleoside diphosphate kinase b	P	GO:0002762	negative regulation of myeloid leukocyte differentiation	-1.088	0.013537
tor5_c6520	nucleoside diphosphate kinase b	P	GO:0043066	negative regulation of apoptosis	-1.088	0.013537
tor5_c6520	nucleoside diphosphate kinase b	C	GO:0005882	intermediate filament	-1.088	0.013537
tor5_c6520	nucleoside diphosphate kinase b	P	GO:0009851	auxin biosynthetic process	-1.088	0.013537
tor5_c6520	nucleoside diphosphate kinase b	P	GO:0006144	purine base metabolic process	-1.088	0.013537
tor5_c6520	nucleoside diphosphate kinase b	P	GO:0045618	positive regulation of keratinocyte differentiation	-1.088	0.013537
tor5_c6520	nucleoside diphosphate kinase b	P	GO:0006206	pyrimidine base metabolic process	-1.088	0.013537
tor5_c6520	nucleoside diphosphate kinase b	C	GO:0005739	mitochondrion	-1.088	0.013537
tor5_c6520	nucleoside diphosphate kinase b	P	GO:0050679	positive regulation of epithelial cell proliferation	-1.088	0.013537
tor5_c6520	nucleoside diphosphate kinase b	C	GO:0001726	ruffle	-1.088	0.013537
tor5_c6520	nucleoside diphosphate kinase b	P	GO:0030819	positive regulation of cAMP biosynthetic process	-1.088	0.013537
tor5_c6520	nucleoside diphosphate kinase b	C	GO:0005886	plasma membrane	-1.088	0.013537
tor5_c6520	nucleoside diphosphate kinase b	P	GO:0006183	GTP biosynthetic process	-1.088	0.013537
tor5_c6520	nucleoside diphosphate kinase b	P	GO:0006228	UTP biosynthetic process	-1.088	0.013537
tor5_c8292	cytochrome p450	C	GO:0016023	cytoplasmic membrane-bounded vesicle	-1.089	0.005364
tor5_c8292	cytochrome p450	F	GO:0050616	secologanin synthase activity	-1.089	0.005364
tor5_c8292	cytochrome p450	P	GO:0055114	oxidation reduction	-1.089	0.005364
tor5_c8292	cytochrome p450	P	GO:0006118	electron transport	-1.089	0.005364
tor5_c8292	cytochrome p450	F	GO:0009055	electron carrier activity	-1.089	0.005364
tor5_c8292	cytochrome p450	F	GO:0004497	monooxygenase activity	-1.089	0.005364
tor5_c8292	cytochrome p450	P	GO:0042432	indole biosynthetic process	-1.089	0.005364
tor5_c8292	cytochrome p450	F	GO:0019825	oxygen binding	-1.089	0.005364
tor5_c8292	cytochrome p450	F	GO:0020037	heme binding	-1.089	0.005364
tor5_c8292	cytochrome p450	F	GO:0005506	iron ion binding	-1.089	0.005364
tor5_c6892	60s ribosomal protein l28	F	GO:0003735	structural constituent of ribosome	-1.092	0.064253
tor5_c6892	60s ribosomal protein l28	P	GO:0042254	ribosome biogenesis	-1.092	0.064253
tor5_c6892	60s ribosomal protein l28	P	GO:0006412	translation	-1.092	0.064253
tor5_c6892	60s ribosomal protein l28	C	GO:0005622	intracellular	-1.092	0.064253
tor5_c6892	60s ribosomal protein l28	C	GO:0005840	ribosome	-1.092	0.064253
tor5_rep_c588	2-alkenal reductase	F	GO:0008270	zinc ion binding	-1.093	0.009096
tor5_rep_c588	2-alkenal reductase	P	GO:0055114	oxidation reduction	-1.093	0.009096
tor5_rep_c588	2-alkenal reductase	C	GO:0005886	plasma membrane	-1.093	0.009096
tor5_rep_c588	2-alkenal reductase	C	GO:0005829	cytosol	-1.093	0.009096
tor5_rep_c588	2-alkenal reductase	P	GO:0006979	response to oxidative stress	-1.093	0.009096
tor5_rep_c588	2-alkenal reductase	F	GO:0032440	2-alkenal reductase activity	-1.093	0.009096
tor5_rep_c588	2-alkenal reductase	C	GO:0005634	nucleus	-1.093	0.009096
tor5_c15972	NA	NA	NA	NA	-1.095	0.032694
tor5_rep_c22940	hyoscyamine 6 beta-hydroxylase	P	GO:0009821	alkaloid biosynthetic process	-1.098	0.037296
tor5_rep_c22940	hyoscyamine 6 beta-hydroxylase	F	GO:0047998	hyoscyamine (6S)-dioxygenase activity	-1.098	0.037296
tor5_rep_c22940	hyoscyamine 6 beta-hydroxylase	F	GO:0005506	iron ion binding	-1.098	0.037296
tor5_rep_c22940	hyoscyamine 6 beta-hydroxylase	P	GO:0055114	oxidation reduction	-1.098	0.037296
tor5_rep_c22940	hyoscyamine 6 beta-hydroxylase	F	GO:0016702	oxidoreductase activity, acting on single donors with incorporation of molecular oxygen, incorporation of two atoms of oxygen	-1.098	0.037296
tor5_rep_c22940	hyoscyamine 6 beta-hydroxylase	F	GO:0031418	L-ascorbic acid binding	-1.098	0.037296
tor5_c20781	NA	NA	NA	NA	-1.099	0.008217
tor5_rep_c22780	NA	NA	NA	NA	-1.099	0.010544
tor5_rep_c492	nicotine n-demethylase	F	GO:0020037	heme binding	-1.099	0.029867
tor5_rep_c492	nicotine n-demethylase	P	GO:0055114	oxidation reduction	-1.099	0.029867
tor5_rep_c492	nicotine n-demethylase	F	GO:0009055	electron carrier activity	-1.099	0.029867
tor5_rep_c492	nicotine n-demethylase	P	GO:0006118	electron transport	-1.099	0.029867
tor5_rep_c492	nicotine n-demethylase	F	GO:0004497	monooxygenase activity	-1.099	0.029867
tor5_c7796	NA	NA	NA	NA	-1.107	0.055454
tor5_c21604	NA	NA	NA	NA	-1.108	0.037873
tor5_c24166	NA	NA	NA	NA	-1.111	0.009809
tor5_rep_c9158	NA	NA	NA	NA	-1.113	0.033199
tor5_rep_c455	hyoscyamine 6 beta-hydroxylase	F	GO:0016702	oxidoreductase activity, acting on single donors with incorporation of molecular oxygen, incorporation of two atoms of oxygen	-1.114	0.038429
tor5_rep_c455	hyoscyamine 6 beta-hydroxylase	P	GO:0009821	alkaloid biosynthetic process	-1.114	0.038429
tor5_rep_c455	hyoscyamine 6 beta-hydroxylase	F	GO:0047998	hyoscyamine (6S)-dioxygenase activity	-1.114	0.038429
tor5_rep_c455	hyoscyamine 6 beta-hydroxylase	F	GO:0005506	iron ion binding	-1.114	0.038429
tor5_rep_c455	hyoscyamine 6 beta-hydroxylase	P	GO:0055114	oxidation reduction	-1.114	0.038429
tor5_rep_c455	hyoscyamine 6 beta-hydroxylase	F	GO:0031418	L-ascorbic acid binding	-1.114	0.038429
tor5_c13758	NA	NA	NA	NA	-1.115	0.014293
tor5_c12915	NA	NA	NA	NA	-1.116	0.010942
tor5_c21971	NA	NA	NA	NA	-1.117	0.020746
tor5_rep_c20345	NA	NA	NA	NA	-1.122	0.031938
tor5_c4972	NA	NA	NA	NA	-1.123	0.087452
tor5_c17471	multidrug pheromone mdr abc transporter family	C	GO:0016020	membrane	-1.125	0.006444
tor5_c17471	multidrug pheromone mdr abc transporter family	F	GO:0005524	ATP binding	-1.125	0.006444
tor5_c17471	multidrug pheromone mdr abc transporter family	F	GO:0016887	ATPase activity	-1.125	0.006444
tor5_rep_c18001	lipid binding	P	GO:0006869	lipid transport	-1.126	0.023168
tor5_rep_c18001	lipid binding	F	GO:0008289	lipid binding	-1.126	0.023168
tor5_rep_c18001	lipid binding	C	GO:0016023	cytoplasmic membrane-bounded vesicle	-1.126	0.023168
tor5_rep_c18001	lipid binding	C	GO:0031225	anchored to membrane	-1.126	0.023168
tor5_rep_c18001	lipid binding	F	GO:0008233	peptidase activity	-1.126	0.023168
tor5_rep_c1647	protein	F	GO:0016702	oxidoreductase activity, acting on single donors with incorporation of molecular oxygen, incorporation of two atoms of oxygen	-1.127	0.060268
tor5_rep_c1647	protein	C	GO:0009536	plastid	-1.127	0.060268
tor5_rep_c1647	protein	F	GO:0003676	nucleic acid binding	-1.127	0.060268
tor5_rep_c1647	protein	F	GO:0008270	zinc ion binding	-1.127	0.060268
tor5_c8853	glyceraldehyde-3-phosphate dehydrogenase	P	GO:0006096	glycolysis	-1.128	0.04764
tor5_c8853	glyceraldehyde-3-phosphate dehydrogenase	P	GO:0006094	gluconeogenesis	-1.128	0.04764
tor5_c8853	glyceraldehyde-3-phosphate dehydrogenase	P	GO:0055114	oxidation reduction	-1.128	0.04764
tor5_c8853	glyceraldehyde-3-phosphate dehydrogenase	F	GO:0051287	NAD or NADH binding	-1.128	0.04764
tor5_c8853	glyceraldehyde-3-phosphate dehydrogenase	F	GO:0004365	glyceraldehyde-3-phosphate dehydrogenase (phosphorylating) activity	-1.128	0.04764
tor5_c8853	glyceraldehyde-3-phosphate dehydrogenase	C	GO:0005737	cytoplasm	-1.128	0.04764
tor5_c15987	NA	NA	NA	NA	-1.13	0.078121
tor5_c18406	cytochrome p450	P	GO:0055114	oxidation reduction	-1.132	0.036305
tor5_c18406	cytochrome p450	F	GO:0070330	aromatase activity	-1.132	0.036305
tor5_c18406	cytochrome p450	F	GO:0005506	iron ion binding	-1.132	0.036305
tor5_c18406	cytochrome p450	F	GO:0020037	heme binding	-1.132	0.036305
tor5_c18406	cytochrome p450	F	GO:0009055	electron carrier activity	-1.132	0.036305
tor5_c18406	cytochrome p450	P	GO:0006118	electron transport	-1.132	0.036305
tor5_c18406	cytochrome p450	F	GO:0004497	monooxygenase activity	-1.132	0.036305
tor5_c20486	ap2 domain cbf protein	F	GO:0003700	transcription factor activity	-1.132	0.017947
tor5_c20486	ap2 domain cbf protein	C	GO:0005667	transcription factor complex	-1.132	0.017947
tor5_c20486	ap2 domain cbf protein	P	GO:0006355	regulation of transcription, DNA-dependent	-1.132	0.017947
tor5_c20486	ap2 domain cbf protein	P	GO:0045449	regulation of transcription	-1.132	0.017947
tor5_c4432	v-type h+ atpase	F	GO:0008553	hydrogen-exporting ATPase activity, phosphorylative mechanism	-1.133	0.029933
tor5_c4432	v-type h+ atpase	C	GO:0016021	integral to membrane	-1.133	0.029933
tor5_c4432	v-type h+ atpase	F	GO:0005524	ATP binding	-1.133	0.029933
tor5_c4432	v-type h+ atpase	P	GO:0015992	proton transport	-1.133	0.029933
tor5_c4432	v-type h+ atpase	P	GO:0006754	ATP biosynthetic process	-1.133	0.029933
tor5_c4432	v-type h+ atpase	P	GO:0006119	oxidative phosphorylation	-1.133	0.029933
tor5_c4432	v-type h+ atpase	P	GO:0009851	auxin biosynthetic process	-1.133	0.029933
tor5_c4432	v-type h+ atpase	P	GO:0006812	cation transport	-1.133	0.029933
tor5_c9129	NA	NA	NA	NA	-1.134	0.051653
tor5_c21643	NA	NA	NA	NA	-1.137	0.03631
tor5_rep_c4	NA	NA	NA	NA	-1.138	0.016526
tor5_c15524	NA	NA	NA	NA	-1.14	0.003875
tor5_c7659	protein	C	GO:0005739	mitochondrion	-1.14	0.004146
tor5_c7659	protein	C	GO:0005886	plasma membrane	-1.14	0.004146
tor5_c7659	protein	C	GO:0009507	chloroplast	-1.14	0.004146
tor5_c17906	NA	NA	NA	NA	-1.145	0.030705
tor5_c21517	NA	NA	NA	NA	-1.146	0.024968
tor5_c22896	succinate dehydrogenase complex subunit b	P	GO:0006105	succinate metabolic process	-1.147	0.022256
tor5_c22896	succinate dehydrogenase complex subunit b	F	GO:0048039	ubiquinone binding	-1.147	0.022256
tor5_c22896	succinate dehydrogenase complex subunit b	P	GO:0006810	transport	-1.147	0.022256
tor5_c22896	succinate dehydrogenase complex subunit b	P	GO:0006119	oxidative phosphorylation	-1.147	0.022256
tor5_c22896	succinate dehydrogenase complex subunit b	F	GO:0016491	oxidoreductase activity	-1.147	0.022256
tor5_c22896	succinate dehydrogenase complex subunit b	F	GO:0046872	metal ion binding	-1.147	0.022256
tor5_c22896	succinate dehydrogenase complex subunit b	C	GO:0045281	succinate dehydrogenase complex	-1.147	0.022256
tor5_c22896	succinate dehydrogenase complex subunit b	P	GO:0055114	oxidation reduction	-1.147	0.022256
tor5_c22896	succinate dehydrogenase complex subunit b	C	GO:0005749	mitochondrial respiratory chain complex II	-1.147	0.022256
tor5_c22896	succinate dehydrogenase complex subunit b	P	GO:0006118	electron transport	-1.147	0.022256
tor5_c22896	succinate dehydrogenase complex subunit b	F	GO:0051539	4 iron, 4 sulfur cluster binding	-1.147	0.022256
tor5_c22896	succinate dehydrogenase complex subunit b	F	GO:0009055	electron carrier activity	-1.147	0.022256
tor5_c22896	succinate dehydrogenase complex subunit b	F	GO:0008177	succinate dehydrogenase (ubiquinone) activity	-1.147	0.022256
tor5_c22896	succinate dehydrogenase complex subunit b	F	GO:0005515	protein binding	-1.147	0.022256
tor5_c22896	succinate dehydrogenase complex subunit b	F	GO:0051538	3 iron, 4 sulfur cluster binding	-1.147	0.022256
tor5_c22896	succinate dehydrogenase complex subunit b	P	GO:0022904	respiratory electron transport chain	-1.147	0.022256
tor5_c22896	succinate dehydrogenase complex subunit b	F	GO:0051537	2 iron, 2 sulfur cluster binding	-1.147	0.022256
tor5_c22896	succinate dehydrogenase complex subunit b	P	GO:0006099	tricarboxylic acid cycle	-1.147	0.022256
tor5_c12180	esterase lipase domain-containing protein	F	GO:0004733	pyridoxamine-phosphate oxidase activity	-1.151	0.066731
tor5_c12180	esterase lipase domain-containing protein	P	GO:0008615	pyridoxine biosynthetic process	-1.151	0.066731
tor5_c12180	esterase lipase domain-containing protein	F	GO:0010181	FMN binding	-1.151	0.066731
tor5_c12180	esterase lipase domain-containing protein	C	GO:0005777	peroxisome	-1.151	0.066731
tor5_c12180	esterase lipase domain-containing protein	P	GO:0055114	oxidation reduction	-1.151	0.066731
tor5_c20261	NA	NA	NA	NA	-1.153	0.028598
tor5_rep_c12272	lysm domain containing protein	P	GO:0016998	cell wall macromolecule catabolic process	-1.155	0.012406
tor5_rep_c12272	lysm domain containing protein	C	GO:0016023	cytoplasmic membrane-bounded vesicle	-1.155	0.012406
tor5_c21289	NA	NA	NA	NA	-1.156	0.033963
tor5_rep_c11794	uncharacterized protein	P	GO:0032502	developmental process	-1.156	0.088745
tor5_rep_c11794	uncharacterized protein	C	GO:0012505	endomembrane system	-1.156	0.088745
tor5_c3620	hsp20-like chaperone	P	GO:0009408	response to heat	-1.159	0.031341
tor5_c3620	hsp20-like chaperone	P	GO:0009644	response to high light intensity	-1.159	0.031341
tor5_c3620	hsp20-like chaperone	P	GO:0042542	response to hydrogen peroxide	-1.159	0.031341
tor5_c3620	hsp20-like chaperone	C	GO:0005739	mitochondrion	-1.159	0.031341
tor5_c9472	NA	NA	NA	NA	-1.159	0.024147
tor5_c2716	NA	NA	NA	NA	-1.164	0.077753
tor5_rep_c1110	lysm domain containing protein	P	GO:0016998	cell wall macromolecule catabolic process	-1.164	0.044716
tor5_rep_c1110	lysm domain containing protein	C	GO:0016023	cytoplasmic membrane-bounded vesicle	-1.164	0.044716
tor5_c16219	40s ribosomal protein s26	F	GO:0003735	structural constituent of ribosome	-1.166	0.021948
tor5_c16219	40s ribosomal protein s26	C	GO:0005840	ribosome	-1.166	0.021948
tor5_c16219	40s ribosomal protein s26	P	GO:0042254	ribosome biogenesis	-1.166	0.021948
tor5_c16219	40s ribosomal protein s26	P	GO:0006412	translation	-1.166	0.021948
tor5_c16219	40s ribosomal protein s26	C	GO:0005622	intracellular	-1.166	0.021948
tor5_rep_c13128	NA	NA	NA	NA	-1.168	0.018094
tor5_c19541	gibberellin 2-oxidase	P	GO:0009639	response to red or far red light	-1.17	0.072615
tor5_c19541	gibberellin 2-oxidase	F	GO:0016707	gibberellin 3-beta-dioxygenase activity	-1.17	0.072615
tor5_c19541	gibberellin 2-oxidase	F	GO:0005506	iron ion binding	-1.17	0.072615
tor5_c19541	gibberellin 2-oxidase	P	GO:0045487	gibberellin catabolic process	-1.17	0.072615
tor5_c19541	gibberellin 2-oxidase	F	GO:0045431	flavonol synthase activity	-1.17	0.072615
tor5_c19541	gibberellin 2-oxidase	F	GO:0045543	gibberellin 2-beta-dioxygenase activity	-1.17	0.072615
tor5_c19541	gibberellin 2-oxidase	P	GO:0016102	diterpenoid biosynthetic process	-1.17	0.072615
tor5_c19541	gibberellin 2-oxidase	P	GO:0055114	oxidation reduction	-1.17	0.072615
tor5_c19541	gibberellin 2-oxidase	F	GO:0016702	oxidoreductase activity, acting on single donors with incorporation of molecular oxygen, incorporation of two atoms of oxygen	-1.17	0.072615
tor5_c5631	heat shock protein	F	GO:0005515	protein binding	-1.171	0.023857
tor5_c5631	heat shock protein	P	GO:0009851	auxin biosynthetic process	-1.171	0.023857
tor5_c5631	heat shock protein	C	GO:0009570	chloroplast stroma	-1.171	0.023857
tor5_c5631	heat shock protein	F	GO:0005524	ATP binding	-1.171	0.023857
tor5_c5631	heat shock protein	P	GO:0009408	response to heat	-1.171	0.023857
tor5_c5631	heat shock protein	P	GO:0019538	protein metabolic process	-1.171	0.023857
tor5_c5631	heat shock protein	P	GO:0009658	chloroplast organization	-1.171	0.023857
tor5_c5631	heat shock protein	F	GO:0016887	ATPase activity	-1.171	0.023857
tor5_c19886	calcium binding protein	C	GO:0005739	mitochondrion	-1.172	0.028327
tor5_c23204	arsenite inducuble rna associated protein aip-	P	GO:0010200	response to chitin	-1.173	0.003996
tor5_c23204	arsenite inducuble rna associated protein aip-	C	GO:0005622	intracellular	-1.173	0.003996
tor5_c23204	arsenite inducuble rna associated protein aip-	F	GO:0008270	zinc ion binding	-1.173	0.003996
tor5_c23204	arsenite inducuble rna associated protein aip-	P	GO:0009737	response to abscisic acid stimulus	-1.173	0.003996
tor5_s27265	NA	NA	NA	NA	-1.174	0.015756
tor5_c18620	potential mitochondrial glutaredoxin	F	GO:0015035	protein disulfide oxidoreductase activity	-1.182	0.020992
tor5_c18620	potential mitochondrial glutaredoxin	P	GO:0045454	cell redox homeostasis	-1.182	0.020992
tor5_c18620	potential mitochondrial glutaredoxin	P	GO:0006804	peroxidase reaction	-1.182	0.020992
tor5_c18620	potential mitochondrial glutaredoxin	P	GO:0006118	electron transport	-1.182	0.020992
tor5_c18620	potential mitochondrial glutaredoxin	P	GO:0006803	glutathione conjugation reaction	-1.182	0.020992
tor5_c18620	potential mitochondrial glutaredoxin	C	GO:0005739	mitochondrion	-1.182	0.020992
tor5_c18620	potential mitochondrial glutaredoxin	P	GO:0019430	removal of superoxide radicals	-1.182	0.020992
tor5_c18620	potential mitochondrial glutaredoxin	F	GO:0004364	glutathione transferase activity	-1.182	0.020992
tor5_c18620	potential mitochondrial glutaredoxin	F	GO:0009055	electron carrier activity	-1.182	0.020992
tor5_c18620	potential mitochondrial glutaredoxin	F	GO:0004602	glutathione peroxidase activity	-1.182	0.020992
tor5_c18620	potential mitochondrial glutaredoxin	P	GO:0006749	glutathione metabolic process	-1.182	0.020992
tor5_c18620	potential mitochondrial glutaredoxin	P	GO:0006979	response to oxidative stress	-1.182	0.020992
tor5_c12712	NA	NA	NA	NA	-1.183	0.042171
tor5_c18353	NA	NA	NA	NA	-1.201	0.036174
tor5_rep_c1101	protease inhibitor seed storage lipid transfer protein family protein	F	GO:0008289	lipid binding	-1.203	0.053489
tor5_rep_c1101	protease inhibitor seed storage lipid transfer protein family protein	P	GO:0006869	lipid transport	-1.203	0.053489
tor5_rep_c1101	protease inhibitor seed storage lipid transfer protein family protein	C	GO:0016023	cytoplasmic membrane-bounded vesicle	-1.203	0.053489
tor5_rep_c1101	protease inhibitor seed storage lipid transfer protein family protein	C	GO:0031225	anchored to membrane	-1.203	0.053489
tor5_rep_c1101	protease inhibitor seed storage lipid transfer protein family protein	F	GO:0008233	peptidase activity	-1.203	0.053489
tor5_c19314	NA	NA	NA	NA	-1.211	0.01189
tor5_c6874	3 -n-debenzoyl-2 -deoxytaxol n-	F	GO:0047180	salutaridinol 7-O-acetyltransferase activity	-1.213	0.023476
tor5_c6874	3 -n-debenzoyl-2 -deoxytaxol n-	P	GO:0009821	alkaloid biosynthetic process	-1.213	0.023476
tor5_c6874	3 -n-debenzoyl-2 -deoxytaxol n-	P	GO:0042967	acyl-carrier-protein biosynthetic process	-1.213	0.023476
tor5_c9671	NA	NA	NA	NA	-1.216	0.041643
tor5_s27274	NA	NA	NA	NA	-1.218	0.007048
tor5_c22700	NA	NA	NA	NA	-1.22	0.034622
tor5_c4353	cytosolic class i small heat shock protein 3b	P	GO:0006950	response to stress	-1.221	0.008378
tor5_c4353	cytosolic class i small heat shock protein 3b	C	GO:0005737	cytoplasm	-1.221	0.008378
tor5_c12791	mfs nicotinic acid transporter	P	GO:0055085	transmembrane transport	-1.222	0.016597
tor5_c2617	NA	NA	NA	NA	-1.222	0.016256
tor5_c19589	NA	NA	NA	NA	-1.223	0.061563
tor5_c16350	NA	NA	NA	NA	-1.224	0.010007
tor5_c24550	NA	NA	NA	NA	-1.225	0.007209
tor5_c22777	NA	NA	NA	NA	-1.227	0.027217
tor5_c5012	protein phosphatase	C	GO:0005739	mitochondrion	-1.227	0.009881
tor5_c5012	protein phosphatase	P	GO:0006470	protein amino acid dephosphorylation	-1.227	0.009881
tor5_c5012	protein phosphatase	C	GO:0008287	protein serine/threonine phosphatase complex	-1.227	0.009881
tor5_c5012	protein phosphatase	F	GO:0004722	protein serine/threonine phosphatase activity	-1.227	0.009881
tor5_c5012	protein phosphatase	F	GO:0008270	zinc ion binding	-1.227	0.009881
tor5_c5012	protein phosphatase	F	GO:0003824	catalytic activity	-1.227	0.009881
tor5_c5012	protein phosphatase	F	GO:0005515	protein binding	-1.227	0.009881
tor5_c5507	NA	NA	NA	NA	-1.227	0.008165
tor5_rep_c16952	transmembrane transporter-like protein	P	GO:0055085	transmembrane transport	-1.227	0.005419
tor5_rep_c16952	transmembrane transporter-like protein	C	GO:0016020	membrane	-1.227	0.005419
tor5_rep_c7716	NA	NA	NA	NA	-1.228	0.036502
tor5_c5139	expansin-like protein	C	GO:0005576	extracellular region	-1.235	0.005175
tor5_c5139	expansin-like protein	P	GO:0019953	sexual reproduction	-1.235	0.005175
tor5_c5139	expansin-like protein	C	GO:0009505	plant-type cell wall	-1.235	0.005175
tor5_c5139	expansin-like protein	P	GO:0009826	unidimensional cell growth	-1.235	0.005175
tor5_c5139	expansin-like protein	P	GO:0009828	plant-type cell wall loosening	-1.235	0.005175
tor5_rep_c528	uncharacterized protein	C	GO:0005886	plasma membrane	-1.235	0.008418
tor5_c7234	NA	NA	NA	NA	-1.236	0.022199
tor5_rep_c5527	NA	NA	NA	NA	-1.237	0.01742
tor5_c5392	progesterone binding	F	GO:0020037	heme binding	-1.24	0.017679
tor5_c20731	NA	NA	NA	NA	-1.241	0.015901
tor5_c8736	non-specific lipid transfer protein	P	GO:0006869	lipid transport	-1.246	0.040801
tor5_c8736	non-specific lipid transfer protein	P	GO:0006950	response to stress	-1.246	0.040801
tor5_c8736	non-specific lipid transfer protein	F	GO:0008289	lipid binding	-1.246	0.040801
tor5_c8006	uncharacterized protein	C	GO:0005739	mitochondrion	-1.25	0.002106
tor5_rep_c10579	uncharacterized protein	C	GO:0005886	plasma membrane	-1.251	0.011008
tor5_c14649	NA	NA	NA	NA	-1.252	0.063633
tor5_c17188	---NA---	F	GO:0005515	protein binding	-1.252	0.004133
tor5_c12864	NA	NA	NA	NA	-1.255	0.002636
tor5_c19192	NA	NA	NA	NA	-1.255	0.051597
tor5_c10563	cytosolic class i small heat shock protein 2a	P	GO:0006950	response to stress	-1.258	0.003422
tor5_c11539	NA	NA	NA	NA	-1.258	0.005115
tor5_rep_c327	NA	NA	NA	NA	-1.26	0.024545
tor5_c8494	histone h3	C	GO:0000788	nuclear nucleosome	-1.262	0.018548
tor5_c8494	histone h3	F	GO:0003677	DNA binding	-1.262	0.018548
tor5_c8494	histone h3	P	GO:0006281	DNA repair	-1.262	0.018548
tor5_c8494	histone h3	P	GO:0032015	regulation of Ran protein signal transduction	-1.262	0.018548
tor5_c8494	histone h3	F	GO:0005515	protein binding	-1.262	0.018548
tor5_c8494	histone h3	P	GO:0006334	nucleosome assembly	-1.262	0.018548
tor5_c8494	histone h3	P	GO:0030702	chromatin silencing at centromere	-1.262	0.018548
tor5_c5400	NA	NA	NA	NA	-1.266	0.052608
tor5_c14741	adiponectin receptor 1	P	GO:0009651	response to salt stress	-1.276	0.020018
tor5_c14741	adiponectin receptor 1	F	GO:0004872	receptor activity	-1.276	0.020018
tor5_c14741	adiponectin receptor 1	C	GO:0016021	integral to membrane	-1.276	0.020018
tor5_c14741	adiponectin receptor 1	P	GO:0009725	response to hormone stimulus	-1.276	0.020018
tor5_c14741	adiponectin receptor 1	P	GO:0007165	signal transduction	-1.276	0.020018
tor5_c14741	adiponectin receptor 1	P	GO:0009744	response to sucrose stimulus	-1.276	0.020018
tor5_c19360	NA	NA	NA	NA	-1.277	0.001729
tor5_rep_c383	NA	NA	NA	NA	-1.283	0.063597
tor5_c4012	lipoxygenase	P	GO:0009617	response to bacterium	-1.289	0.012647
tor5_c4012	lipoxygenase	P	GO:0009695	jasmonic acid biosynthetic process	-1.289	0.012647
tor5_c4012	lipoxygenase	P	GO:0009644	response to high light intensity	-1.289	0.012647
tor5_c4012	lipoxygenase	P	GO:0006952	defense response	-1.289	0.012647
tor5_c4012	lipoxygenase	P	GO:0009611	response to wounding	-1.289	0.012647
tor5_c4012	lipoxygenase	F	GO:0016165	lipoxygenase activity	-1.289	0.012647
tor5_c4012	lipoxygenase	P	GO:0055114	oxidation reduction	-1.289	0.012647
tor5_c4012	lipoxygenase	P	GO:0040007	growth	-1.289	0.012647
tor5_c4012	lipoxygenase	P	GO:0010193	response to ozone	-1.289	0.012647
tor5_c4012	lipoxygenase	F	GO:0046872	metal ion binding	-1.289	0.012647
tor5_c4012	lipoxygenase	P	GO:0009753	response to jasmonic acid stimulus	-1.289	0.012647
tor5_c4012	lipoxygenase	C	GO:0009507	chloroplast	-1.289	0.012647
tor5_c4012	lipoxygenase	P	GO:0009620	response to fungus	-1.289	0.012647
tor5_c4012	lipoxygenase	F	GO:0005506	iron ion binding	-1.289	0.012647
tor5_c3774	NA	NA	NA	NA	-1.293	0.006721
tor5_rep_c18473	histone h2b	P	GO:0006334	nucleosome assembly	-1.293	0.035789
tor5_rep_c18473	histone h2b	C	GO:0000786	nucleosome	-1.293	0.035789
tor5_rep_c18473	histone h2b	F	GO:0003677	DNA binding	-1.293	0.035789
tor5_rep_c18473	histone h2b	C	GO:0005634	nucleus	-1.293	0.035789
tor5_c16240	NA	NA	NA	NA	-1.296	0.004841
tor5_rep_c21764	NA	NA	NA	NA	-1.3	0.06694
tor5_c9792	cytochrome p450	F	GO:0005506	iron ion binding	-1.303	0.047658
tor5_c9792	cytochrome p450	F	GO:0009055	electron carrier activity	-1.303	0.047658
tor5_c9792	cytochrome p450	P	GO:0006118	electron transport	-1.303	0.047658
tor5_c9792	cytochrome p450	C	GO:0005789	endoplasmic reticulum membrane	-1.303	0.047658
tor5_c9792	cytochrome p450	C	GO:0005792	microsome	-1.303	0.047658
tor5_c9792	cytochrome p450	P	GO:0055114	oxidation reduction	-1.303	0.047658
tor5_c9792	cytochrome p450	F	GO:0020037	heme binding	-1.303	0.047658
tor5_c9792	cytochrome p450	F	GO:0004497	monooxygenase activity	-1.303	0.047658
tor5_rep_c12414	NA	NA	NA	NA	-1.308	0.020977
tor5_c12894	chitinase 1	F	GO:0008061	chitin binding	-1.312	0.007879
tor5_c12894	chitinase 1	P	GO:0006032	chitin catabolic process	-1.312	0.007879
tor5_c12894	chitinase 1	F	GO:0043169	cation binding	-1.312	0.007879
tor5_c12894	chitinase 1	P	GO:0005975	carbohydrate metabolic process	-1.312	0.007879
tor5_c12894	chitinase 1	F	GO:0004568	chitinase activity	-1.312	0.007879
tor5_c12894	chitinase 1	P	GO:0016998	cell wall macromolecule catabolic process	-1.312	0.007879
tor5_c12894	chitinase 1	F	GO:0003824	catalytic activity	-1.312	0.007879
tor5_c19122	60s acidic ribosomal protein p2	P	GO:0006414	translational elongation	-1.316	0.024691
tor5_c19122	60s acidic ribosomal protein p2	F	GO:0003735	structural constituent of ribosome	-1.316	0.024691
tor5_c19122	60s acidic ribosomal protein p2	P	GO:0042254	ribosome biogenesis	-1.316	0.024691
tor5_c19122	60s acidic ribosomal protein p2	C	GO:0005622	intracellular	-1.316	0.024691
tor5_c19122	60s acidic ribosomal protein p2	C	GO:0005840	ribosome	-1.316	0.024691
tor5_c12252	NA	NA	NA	NA	-1.317	0.007491
tor5_rep_c17063	trypsin proteinase inhibitor precursor	F	GO:0004867	serine-type endopeptidase inhibitor activity	-1.335	0.009448
tor5_rep_c2452	universal stress protein family protein	P	GO:0006950	response to stress	-1.335	0.017505
tor5_rep_c2452	universal stress protein family protein	C	GO:0005773	vacuole	-1.335	0.017505
tor5_rep_c5738	protein	F	GO:0008289	lipid binding	-1.335	0.020893
tor5_rep_c5738	protein	P	GO:0006869	lipid transport	-1.335	0.020893
tor5_rep_c5738	protein	C	GO:0031225	anchored to membrane	-1.335	0.020893
tor5_c4140	disease resistance response protein	P	GO:0006952	defense response	-1.336	0.002032
tor5_c4140	disease resistance response protein	P	GO:0009807	lignan biosynthetic process	-1.336	0.002032
tor5_c4140	disease resistance response protein	C	GO:0012505	endomembrane system	-1.336	0.002032
tor5_rep_c3261	NA	NA	NA	NA	-1.339	0.012362
tor5_rep_c3800	flavonol synthase flavanone 3-	F	GO:0045431	flavonol synthase activity	-1.342	0.012087
tor5_rep_c3800	flavonol synthase flavanone 3-	F	GO:0016491	oxidoreductase activity	-1.342	0.012087
tor5_rep_c3800	flavonol synthase flavanone 3-	P	GO:0009813	flavonoid biosynthetic process	-1.342	0.012087
tor5_rep_c3800	flavonol synthase flavanone 3-	P	GO:0055114	oxidation reduction	-1.342	0.012087
tor5_rep_c3350	NA	NA	NA	NA	-1.351	0.006472
tor5_c2944	hypothetical protein BATDEDRAFT_7789 [Batrachochytrium dendrobatidis JAM81]	F	GO:0005515	protein binding	-1.356	0.036297
tor5_c2944	hypothetical protein BATDEDRAFT_7789 [Batrachochytrium dendrobatidis JAM81]	F	GO:0003677	DNA binding	-1.356	0.036297
tor5_c8362	protein	P	GO:0006869	lipid transport	-1.356	0.01812
tor5_c8362	protein	C	GO:0031225	anchored to membrane	-1.356	0.01812
tor5_c8362	protein	F	GO:0008289	lipid binding	-1.356	0.01812
tor5_c3988	geranylgeranyl diphosphate synthase	F	GO:0046872	metal ion binding	-1.359	0.057934
tor5_c3988	geranylgeranyl diphosphate synthase	F	GO:0032440	2-alkenal reductase activity	-1.359	0.057934
tor5_c3988	geranylgeranyl diphosphate synthase	F	GO:0004161	dimethylallyltranstransferase activity	-1.359	0.057934
tor5_c3988	geranylgeranyl diphosphate synthase	P	GO:0016114	terpenoid biosynthetic process	-1.359	0.057934
tor5_c3988	geranylgeranyl diphosphate synthase	C	GO:0009509	chromoplast	-1.359	0.057934
tor5_c3988	geranylgeranyl diphosphate synthase	P	GO:0055114	oxidation reduction	-1.359	0.057934
tor5_c3988	geranylgeranyl diphosphate synthase	P	GO:0016117	carotenoid biosynthetic process	-1.359	0.057934
tor5_c3988	geranylgeranyl diphosphate synthase	F	GO:0004337	geranyltranstransferase activity	-1.359	0.057934
tor5_c3988	geranylgeranyl diphosphate synthase	C	GO:0009570	chloroplast stroma	-1.359	0.057934
tor5_c3988	geranylgeranyl diphosphate synthase	F	GO:0004311	farnesyltranstransferase activity	-1.359	0.057934
tor5_c3988	geranylgeranyl diphosphate synthase	P	GO:0006694	steroid biosynthetic process	-1.359	0.057934
tor5_c17544	protein	C	GO:0009507	chloroplast	-1.362	0.020053
tor5_c17544	protein	C	GO:0005886	plasma membrane	-1.362	0.020053
tor5_c17544	protein	C	GO:0005739	mitochondrion	-1.362	0.020053
tor5_c10562	NA	NA	NA	NA	-1.371	0.009442
tor5_c11740	NA	NA	NA	NA	-1.373	0.024443
tor5_c10054	NA	NA	NA	NA	-1.377	0.002373
tor5_c11110	NA	NA	NA	NA	-1.38	0.019531
tor5_c12787	NA	NA	NA	NA	-1.388	0.03638
tor5_rep_c320	NA	NA	NA	NA	-1.397	0.054008
tor5_c20430	amidase family protein	P	GO:0006525	arginine metabolic process	-1.404	0.000811
tor5_c20430	amidase family protein	F	GO:0016884	carbon-nitrogen ligase activity, with glutamine as amido-N-donor	-1.404	0.000811
tor5_c20430	amidase family protein	F	GO:0004040	amidase activity	-1.404	0.000811
tor5_c20430	amidase family protein	P	GO:0042207	styrene catabolic process	-1.404	0.000811
tor5_c20430	amidase family protein	P	GO:0006560	proline metabolic process	-1.404	0.000811
tor5_c20430	amidase family protein	P	GO:0006558	L-phenylalanine metabolic process	-1.404	0.000811
tor5_c20430	amidase family protein	P	GO:0018874	benzoate metabolic process	-1.404	0.000811
tor5_c20430	amidase family protein	P	GO:0006568	tryptophan metabolic process	-1.404	0.000811
tor5_c20430	amidase family protein	C	GO:0012505	endomembrane system	-1.404	0.000811
tor5_c12986	omega-6 fatty acid desaturase	F	GO:0016720	delta12-fatty acid dehydrogenase activity	-1.408	0.00756
tor5_c12986	omega-6 fatty acid desaturase	P	GO:0055114	oxidation reduction	-1.408	0.00756
tor5_c12986	omega-6 fatty acid desaturase	P	GO:0006629	lipid metabolic process	-1.408	0.00756
tor5_c12548	protein	C	GO:0016020	membrane	-1.411	0.020976
tor5_c12548	protein	P	GO:0006855	drug transmembrane transport	-1.411	0.020976
tor5_c12548	protein	F	GO:0015297	antiporter activity	-1.411	0.020976
tor5_c12548	protein	P	GO:0055085	transmembrane transport	-1.411	0.020976
tor5_c12548	protein	P	GO:0015893	drug transport	-1.411	0.020976
tor5_c12548	protein	F	GO:0015238	drug transmembrane transporter activity	-1.411	0.020976
tor5_s32789	mitochondrial atp synthase 6 kda subunit	F	GO:0016787	hydrolase activity	-1.411	0.038446
tor5_s32789	mitochondrial atp synthase 6 kda subunit	C	GO:0009536	plastid	-1.411	0.038446
tor5_s32789	mitochondrial atp synthase 6 kda subunit	C	GO:0005750	mitochondrial respiratory chain complex III	-1.411	0.038446
tor5_c20096	cell division control protein	C	GO:0005622	intracellular	-1.417	0.068085
tor5_c20096	cell division control protein	P	GO:0051301	cell division	-1.417	0.068085
tor5_c20096	cell division control protein	P	GO:0051056	regulation of small GTPase mediated signal transduction	-1.417	0.068085
tor5_c20096	cell division control protein	P	GO:0043087	regulation of GTPase activity	-1.417	0.068085
tor5_c20096	cell division control protein	F	GO:0005085	guanyl-nucleotide exchange factor activity	-1.417	0.068085
tor5_c5534	upf0497 membrane protein	P	GO:0009611	response to wounding	-1.42	0.003914
tor5_c5534	upf0497 membrane protein	C	GO:0016021	integral to membrane	-1.42	0.003914
tor5_c5534	upf0497 membrane protein	P	GO:0009409	response to cold	-1.42	0.003914
tor5_c5534	upf0497 membrane protein	P	GO:0002229	defense response to oomycetes	-1.42	0.003914
tor5_c5534	upf0497 membrane protein	C	GO:0012505	endomembrane system	-1.42	0.003914
tor5_c5534	upf0497 membrane protein	P	GO:0009651	response to salt stress	-1.42	0.003914
tor5_c5534	upf0497 membrane protein	P	GO:0009737	response to abscisic acid stimulus	-1.42	0.003914
tor5_c5534	upf0497 membrane protein	P	GO:0042742	defense response to bacterium	-1.42	0.003914
tor5_c5534	upf0497 membrane protein	P	GO:0009753	response to jasmonic acid stimulus	-1.42	0.003914
tor5_c5534	upf0497 membrane protein	C	GO:0016023	cytoplasmic membrane-bounded vesicle	-1.42	0.003914
tor5_c5534	upf0497 membrane protein	P	GO:0009723	response to ethylene stimulus	-1.42	0.003914
tor5_c5534	upf0497 membrane protein	C	GO:0005886	plasma membrane	-1.42	0.003914
tor5_c5534	upf0497 membrane protein	P	GO:0009751	response to salicylic acid stimulus	-1.42	0.003914
tor5_c16588	upf0497 membrane protein	C	GO:0016021	integral to membrane	-1.437	0.001181
tor5_c16588	upf0497 membrane protein	C	GO:0016023	cytoplasmic membrane-bounded vesicle	-1.437	0.001181
tor5_c16588	upf0497 membrane protein	C	GO:0012505	endomembrane system	-1.437	0.001181
tor5_c23701	NA	NA	NA	NA	-1.448	0.000623
tor5_c6237	NA	NA	NA	NA	-1.451	0.002614
tor5_c7116	c2h2 conidiation transcription factor	F	GO:0003676	nucleic acid binding	-1.453	0.005979
tor5_c7116	c2h2 conidiation transcription factor	C	GO:0005622	intracellular	-1.453	0.005979
tor5_c7116	c2h2 conidiation transcription factor	F	GO:0008270	zinc ion binding	-1.453	0.005979
tor5_rep_c202	NA	NA	NA	NA	-1.457	0.047708
tor5_s26303	cytosolic class i small heat shock protein 2a	P	GO:0006950	response to stress	-1.458	0.001277
tor5_rep_c877	anter-specific proline-rich protein	P	GO:0006629	lipid metabolic process	-1.475	0.009845
tor5_c16443	NA	NA	NA	NA	-1.478	0.001669
tor5_c14038	NA	NA	NA	NA	-1.481	0.008758
tor5_c5630	mlo-like protein 6	P	GO:0009817	defense response to fungus, incompatible interaction	-1.505	0.00265
tor5_c5630	mlo-like protein 6	P	GO:0008219	cell death	-1.505	0.00265
tor5_c5630	mlo-like protein 6	C	GO:0016021	integral to membrane	-1.505	0.00265
tor5_c5630	mlo-like protein 6	F	GO:0005516	calmodulin binding	-1.505	0.00265
tor5_c5630	mlo-like protein 6	C	GO:0005886	plasma membrane	-1.505	0.00265
tor5_c3645	cytochrome p450	F	GO:0020037	heme binding	-1.512	0.007791
tor5_c3645	cytochrome p450	P	GO:0055114	oxidation reduction	-1.512	0.007791
tor5_c3645	cytochrome p450	P	GO:0006118	electron transport	-1.512	0.007791
tor5_c3645	cytochrome p450	C	GO:0016023	cytoplasmic membrane-bounded vesicle	-1.512	0.007791
tor5_c3645	cytochrome p450	P	GO:0016102	diterpenoid biosynthetic process	-1.512	0.007791
tor5_c3645	cytochrome p450	C	GO:0005739	mitochondrion	-1.512	0.007791
tor5_c3645	cytochrome p450	F	GO:0005506	iron ion binding	-1.512	0.007791
tor5_c3645	cytochrome p450	F	GO:0009055	electron carrier activity	-1.512	0.007791
tor5_c3645	cytochrome p450	F	GO:0050598	taxane 13-alpha-hydroxylase activity	-1.512	0.007791
tor5_c13781	protein	F	GO:0004872	receptor activity	-1.517	0.000777
tor5_c13781	protein	C	GO:0005634	nucleus	-1.517	0.000777
tor5_c13781	protein	F	GO:0005515	protein binding	-1.517	0.000777
tor5_c13781	protein	C	GO:0005737	cytoplasm	-1.517	0.000777
tor5_c13781	protein	F	GO:0010427	abscisic acid binding	-1.517	0.000777
tor5_c13781	protein	P	GO:0009738	abscisic acid mediated signaling pathway	-1.517	0.000777
tor5_c13781	protein	P	GO:0007165	signal transduction	-1.517	0.000777
tor5_rep_c23614	protein	F	GO:0008289	lipid binding	-1.521	0.020265
tor5_rep_c23614	protein	P	GO:0006869	lipid transport	-1.521	0.020265
tor5_rep_c23614	protein	C	GO:0031225	anchored to membrane	-1.521	0.020265
tor5_c2925	proline dehydrogenase	P	GO:0006562	proline catabolic process	-1.545	0.03751
tor5_c2925	proline dehydrogenase	P	GO:0055114	oxidation reduction	-1.545	0.03751
tor5_c2925	proline dehydrogenase	P	GO:0006561	proline biosynthetic process	-1.545	0.03751
tor5_c2925	proline dehydrogenase	P	GO:0006537	glutamate biosynthetic process	-1.545	0.03751
tor5_c2925	proline dehydrogenase	C	GO:0016023	cytoplasmic membrane-bounded vesicle	-1.545	0.03751
tor5_c2925	proline dehydrogenase	F	GO:0004657	proline dehydrogenase activity	-1.545	0.03751
tor5_c2925	proline dehydrogenase	P	GO:0006525	arginine metabolic process	-1.545	0.03751
tor5_c5668	uncharacterized protein	P	GO:0050832	defense response to fungus	-1.6	0.002192
tor5_rep_c956	NA	NA	NA	NA	-1.602	0.001943
tor5_c12591	cytochrome family subfamily polypeptide 2	P	GO:0006118	electron transport	-1.605	0.024043
tor5_c12591	cytochrome family subfamily polypeptide 2	F	GO:0005506	iron ion binding	-1.605	0.024043
tor5_c12591	cytochrome family subfamily polypeptide 2	F	GO:0020037	heme binding	-1.605	0.024043
tor5_c12591	cytochrome family subfamily polypeptide 2	F	GO:0009055	electron carrier activity	-1.605	0.024043
tor5_c12591	cytochrome family subfamily polypeptide 2	P	GO:0055114	oxidation reduction	-1.605	0.024043
tor5_c9334	glutamine synthetase	P	GO:0006807	nitrogen compound metabolic process	-1.611	0.023897
tor5_c9334	glutamine synthetase	C	GO:0005737	cytoplasm	-1.611	0.023897
tor5_c9334	glutamine synthetase	P	GO:0009252	peptidoglycan biosynthetic process	-1.611	0.023897
tor5_c9334	glutamine synthetase	F	GO:0005524	ATP binding	-1.611	0.023897
tor5_c9334	glutamine synthetase	F	GO:0004356	glutamate-ammonia ligase activity	-1.611	0.023897
tor5_c9334	glutamine synthetase	P	GO:0006542	glutamine biosynthetic process	-1.611	0.023897
tor5_c9334	glutamine synthetase	F	GO:0003824	catalytic activity	-1.611	0.023897
tor5_c10243	NA	NA	NA	NA	-1.624	0.026162
tor5_c2649	NA	NA	NA	NA	-1.624	0.028252
tor5_s32331	NA	NA	NA	NA	-1.625	0.003595
tor5_rep_c4337	NA	NA	NA	NA	-1.626	0.004036
tor5_c10375	NA	NA	NA	NA	-1.643	0.009592
tor5_rep_c1375	protein	P	GO:0006118	electron transport	-1.678	0.000136
tor5_rep_c1375	protein	F	GO:0009055	electron carrier activity	-1.678	0.000136
tor5_rep_c1375	protein	F	GO:0005507	copper ion binding	-1.678	0.000136
tor5_rep_c1423	predicted protein [Populus trichocarpa]	P	GO:0016998	cell wall macromolecule catabolic process	-1.687	0.004736
tor5_c10177	NA	NA	NA	NA	-1.712	0.000578
tor5_c5171	rhicadhesin receptor	F	GO:0004872	receptor activity	-1.712	0.006433
tor5_c5171	rhicadhesin receptor	F	GO:0045735	nutrient reservoir activity	-1.712	0.006433
tor5_c5171	rhicadhesin receptor	F	GO:0030145	manganese ion binding	-1.712	0.006433
tor5_c5171	rhicadhesin receptor	C	GO:0016023	cytoplasmic membrane-bounded vesicle	-1.712	0.006433
tor5_c5171	rhicadhesin receptor	F	GO:0004784	superoxide dismutase activity	-1.712	0.006433
tor5_c5171	rhicadhesin receptor	P	GO:0007165	signal transduction	-1.712	0.006433
tor5_c5171	rhicadhesin receptor	P	GO:0055114	oxidation reduction	-1.712	0.006433
tor5_c5171	rhicadhesin receptor	P	GO:0006801	superoxide metabolic process	-1.712	0.006433
tor5_c5171	rhicadhesin receptor	C	GO:0048046	apoplast	-1.712	0.006433
tor5_c18886	NA	NA	NA	NA	-1.717	0.000252
tor5_c9440	protein	F	GO:0016762	xyloglucan:xyloglucosyl transferase activity	-1.763	0.00043
tor5_c9440	protein	C	GO:0048046	apoplast	-1.763	0.00043
tor5_c9440	protein	P	GO:0005975	carbohydrate metabolic process	-1.763	0.00043
tor5_c9440	protein	F	GO:0004553	hydrolase activity, hydrolyzing O-glycosyl compounds	-1.763	0.00043
tor5_c9440	protein	C	GO:0005618	cell wall	-1.763	0.00043
tor5_c9440	protein	P	GO:0006073	cellular glucan metabolic process	-1.763	0.00043
tor5_rep_c2975	protein	P	GO:0055114	oxidation reduction	-1.771	0.006258
tor5_rep_c2975	protein	F	GO:0045431	flavonol synthase activity	-1.771	0.006258
tor5_s30008	short-chain dehydrogenase reductase sdr	P	GO:0045454	cell redox homeostasis	-1.776	0.00205
tor5_s30008	short-chain dehydrogenase reductase sdr	P	GO:0046487	glyoxylate metabolic process	-1.776	0.00205
tor5_s30008	short-chain dehydrogenase reductase sdr	F	GO:0005488	binding	-1.776	0.00205
tor5_s30008	short-chain dehydrogenase reductase sdr	F	GO:0005515	protein binding	-1.776	0.00205
tor5_s30008	short-chain dehydrogenase reductase sdr	P	GO:0006662	glycerol ether metabolic process	-1.776	0.00205
tor5_s30008	short-chain dehydrogenase reductase sdr	P	GO:0055114	oxidation reduction	-1.776	0.00205
tor5_s30008	short-chain dehydrogenase reductase sdr	F	GO:0009055	electron carrier activity	-1.776	0.00205
tor5_s30008	short-chain dehydrogenase reductase sdr	P	GO:0006118	electron transport	-1.776	0.00205
tor5_s30008	short-chain dehydrogenase reductase sdr	P	GO:0019643	reductive tricarboxylic acid cycle	-1.776	0.00205
tor5_s30008	short-chain dehydrogenase reductase sdr	P	GO:0006457	protein folding	-1.776	0.00205
tor5_s30008	short-chain dehydrogenase reductase sdr	F	GO:0016491	oxidoreductase activity	-1.776	0.00205
tor5_s30008	short-chain dehydrogenase reductase sdr	F	GO:0003755	peptidyl-prolyl cis-trans isomerase activity	-1.776	0.00205
tor5_s30008	short-chain dehydrogenase reductase sdr	F	GO:0051539	4 iron, 4 sulfur cluster binding	-1.776	0.00205
tor5_s30008	short-chain dehydrogenase reductase sdr	F	GO:0003994	aconitate hydratase activity	-1.776	0.00205
tor5_s30008	short-chain dehydrogenase reductase sdr	F	GO:0015035	protein disulfide oxidoreductase activity	-1.776	0.00205
tor5_c12451	NA	NA	NA	NA	-1.808	0.002656
tor5_rep_c5015	xyloglucan endotransglucosylase hydrolase protein 22	F	GO:0004553	hydrolase activity, hydrolyzing O-glycosyl compounds	-1.827	0.001444
tor5_rep_c5015	xyloglucan endotransglucosylase hydrolase protein 22	C	GO:0048046	apoplast	-1.827	0.001444
tor5_rep_c5015	xyloglucan endotransglucosylase hydrolase protein 22	F	GO:0016762	xyloglucan:xyloglucosyl transferase activity	-1.827	0.001444
tor5_rep_c5015	xyloglucan endotransglucosylase hydrolase protein 22	C	GO:0005618	cell wall	-1.827	0.001444
tor5_rep_c5015	xyloglucan endotransglucosylase hydrolase protein 22	P	GO:0005975	carbohydrate metabolic process	-1.827	0.001444
tor5_rep_c5015	xyloglucan endotransglucosylase hydrolase protein 22	P	GO:0006073	cellular glucan metabolic process	-1.827	0.001444
tor5_c25028	NA	NA	NA	NA	-1.842	0.00018
tor5_s26959	NA	NA	NA	NA	-1.857	0.000193
tor5_rep_c1935	protein	F	GO:0005507	copper ion binding	-1.859	0.001865
tor5_rep_c1935	protein	F	GO:0009055	electron carrier activity	-1.859	0.001865
tor5_rep_c1935	protein	P	GO:0006118	electron transport	-1.859	0.001865
tor5_rep_c1935	protein	C	GO:0016023	cytoplasmic membrane-bounded vesicle	-1.859	0.001865
tor5_rep_c1935	protein	P	GO:0055114	oxidation reduction	-1.859	0.001865
tor5_c23789	peptide transport protein	F	GO:0005215	transporter activity	-1.864	0.001326
tor5_c23789	peptide transport protein	C	GO:0016021	integral to membrane	-1.864	0.001326
tor5_c23789	peptide transport protein	P	GO:0006810	transport	-1.864	0.001326
tor5_c23789	peptide transport protein	P	GO:0006857	oligopeptide transport	-1.864	0.001326
tor5_c5291	heat shock protein 70 kda	P	GO:0009851	auxin biosynthetic process	-1.869	0.000448
tor5_c5291	heat shock protein 70 kda	F	GO:0032440	2-alkenal reductase activity	-1.869	0.000448
tor5_c5291	heat shock protein 70 kda	P	GO:0055114	oxidation reduction	-1.869	0.000448
tor5_c5291	heat shock protein 70 kda	F	GO:0005524	ATP binding	-1.869	0.000448
tor5_c5291	heat shock protein 70 kda	P	GO:0006950	response to stress	-1.869	0.000448
tor5_c2897	protein	P	GO:0006857	oligopeptide transport	-1.916	0.00153
tor5_c2897	protein	F	GO:0005215	transporter activity	-1.916	0.00153
tor5_c2897	protein	P	GO:0007165	signal transduction	-1.916	0.00153
tor5_c2897	protein	P	GO:0006810	transport	-1.916	0.00153
tor5_c2897	protein	F	GO:0004872	receptor activity	-1.916	0.00153
tor5_c2897	protein	C	GO:0016020	membrane	-1.916	0.00153
tor5_rep_c4385	flavonol synthase flavanone 3-	F	GO:0005506	iron ion binding	-1.922	0.000699
tor5_rep_c4385	flavonol synthase flavanone 3-	F	GO:0045431	flavonol synthase activity	-1.922	0.000699
tor5_rep_c4385	flavonol synthase flavanone 3-	P	GO:0055114	oxidation reduction	-1.922	0.000699
tor5_rep_c4385	flavonol synthase flavanone 3-	F	GO:0016491	oxidoreductase activity	-1.922	0.000699
tor5_c18412	NA	NA	NA	NA	-1.937	0.005825
tor5_c21542	NA	NA	NA	NA	-1.953	6.5e-05
tor5_rep_c18782	NA	NA	NA	NA	-2.013	0.000481
tor5_rep_c1557	NA	NA	NA	NA	-2.024	0.02683
tor5_rep_c7942	udp-glucose:flavonoid glucoside -glucosyltransferase	P	GO:0009813	flavonoid biosynthetic process	-2.024	0.014968
tor5_rep_c7942	udp-glucose:flavonoid glucoside -glucosyltransferase	F	GO:0047213	anthocyanidin 3-O-glucosyltransferase activity	-2.024	0.014968
tor5_rep_c7942	udp-glucose:flavonoid glucoside -glucosyltransferase	P	GO:0008152	metabolic process	-2.024	0.014968
tor5_rep_c7942	udp-glucose:flavonoid glucoside -glucosyltransferase	F	GO:0080043	quercetin 3-O-glucosyltransferase activity	-2.024	0.014968
tor5_rep_c130	PREDICTED: hypothetical protein [Vitis vinifera]	P	GO:0016998	cell wall macromolecule catabolic process	-2.029	0.004989
tor5_c13834	NA	NA	NA	NA	-2.033	0.000496
tor5_c16843	cellulose synthase-like protein	F	GO:0016760	cellulose synthase (UDP-forming) activity	-2.057	0.000453
tor5_c16843	cellulose synthase-like protein	P	GO:0030244	cellulose biosynthetic process	-2.057	0.000453
tor5_c16843	cellulose synthase-like protein	P	GO:0007047	cellular cell wall organization	-2.057	0.000453
tor5_c16843	cellulose synthase-like protein	C	GO:0016021	integral to membrane	-2.057	0.000453
tor5_c16843	cellulose synthase-like protein	P	GO:0006011	UDP-glucose metabolic process	-2.057	0.000453
tor5_c16843	cellulose synthase-like protein	P	GO:0005985	sucrose metabolic process	-2.057	0.000453
tor5_c16843	cellulose synthase-like protein	P	GO:0005982	starch metabolic process	-2.057	0.000453
tor5_rep_c13016	protein	F	GO:0008289	lipid binding	-2.098	0.019159
tor5_rep_c13016	protein	P	GO:0006869	lipid transport	-2.098	0.019159
tor5_rep_c872	predicted protein [Populus trichocarpa]	P	GO:0016998	cell wall macromolecule catabolic process	-2.109	0.001777
tor5_c22151	NA	NA	NA	NA	-2.147	0.001891
tor5_c21133	heat shock protein 21	P	GO:0009644	response to high light intensity	-2.165	0.001646
tor5_c21133	heat shock protein 21	P	GO:0009408	response to heat	-2.165	0.001646
tor5_c21133	heat shock protein 21	C	GO:0009507	chloroplast	-2.165	0.001646
tor5_c21133	heat shock protein 21	P	GO:0042542	response to hydrogen peroxide	-2.165	0.001646
tor5_c12379	protein	C	GO:0016023	cytoplasmic membrane-bounded vesicle	-2.171	0.049397
tor5_c12379	protein	P	GO:0009817	defense response to fungus, incompatible interaction	-2.171	0.049397
tor5_c12379	protein	P	GO:0009723	response to ethylene stimulus	-2.171	0.049397
tor5_c12379	protein	F	GO:0004197	cysteine-type endopeptidase activity	-2.171	0.049397
tor5_c12379	protein	C	GO:0010282	senescence associated vacuole	-2.171	0.049397
tor5_c12379	protein	F	GO:0008234	cysteine-type peptidase activity	-2.171	0.049397
tor5_c12379	protein	P	GO:0006508	proteolysis	-2.171	0.049397
tor5_c12379	protein	P	GO:0010150	leaf senescence	-2.171	0.049397
tor5_c5754	peroxidase	P	GO:0006804	peroxidase reaction	-2.186	0.000338
tor5_c5754	peroxidase	C	GO:0009505	plant-type cell wall	-2.186	0.000338
tor5_c5754	peroxidase	P	GO:0055114	oxidation reduction	-2.186	0.000338
tor5_c5754	peroxidase	F	GO:0004601	peroxidase activity	-2.186	0.000338
tor5_c5754	peroxidase	C	GO:0016020	membrane	-2.186	0.000338
tor5_c5754	peroxidase	F	GO:0020037	heme binding	-2.186	0.000338
tor5_c5754	peroxidase	C	GO:0012505	endomembrane system	-2.186	0.000338
tor5_c5754	peroxidase	P	GO:0006979	response to oxidative stress	-2.186	0.000338
tor5_rep_c3283	lipid transfer protein	F	GO:0008289	lipid binding	-2.492	0.009884
tor5_rep_c3283	lipid transfer protein	C	GO:0031225	anchored to membrane	-2.492	0.009884
tor5_rep_c3283	lipid transfer protein	P	GO:0006869	lipid transport	-2.492	0.009884
tor5_c2772	NA	NA	NA	NA	-2.601	0.00903
