# Supplementary material for: Solanum torvum responses to the root-knot nematode Meloidogyne incognita
Source: BMC Genomics. 2013 Aug 9;14:540. doi: 10.1186/1471-2164-14-540 (PMC3750854; doi:10.1186/1471-2164-14-540)
Supplement: Additional file 5 — Torvum unigene annotations. [file 1471-2164-14-540-S5.xlsx]

## Sheet: B2GO_annotations
ID	Hit-Desc	GO-Group	GO-ID	Term
tor5_rep_c1	pi starvation-induced protein	F	GO:0042802	identical protein binding
tor5_rep_c1	pi starvation-induced protein	F	GO:0004252	serine-type endopeptidase activity
tor5_rep_c1	pi starvation-induced protein	C	GO:0016023	cytoplasmic membrane-bounded vesicle
tor5_rep_c1	pi starvation-induced protein	C	GO:0005886	plasma membrane
tor5_rep_c1	pi starvation-induced protein	P	GO:0043086	negative regulation of catalytic activity
tor5_rep_c6	protein	F	GO:0005545	phosphatidylinositol binding
tor5_rep_c6	protein	C	GO:0030118	clathrin coat
tor5_rep_c6	protein	F	GO:0030276	clathrin binding
tor5_rep_c6	protein	F	GO:0031072	heat shock protein binding
tor5_rep_c6	protein	P	GO:0048268	clathrin coat assembly
tor5_rep_c6	protein	C	GO:0009706	chloroplast inner membrane
tor5_rep_c10	pr-10 type pathogenesis-related protein	P	GO:0009607	response to biotic stimulus
tor5_rep_c10	pr-10 type pathogenesis-related protein	P	GO:0006952	defense response
tor5_rep_c11	mate efflux domain-containing protein	P	GO:0006855	drug transmembrane transport
tor5_rep_c11	mate efflux domain-containing protein	C	GO:0016020	membrane
tor5_rep_c11	mate efflux domain-containing protein	F	GO:0015297	antiporter activity
tor5_rep_c11	mate efflux domain-containing protein	F	GO:0015238	drug transmembrane transporter activity
tor5_rep_c12	regulator of ribonuclease activity a	P	GO:0051252	regulation of RNA metabolic process
tor5_rep_c12	regulator of ribonuclease activity a	F	GO:0008428	ribonuclease inhibitor activity
tor5_rep_c12	regulator of ribonuclease activity a	F	GO:0008168	methyltransferase activity
tor5_rep_c13	mlp-like protein 28	P	GO:0009607	response to biotic stimulus
tor5_rep_c13	mlp-like protein 28	P	GO:0006952	defense response
tor5_rep_c18	2-oxoglutarate-dependent dioxygenase	P	GO:0055114	oxidation reduction
tor5_rep_c18	2-oxoglutarate-dependent dioxygenase	F	GO:0005506	iron ion binding
tor5_rep_c18	2-oxoglutarate-dependent dioxygenase	F	GO:0016702	oxidoreductase activity, acting on single donors with incorporation of molecular oxygen, incorporation of two atoms of oxygen
tor5_rep_c18	2-oxoglutarate-dependent dioxygenase	F	GO:0045431	flavonol synthase activity
tor5_rep_c18	2-oxoglutarate-dependent dioxygenase	F	GO:0016707	gibberellin 3-beta-dioxygenase activity
tor5_rep_c18	2-oxoglutarate-dependent dioxygenase	P	GO:0016102	diterpenoid biosynthetic process
tor5_rep_c19	60s ribosomal protein l19	F	GO:0003735	structural constituent of ribosome
tor5_rep_c19	60s ribosomal protein l19	C	GO:0005886	plasma membrane
tor5_rep_c19	60s ribosomal protein l19	P	GO:0042254	ribosome biogenesis
tor5_rep_c19	60s ribosomal protein l19	C	GO:0022625	cytosolic large ribosomal subunit
tor5_rep_c19	60s ribosomal protein l19	P	GO:0006412	translation
tor5_rep_c23	protein	C	GO:0012505	endomembrane system
tor5_rep_c23	protein	P	GO:0009061	anaerobic respiration
tor5_rep_c27	pr-10 protein	P	GO:0009607	response to biotic stimulus
tor5_rep_c27	pr-10 protein	P	GO:0006952	defense response
tor5_rep_c31	#NAME?	C	GO:0005737	cytoplasm
tor5_rep_c31	#NAME?	F	GO:0046872	metal ion binding
tor5_rep_c31	#NAME?	P	GO:0006457	protein folding
tor5_rep_c31	#NAME?	C	GO:0005886	plasma membrane
tor5_rep_c31	#NAME?	F	GO:0031072	heat shock protein binding
tor5_rep_c31	#NAME?	F	GO:0005524	ATP binding
tor5_rep_c31	#NAME?	F	GO:0051082	unfolded protein binding
tor5_rep_c31	#NAME?	P	GO:0009408	response to heat
tor5_rep_c37	60s ribosomal protein	C	GO:0005840	ribosome
tor5_rep_c37	60s ribosomal protein	F	GO:0003735	structural constituent of ribosome
tor5_rep_c37	60s ribosomal protein	P	GO:0006412	translation
tor5_rep_c37	60s ribosomal protein	P	GO:0042254	ribosome biogenesis
tor5_rep_c43	lipid transfer protein	P	GO:0006869	lipid transport
tor5_rep_c43	lipid transfer protein	F	GO:0008289	lipid binding
tor5_rep_c44	60s ribosomal protein l32	C	GO:0005730	nucleolus
tor5_rep_c44	60s ribosomal protein l32	F	GO:0003735	structural constituent of ribosome
tor5_rep_c44	60s ribosomal protein l32	P	GO:0042254	ribosome biogenesis
tor5_rep_c44	60s ribosomal protein l32	C	GO:0022625	cytosolic large ribosomal subunit
tor5_rep_c44	60s ribosomal protein l32	P	GO:0006412	translation
tor5_rep_c50	3-hydroxy-3-methylglutaryl coenzyme a reductase	F	GO:0004420	hydroxymethylglutaryl-CoA reductase (NADPH) activity
tor5_rep_c50	3-hydroxy-3-methylglutaryl coenzyme a reductase	P	GO:0015936	coenzyme A metabolic process
tor5_rep_c50	3-hydroxy-3-methylglutaryl coenzyme a reductase	F	GO:0050662	coenzyme binding
tor5_rep_c50	3-hydroxy-3-methylglutaryl coenzyme a reductase	P	GO:0055114	oxidation reduction
tor5_rep_c50	3-hydroxy-3-methylglutaryl coenzyme a reductase	P	GO:0006694	steroid biosynthetic process
tor5_rep_c51	40s ribosomal protein s14	C	GO:0005730	nucleolus
tor5_rep_c51	40s ribosomal protein s14	F	GO:0003735	structural constituent of ribosome
tor5_rep_c51	40s ribosomal protein s14	C	GO:0005886	plasma membrane
tor5_rep_c51	40s ribosomal protein s14	C	GO:0022627	cytosolic small ribosomal subunit
tor5_rep_c51	40s ribosomal protein s14	C	GO:0009507	chloroplast
tor5_rep_c51	40s ribosomal protein s14	P	GO:0006412	translation
tor5_rep_c51	40s ribosomal protein s14	P	GO:0042254	ribosome biogenesis
tor5_rep_c54	invertase inhibitor	F	GO:0030599	pectinesterase activity
tor5_rep_c54	invertase inhibitor	F	GO:0004857	enzyme inhibitor activity
tor5_rep_c54	invertase inhibitor	P	GO:0005982	starch metabolic process
tor5_rep_c54	invertase inhibitor	P	GO:0005985	sucrose metabolic process
tor5_rep_c55	mlp-like protein 28	P	GO:0006952	defense response
tor5_rep_c55	mlp-like protein 28	P	GO:0009607	response to biotic stimulus
tor5_rep_c58	thioredoxin h	F	GO:0008047	enzyme activator activity
tor5_rep_c58	thioredoxin h	F	GO:0009055	electron carrier activity
tor5_rep_c58	thioredoxin h	F	GO:0016671	oxidoreductase activity, acting on sulfur group of donors, disulfide as acceptor
tor5_rep_c58	thioredoxin h	P	GO:0045454	cell redox homeostasis
tor5_rep_c58	thioredoxin h	P	GO:0006662	glycerol ether metabolic process
tor5_rep_c58	thioredoxin h	P	GO:0006810	transport
tor5_rep_c58	thioredoxin h	P	GO:0043085	positive regulation of catalytic activity
tor5_rep_c58	thioredoxin h	C	GO:0005829	cytosol
tor5_rep_c58	thioredoxin h	F	GO:0015035	protein disulfide oxidoreductase activity
tor5_rep_c58	thioredoxin h	P	GO:0022900	electron transport chain
tor5_rep_c58	thioredoxin h	P	GO:0006118	electron transport
tor5_rep_c60	haloacid dehalogenase-like hydrolase domain-containing protein	P	GO:0008152	metabolic process
tor5_rep_c60	haloacid dehalogenase-like hydrolase domain-containing protein	F	GO:0016787	hydrolase activity
tor5_rep_c61	guanine nucleotide-binding protein	C	GO:0080008	CUL4 RING ubiquitin ligase complex
tor5_rep_c61	guanine nucleotide-binding protein	C	GO:0005739	mitochondrion
tor5_rep_c61	guanine nucleotide-binding protein	F	GO:0000166	nucleotide binding
tor5_rep_c61	guanine nucleotide-binding protein	F	GO:0005515	protein binding
tor5_rep_c63	40s ribosomal protein s23	F	GO:0003735	structural constituent of ribosome
tor5_rep_c63	40s ribosomal protein s23	C	GO:0015935	small ribosomal subunit
tor5_rep_c63	40s ribosomal protein s23	P	GO:0006412	translation
tor5_rep_c63	40s ribosomal protein s23	P	GO:0042254	ribosome biogenesis
tor5_rep_c65	60s ribosomal protein l44	F	GO:0003735	structural constituent of ribosome
tor5_rep_c65	60s ribosomal protein l44	C	GO:0022625	cytosolic large ribosomal subunit
tor5_rep_c65	60s ribosomal protein l44	P	GO:0006412	translation
tor5_rep_c65	60s ribosomal protein l44	C	GO:0005739	mitochondrion
tor5_rep_c65	60s ribosomal protein l44	P	GO:0042254	ribosome biogenesis
tor5_rep_c67	glutathione s-	F	GO:0004364	glutathione transferase activity
tor5_rep_c67	glutathione s-	F	GO:0004462	lactoylglutathione lyase activity
tor5_rep_c67	glutathione s-	P	GO:0006749	glutathione metabolic process
tor5_rep_c67	glutathione s-	P	GO:0006803	glutathione conjugation reaction
tor5_rep_c67	glutathione s-	P	GO:0005975	carbohydrate metabolic process
tor5_rep_c67	glutathione s-	P	GO:0006090	pyruvate metabolic process
tor5_rep_c69	protein	P	GO:0030001	metal ion transport
tor5_rep_c69	protein	F	GO:0046872	metal ion binding
tor5_rep_c70	cysteine synthase	F	GO:0050461	L-mimosine synthase activity
tor5_rep_c70	cysteine synthase	F	GO:0030170	pyridoxal phosphate binding
tor5_rep_c70	cysteine synthase	F	GO:0004124	cysteine synthase activity
tor5_rep_c70	cysteine synthase	P	GO:0006535	cysteine biosynthetic process from serine
tor5_rep_c70	cysteine synthase	F	GO:0047458	beta-pyrazolylalanine synthase activity
tor5_rep_c70	cysteine synthase	C	GO:0009333	cysteine synthase complex
tor5_rep_c74	protein translation factor sui1	F	GO:0003743	translation initiation factor activity
tor5_rep_c74	protein translation factor sui1	C	GO:0005840	ribosome
tor5_rep_c74	protein translation factor sui1	P	GO:0006446	regulation of translational initiation
tor5_rep_c78	proteinase inhibitor i	P	GO:0009611	response to wounding
tor5_rep_c78	proteinase inhibitor i	C	GO:0005576	extracellular region
tor5_rep_c78	proteinase inhibitor i	C	GO:0005773	vacuole
tor5_rep_c78	proteinase inhibitor i	F	GO:0004867	serine-type endopeptidase inhibitor activity
tor5_rep_c78	proteinase inhibitor i	F	GO:0008233	peptidase activity
tor5_rep_c80	invertase inhibitor	F	GO:0030599	pectinesterase activity
tor5_rep_c80	invertase inhibitor	F	GO:0004857	enzyme inhibitor activity
tor5_rep_c80	invertase inhibitor	P	GO:0005982	starch metabolic process
tor5_rep_c80	invertase inhibitor	P	GO:0005985	sucrose metabolic process
tor5_rep_c83	protease inhibitor ii	P	GO:0050832	defense response to fungus
tor5_rep_c83	protease inhibitor ii	C	GO:0005576	extracellular region
tor5_rep_c83	protease inhibitor ii	C	GO:0009505	plant-type cell wall
tor5_rep_c83	protease inhibitor ii	F	GO:0030414	peptidase inhibitor activity
tor5_rep_c83	protease inhibitor ii	P	GO:0031640	killing of cells of another organism
tor5_rep_c83	protease inhibitor ii	F	GO:0008233	peptidase activity
tor5_rep_c85	defensin protein	P	GO:0050832	defense response to fungus
tor5_rep_c85	defensin protein	C	GO:0005576	extracellular region
tor5_rep_c85	defensin protein	C	GO:0016023	cytoplasmic membrane-bounded vesicle
tor5_rep_c85	defensin protein	P	GO:0031640	killing of cells of another organism
tor5_rep_c85	defensin protein	F	GO:0008233	peptidase activity
tor5_rep_c87	protein	F	GO:0005507	copper ion binding
tor5_rep_c87	protein	F	GO:0009055	electron carrier activity
tor5_rep_c87	protein	P	GO:0006118	electron transport
tor5_rep_c89	adp-ribosylation factor	F	GO:0005515	protein binding
tor5_rep_c89	adp-ribosylation factor	C	GO:0009536	plastid
tor5_rep_c89	adp-ribosylation factor	F	GO:0016004	phospholipase activator activity
tor5_rep_c89	adp-ribosylation factor	F	GO:0005525	GTP binding
tor5_rep_c89	adp-ribosylation factor	P	GO:0007264	small GTPase mediated signal transduction
tor5_rep_c89	adp-ribosylation factor	P	GO:0006886	intracellular protein transport
tor5_rep_c90	5-methyltetrahydropteroyltriglutamate-homocysteine expressed	C	GO:0005737	cytoplasm
tor5_rep_c90	5-methyltetrahydropteroyltriglutamate-homocysteine expressed	P	GO:0009086	methionine biosynthetic process
tor5_rep_c90	5-methyltetrahydropteroyltriglutamate-homocysteine expressed	F	GO:0008270	zinc ion binding
tor5_rep_c90	5-methyltetrahydropteroyltriglutamate-homocysteine expressed	F	GO:0003871	5-methyltetrahydropteroyltriglutamate-homocysteine S-methyltransferase activity
tor5_rep_c93	copper chaperone	F	GO:0010314	phosphatidylinositol-5-phosphate binding
tor5_rep_c93	copper chaperone	F	GO:0046872	metal ion binding
tor5_rep_c93	copper chaperone	P	GO:0009909	regulation of flower development
tor5_rep_c93	copper chaperone	P	GO:0051568	histone H3-K4 methylation
tor5_rep_c93	copper chaperone	F	GO:0018024	histone-lysine N-methyltransferase activity
tor5_rep_c93	copper chaperone	P	GO:0010093	specification of floral organ identity
tor5_rep_c93	copper chaperone	C	GO:0005737	cytoplasm
tor5_rep_c93	copper chaperone	P	GO:0030001	metal ion transport
tor5_rep_c93	copper chaperone	C	GO:0005634	nucleus
tor5_rep_c93	copper chaperone	C	GO:0005886	plasma membrane
tor5_rep_c93	copper chaperone	P	GO:0006554	lysine catabolic process
tor5_rep_c94	mlp-like protein 28	P	GO:0009607	response to biotic stimulus
tor5_rep_c94	mlp-like protein 28	P	GO:0006952	defense response
tor5_rep_c96	protein	C	GO:0005773	vacuole
tor5_rep_c96	protein	F	GO:0005525	GTP binding
tor5_rep_c96	protein	P	GO:0046686	response to cadmium ion
tor5_rep_c96	protein	P	GO:0006888	ER to Golgi vesicle-mediated transport
tor5_rep_c96	protein	P	GO:0007264	small GTPase mediated signal transduction
tor5_rep_c96	protein	P	GO:0015031	protein transport
tor5_rep_c96	protein	F	GO:0003924	GTPase activity
tor5_rep_c96	protein	P	GO:0006184	GTP catabolic process
tor5_rep_c96	protein	P	GO:0007165	signal transduction
tor5_rep_c96	protein	C	GO:0016020	membrane
tor5_rep_c98	40s ribosomal protein	C	GO:0005730	nucleolus
tor5_rep_c98	40s ribosomal protein	P	GO:0042742	defense response to bacterium
tor5_rep_c98	40s ribosomal protein	F	GO:0003735	structural constituent of ribosome
tor5_rep_c98	40s ribosomal protein	C	GO:0005886	plasma membrane
tor5_rep_c98	40s ribosomal protein	C	GO:0022627	cytosolic small ribosomal subunit
tor5_rep_c98	40s ribosomal protein	P	GO:0006412	translation
tor5_rep_c98	40s ribosomal protein	P	GO:0042254	ribosome biogenesis
tor5_rep_c103	cysteine proteinase	F	GO:0004623	phospholipase A2 activity
tor5_rep_c103	cysteine proteinase	C	GO:0016023	cytoplasmic membrane-bounded vesicle
tor5_rep_c103	cysteine proteinase	C	GO:0044428	nuclear part
tor5_rep_c103	cysteine proteinase	P	GO:0006950	response to stress
tor5_rep_c103	cysteine proteinase	F	GO:0004197	cysteine-type endopeptidase activity
tor5_rep_c103	cysteine proteinase	C	GO:0044434	chloroplast part
tor5_rep_c103	cysteine proteinase	P	GO:0006508	proteolysis
tor5_rep_c103	cysteine proteinase	P	GO:0009395	phospholipid catabolic process
tor5_rep_c104	protease inhibitor seed storage lipid transfer protein family protein	C	GO:0012505	endomembrane system
tor5_rep_c104	protease inhibitor seed storage lipid transfer protein family protein	P	GO:0006869	lipid transport
tor5_rep_c104	protease inhibitor seed storage lipid transfer protein family protein	F	GO:0008289	lipid binding
tor5_rep_c104	protease inhibitor seed storage lipid transfer protein family protein	F	GO:0008233	peptidase activity
tor5_rep_c105	vacuolar processing enzyme	F	GO:0004197	cysteine-type endopeptidase activity
tor5_rep_c105	vacuolar processing enzyme	P	GO:0006508	proteolysis
tor5_rep_c106	dehydrin	P	GO:0009415	response to water
tor5_rep_c106	dehydrin	P	GO:0006950	response to stress
tor5_rep_c107	protein	P	GO:0055114	oxidation reduction
tor5_rep_c107	protein	F	GO:0008198	ferrous iron binding
tor5_rep_c107	protein	P	GO:0006725	cellular aromatic compound metabolic process
tor5_rep_c107	protein	F	GO:0016702	oxidoreductase activity, acting on single donors with incorporation of molecular oxygen, incorporation of two atoms of oxygen
tor5_rep_c107	protein	F	GO:0008270	zinc ion binding
tor5_rep_c109	wound stress protein	C	GO:0016023	cytoplasmic membrane-bounded vesicle
tor5_rep_c109	wound stress protein	F	GO:0005515	protein binding
tor5_rep_c110	mitochondrial atp synthase 6 kda subunit	C	GO:0005750	mitochondrial respiratory chain complex III
tor5_rep_c110	mitochondrial atp synthase 6 kda subunit	F	GO:0016787	hydrolase activity
tor5_rep_c110	mitochondrial atp synthase 6 kda subunit	C	GO:0009536	plastid
tor5_rep_c112	brain protein 44	C	GO:0005739	mitochondrion
tor5_rep_c113	beta galactosidase 1	F	GO:0005515	protein binding
tor5_rep_c114	af279456_1sesquiterpene synthase 2	P	GO:0051762	sesquiterpene biosynthetic process
tor5_rep_c114	af279456_1sesquiterpene synthase 2	F	GO:0016829	lyase activity
tor5_rep_c114	af279456_1sesquiterpene synthase 2	F	GO:0000287	magnesium ion binding
tor5_rep_c116	protein	P	GO:0006979	response to oxidative stress
tor5_rep_c116	protein	C	GO:0016023	cytoplasmic membrane-bounded vesicle
tor5_rep_c116	protein	F	GO:0020037	heme binding
tor5_rep_c116	protein	P	GO:0055114	oxidation reduction
tor5_rep_c116	protein	F	GO:0004601	peroxidase activity
tor5_rep_c116	protein	P	GO:0006804	peroxidase reaction
tor5_rep_c117	allergen pru p	P	GO:0009607	response to biotic stimulus
tor5_rep_c117	allergen pru p	P	GO:0006952	defense response
tor5_rep_c118	protein	F	GO:0042393	histone binding
tor5_rep_c118	protein	P	GO:0006457	protein folding
tor5_rep_c118	protein	C	GO:0005730	nucleolus
tor5_rep_c118	protein	F	GO:0003755	peptidyl-prolyl cis-trans isomerase activity
tor5_rep_c118	protein	F	GO:0005528	FK506 binding
tor5_rep_c118	protein	P	GO:0006334	nucleosome assembly
tor5_rep_c118	protein	C	GO:0009543	chloroplast thylakoid lumen
tor5_rep_c119	hydrophobic protein lti6a	P	GO:0009414	response to water deprivation
tor5_rep_c119	hydrophobic protein lti6a	P	GO:0009409	response to cold
tor5_rep_c119	hydrophobic protein lti6a	C	GO:0005624	membrane fraction
tor5_rep_c119	hydrophobic protein lti6a	C	GO:0016023	cytoplasmic membrane-bounded vesicle
tor5_rep_c119	hydrophobic protein lti6a	C	GO:0005886	plasma membrane
tor5_rep_c119	hydrophobic protein lti6a	P	GO:0009737	response to abscisic acid stimulus
tor5_rep_c119	hydrophobic protein lti6a	C	GO:0016021	integral to membrane
tor5_rep_c119	hydrophobic protein lti6a	P	GO:0009651	response to salt stress
tor5_rep_c121	caffeoyl- 3-o-methyltransferase	F	GO:0042409	caffeoyl-CoA O-methyltransferase activity
tor5_rep_c121	caffeoyl- 3-o-methyltransferase	F	GO:0046872	metal ion binding
tor5_rep_c121	caffeoyl- 3-o-methyltransferase	P	GO:0046686	response to cadmium ion
tor5_rep_c121	caffeoyl- 3-o-methyltransferase	P	GO:0009809	lignin biosynthetic process
tor5_rep_c121	caffeoyl- 3-o-methyltransferase	P	GO:0009805	coumarin biosynthetic process
tor5_rep_c121	caffeoyl- 3-o-methyltransferase	C	GO:0005829	cytosol
tor5_rep_c121	caffeoyl- 3-o-methyltransferase	P	GO:0009811	stilbene biosynthetic process
tor5_rep_c123	phenylalanine ammonia-lyase	C	GO:0005737	cytoplasm
tor5_rep_c123	phenylalanine ammonia-lyase	F	GO:0045548	phenylalanine ammonia-lyase activity
tor5_rep_c123	phenylalanine ammonia-lyase	P	GO:0009699	phenylpropanoid biosynthetic process
tor5_rep_c123	phenylalanine ammonia-lyase	P	GO:0009611	response to wounding
tor5_rep_c123	phenylalanine ammonia-lyase	P	GO:0006979	response to oxidative stress
tor5_rep_c123	phenylalanine ammonia-lyase	P	GO:0006952	defense response
tor5_rep_c123	phenylalanine ammonia-lyase	P	GO:0006559	L-phenylalanine catabolic process
tor5_rep_c123	phenylalanine ammonia-lyase	P	GO:0006570	tyrosine metabolic process
tor5_rep_c123	phenylalanine ammonia-lyase	P	GO:0009821	alkaloid biosynthetic process
tor5_rep_c125	heat shock protein 70	F	GO:0005524	ATP binding
tor5_rep_c125	heat shock protein 70	P	GO:0006950	response to stress
tor5_rep_c125	heat shock protein 70	P	GO:0009851	auxin biosynthetic process
tor5_rep_c126	nadh ubiquinone oxidoreductase b22-like subunit	C	GO:0045271	respiratory chain complex I
tor5_rep_c126	nadh ubiquinone oxidoreductase b22-like subunit	C	GO:0005886	plasma membrane
tor5_rep_c126	nadh ubiquinone oxidoreductase b22-like subunit	P	GO:0009853	photorespiration
tor5_rep_c126	nadh ubiquinone oxidoreductase b22-like subunit	F	GO:0003824	catalytic activity
tor5_rep_c126	nadh ubiquinone oxidoreductase b22-like subunit	C	GO:0031966	mitochondrial membrane
tor5_rep_c127	60s ribosomal protein	C	GO:0005840	ribosome
tor5_rep_c127	60s ribosomal protein	F	GO:0003735	structural constituent of ribosome
tor5_rep_c127	60s ribosomal protein	F	GO:0003723	RNA binding
tor5_rep_c127	60s ribosomal protein	P	GO:0006412	translation
tor5_rep_c127	60s ribosomal protein	P	GO:0042254	ribosome biogenesis
tor5_rep_c129	cytosolic phosphoglucomutase	P	GO:0046686	response to cadmium ion
tor5_rep_c129	cytosolic phosphoglucomutase	C	GO:0005886	plasma membrane
tor5_rep_c129	cytosolic phosphoglucomutase	F	GO:0000287	magnesium ion binding
tor5_rep_c129	cytosolic phosphoglucomutase	F	GO:0004614	phosphoglucomutase activity
tor5_rep_c129	cytosolic phosphoglucomutase	C	GO:0009507	chloroplast
tor5_rep_c129	cytosolic phosphoglucomutase	C	GO:0005634	nucleus
tor5_rep_c129	cytosolic phosphoglucomutase	C	GO:0005829	cytosol
tor5_rep_c129	cytosolic phosphoglucomutase	P	GO:0005982	starch metabolic process
tor5_rep_c129	cytosolic phosphoglucomutase	P	GO:0005985	sucrose metabolic process
tor5_rep_c129	cytosolic phosphoglucomutase	P	GO:0006012	galactose metabolic process
tor5_rep_c129	cytosolic phosphoglucomutase	P	GO:0006094	gluconeogenesis
tor5_rep_c129	cytosolic phosphoglucomutase	P	GO:0006096	glycolysis
tor5_rep_c129	cytosolic phosphoglucomutase	P	GO:0006098	pentose-phosphate shunt
tor5_rep_c129	cytosolic phosphoglucomutase	P	GO:0019872	streptomycin biosynthetic process
tor5_rep_c130	PREDICTED: hypothetical protein [Vitis vinifera]	P	GO:0016998	cell wall macromolecule catabolic process
tor5_rep_c132	conserved hypothetical protein [Ricinus communis]	C	GO:0016023	cytoplasmic membrane-bounded vesicle
tor5_rep_c132	conserved hypothetical protein [Ricinus communis]	P	GO:0016998	cell wall macromolecule catabolic process
tor5_rep_c133	snf1-related protein kinase regulatory subunit beta-1	F	GO:0005515	protein binding
tor5_rep_c133	snf1-related protein kinase regulatory subunit beta-1	P	GO:0043562	cellular response to nitrogen levels
tor5_rep_c133	snf1-related protein kinase regulatory subunit beta-1	F	GO:0004679	AMP-activated protein kinase activity
tor5_rep_c133	snf1-related protein kinase regulatory subunit beta-1	C	GO:0009507	chloroplast
tor5_rep_c133	snf1-related protein kinase regulatory subunit beta-1	P	GO:0009069	serine family amino acid metabolic process
tor5_rep_c133	snf1-related protein kinase regulatory subunit beta-1	P	GO:0016310	phosphorylation
tor5_rep_c134	vacuolar atp synthase proteolipid subunit	C	GO:0016021	integral to membrane
tor5_rep_c134	vacuolar atp synthase proteolipid subunit	P	GO:0015986	ATP synthesis coupled proton transport
tor5_rep_c134	vacuolar atp synthase proteolipid subunit	F	GO:0005515	protein binding
tor5_rep_c134	vacuolar atp synthase proteolipid subunit	F	GO:0046961	proton-transporting ATPase activity, rotational mechanism
tor5_rep_c134	vacuolar atp synthase proteolipid subunit	C	GO:0000220	vacuolar proton-transporting V-type ATPase, V0 domain
tor5_rep_c134	vacuolar atp synthase proteolipid subunit	F	GO:0042624	ATPase activity, uncoupled
tor5_rep_c134	vacuolar atp synthase proteolipid subunit	C	GO:0005886	plasma membrane
tor5_rep_c134	vacuolar atp synthase proteolipid subunit	P	GO:0006144	purine base metabolic process
tor5_rep_c135	60s ribosomal protein l37	F	GO:0046872	metal ion binding
tor5_rep_c135	60s ribosomal protein l37	F	GO:0003735	structural constituent of ribosome
tor5_rep_c135	60s ribosomal protein l37	P	GO:0042254	ribosome biogenesis
tor5_rep_c135	60s ribosomal protein l37	C	GO:0022625	cytosolic large ribosomal subunit
tor5_rep_c135	60s ribosomal protein l37	P	GO:0006412	translation
tor5_rep_c135	60s ribosomal protein l37	F	GO:0019843	rRNA binding
tor5_rep_c135	60s ribosomal protein l37	C	GO:0009536	plastid
tor5_rep_c136	ribosomal protein	C	GO:0005840	ribosome
tor5_rep_c136	ribosomal protein	F	GO:0008097	5S rRNA binding
tor5_rep_c136	ribosomal protein	F	GO:0003735	structural constituent of ribosome
tor5_rep_c136	ribosomal protein	P	GO:0006412	translation
tor5_rep_c136	ribosomal protein	P	GO:0042254	ribosome biogenesis
tor5_rep_c137	cytochrome b5	P	GO:0006810	transport
tor5_rep_c137	cytochrome b5	P	GO:0022900	electron transport chain
tor5_rep_c137	cytochrome b5	C	GO:0016021	integral to membrane
tor5_rep_c137	cytochrome b5	F	GO:0009703	nitrate reductase (NADH) activity
tor5_rep_c137	cytochrome b5	C	GO:0016023	cytoplasmic membrane-bounded vesicle
tor5_rep_c137	cytochrome b5	C	GO:0005792	microsome
tor5_rep_c137	cytochrome b5	C	GO:0009535	chloroplast thylakoid membrane
tor5_rep_c137	cytochrome b5	F	GO:0020037	heme binding
tor5_rep_c137	cytochrome b5	C	GO:0005773	vacuole
tor5_rep_c137	cytochrome b5	C	GO:0005789	endoplasmic reticulum membrane
tor5_rep_c137	cytochrome b5	P	GO:0006807	nitrogen compound metabolic process
tor5_rep_c137	cytochrome b5	C	GO:0009325	nitrate reductase complex
tor5_rep_c139	plasma membrane intrinsic protein	P	GO:0055085	transmembrane transport
tor5_rep_c139	plasma membrane intrinsic protein	C	GO:0016021	integral to membrane
tor5_rep_c139	plasma membrane intrinsic protein	F	GO:0005215	transporter activity
tor5_rep_c139	plasma membrane intrinsic protein	P	GO:0006833	water transport
tor5_rep_c140	protein	C	GO:0012505	endomembrane system
tor5_rep_c140	protein	F	GO:0008289	lipid binding
tor5_rep_c140	protein	P	GO:0006869	lipid transport
tor5_rep_c141	protein	C	GO:0005840	ribosome
tor5_rep_c141	protein	F	GO:0003735	structural constituent of ribosome
tor5_rep_c141	protein	P	GO:0006412	translation
tor5_rep_c141	protein	P	GO:0042254	ribosome biogenesis
tor5_rep_c142	protein	F	GO:0003899	DNA-directed RNA polymerase activity
tor5_rep_c142	protein	C	GO:0005665	DNA-directed RNA polymerase II, core complex
tor5_rep_c142	protein	F	GO:0003677	DNA binding
tor5_rep_c142	protein	F	GO:0046983	protein dimerization activity
tor5_rep_c142	protein	C	GO:0000418	DNA-directed RNA polymerase IV complex
tor5_rep_c142	protein	C	GO:0080137	DNA-directed RNA polymerase V complex
tor5_rep_c142	protein	C	GO:0005739	mitochondrion
tor5_rep_c142	protein	C	GO:0005730	nucleolus
tor5_rep_c142	protein	P	GO:0006144	purine base metabolic process
tor5_rep_c142	protein	P	GO:0006206	pyrimidine base metabolic process
tor5_rep_c142	protein	P	GO:0006351	transcription, DNA-dependent
tor5_rep_c143	pho1-like protein	C	GO:0016021	integral to membrane
tor5_rep_c143	pho1-like protein	F	GO:0004872	receptor activity
tor5_rep_c143	pho1-like protein	P	GO:0006817	phosphate transport
tor5_rep_c143	pho1-like protein	P	GO:0016036	cellular response to phosphate starvation
tor5_rep_c143	pho1-like protein	P	GO:0007165	signal transduction
tor5_rep_c144	protein suppressor of gene silencing 3	P	GO:0009616	virus induced gene silencing
tor5_rep_c144	protein suppressor of gene silencing 3	P	GO:0010050	vegetative phase change
tor5_rep_c144	protein suppressor of gene silencing 3	P	GO:0010267	production of ta-siRNAs involved in RNA interference
tor5_rep_c144	protein suppressor of gene silencing 3	C	GO:0048471	perinuclear region of cytoplasm
tor5_rep_c144	protein suppressor of gene silencing 3	P	GO:0050688	regulation of defense response to virus
tor5_rep_c145	#NAME?	C	GO:0005737	cytoplasm
tor5_rep_c145	#NAME?	F	GO:0046872	metal ion binding
tor5_rep_c145	#NAME?	P	GO:0006457	protein folding
tor5_rep_c145	#NAME?	C	GO:0005886	plasma membrane
tor5_rep_c145	#NAME?	F	GO:0031072	heat shock protein binding
tor5_rep_c145	#NAME?	F	GO:0005524	ATP binding
tor5_rep_c145	#NAME?	F	GO:0051082	unfolded protein binding
tor5_rep_c145	#NAME?	P	GO:0009408	response to heat
tor5_rep_c146	ubiquitin-conjugating enzyme	P	GO:0006511	ubiquitin-dependent protein catabolic process
tor5_rep_c146	ubiquitin-conjugating enzyme	P	GO:0033523	histone H2B ubiquitination
tor5_rep_c146	ubiquitin-conjugating enzyme	P	GO:0051246	regulation of protein metabolic process
tor5_rep_c146	ubiquitin-conjugating enzyme	P	GO:0009650	UV protection
tor5_rep_c146	ubiquitin-conjugating enzyme	P	GO:0010228	vegetative to reproductive phase transition of meristem
tor5_rep_c146	ubiquitin-conjugating enzyme	F	GO:0004842	ubiquitin-protein ligase activity
tor5_rep_c146	ubiquitin-conjugating enzyme	F	GO:0005524	ATP binding
tor5_rep_c149	cold-regulated ltcor12	C	GO:0005576	extracellular region
tor5_rep_c149	cold-regulated ltcor12	P	GO:0006952	defense response
tor5_rep_c149	cold-regulated ltcor12	C	GO:0005618	cell wall
tor5_rep_c150	heat- and acid-stable phosphoprotein	P	GO:0000160	two-component signal transduction system (phosphorelay)
tor5_rep_c150	heat- and acid-stable phosphoprotein	F	GO:0003677	DNA binding
tor5_rep_c150	heat- and acid-stable phosphoprotein	F	GO:0000156	two-component response regulator activity
tor5_rep_c150	heat- and acid-stable phosphoprotein	P	GO:0006355	regulation of transcription, DNA-dependent
tor5_rep_c151	xenotropic and polytropic murine leukemia virus receptor ids-	F	GO:0004872	receptor activity
tor5_rep_c151	xenotropic and polytropic murine leukemia virus receptor ids-	C	GO:0005634	nucleus
tor5_rep_c151	xenotropic and polytropic murine leukemia virus receptor ids-	P	GO:0080040	positive regulation of cellular response to phosphate starvation
tor5_rep_c151	xenotropic and polytropic murine leukemia virus receptor ids-	P	GO:0007165	signal transduction
tor5_rep_c152	obtusifoliol 14alpha-demethylase	F	GO:0008398	sterol 14-demethylase activity
tor5_rep_c152	obtusifoliol 14alpha-demethylase	F	GO:0009055	electron carrier activity
tor5_rep_c152	obtusifoliol 14alpha-demethylase	F	GO:0020037	heme binding
tor5_rep_c152	obtusifoliol 14alpha-demethylase	P	GO:0055114	oxidation reduction
tor5_rep_c152	obtusifoliol 14alpha-demethylase	C	GO:0016021	integral to membrane
tor5_rep_c152	obtusifoliol 14alpha-demethylase	F	GO:0008168	methyltransferase activity
tor5_rep_c152	obtusifoliol 14alpha-demethylase	P	GO:0016126	sterol biosynthetic process
tor5_rep_c152	obtusifoliol 14alpha-demethylase	P	GO:0006118	electron transport
tor5_rep_c153	auxin-induced protein	P	GO:0006952	defense response
tor5_rep_c153	auxin-induced protein	P	GO:0009734	auxin mediated signaling pathway
tor5_rep_c153	auxin-induced protein	F	GO:0004364	glutathione transferase activity
tor5_rep_c153	auxin-induced protein	P	GO:0009607	response to biotic stimulus
tor5_rep_c153	auxin-induced protein	F	GO:0005515	protein binding
tor5_rep_c153	auxin-induced protein	P	GO:0006749	glutathione metabolic process
tor5_rep_c153	auxin-induced protein	P	GO:0006803	glutathione conjugation reaction
tor5_rep_c154	omega-6 fatty acid desaturase	C	GO:0005789	endoplasmic reticulum membrane
tor5_rep_c154	omega-6 fatty acid desaturase	P	GO:0006633	fatty acid biosynthetic process
tor5_rep_c154	omega-6 fatty acid desaturase	F	GO:0016491	oxidoreductase activity
tor5_rep_c154	omega-6 fatty acid desaturase	P	GO:0055114	oxidation reduction
tor5_rep_c154	omega-6 fatty acid desaturase	C	GO:0016021	integral to membrane
tor5_rep_c155	nac-domain protein	P	GO:0045449	regulation of transcription
tor5_rep_c155	nac-domain protein	P	GO:0007275	multicellular organismal development
tor5_rep_c155	nac-domain protein	F	GO:0003700	transcription factor activity
tor5_rep_c155	nac-domain protein	C	GO:0005667	transcription factor complex
tor5_rep_c156	#NAME?	C	GO:0005737	cytoplasm
tor5_rep_c156	#NAME?	F	GO:0046872	metal ion binding
tor5_rep_c156	#NAME?	P	GO:0006457	protein folding
tor5_rep_c156	#NAME?	C	GO:0005886	plasma membrane
tor5_rep_c156	#NAME?	F	GO:0031072	heat shock protein binding
tor5_rep_c156	#NAME?	F	GO:0005524	ATP binding
tor5_rep_c156	#NAME?	F	GO:0051082	unfolded protein binding
tor5_rep_c156	#NAME?	P	GO:0009408	response to heat
tor5_rep_c157	UDP-glucose:glucosyltransferase [Lycium barbarum]	F	GO:0047213	anthocyanidin 3-O-glucosyltransferase activity
tor5_rep_c157	UDP-glucose:glucosyltransferase [Lycium barbarum]	P	GO:0009813	flavonoid biosynthetic process
tor5_rep_c158	14-3-3-like protein gf14 lambda	P	GO:0042742	defense response to bacterium
tor5_rep_c158	14-3-3-like protein gf14 lambda	C	GO:0009505	plant-type cell wall
tor5_rep_c158	14-3-3-like protein gf14 lambda	F	GO:0019904	protein domain specific binding
tor5_rep_c158	14-3-3-like protein gf14 lambda	P	GO:0046686	response to cadmium ion
tor5_rep_c158	14-3-3-like protein gf14 lambda	C	GO:0005886	plasma membrane
tor5_rep_c158	14-3-3-like protein gf14 lambda	F	GO:0045309	protein phosphorylated amino acid binding
tor5_rep_c158	14-3-3-like protein gf14 lambda	C	GO:0009507	chloroplast
tor5_rep_c158	14-3-3-like protein gf14 lambda	C	GO:0005634	nucleus
tor5_rep_c158	14-3-3-like protein gf14 lambda	C	GO:0005829	cytosol
tor5_rep_c158	14-3-3-like protein gf14 lambda	P	GO:0009742	brassinosteroid mediated signaling pathway
tor5_rep_c159	lysm domain containing protein	C	GO:0016023	cytoplasmic membrane-bounded vesicle
tor5_rep_c159	lysm domain containing protein	P	GO:0016998	cell wall macromolecule catabolic process
tor5_rep_c162	60s ribosomal protein l37	F	GO:0046872	metal ion binding
tor5_rep_c162	60s ribosomal protein l37	F	GO:0003735	structural constituent of ribosome
tor5_rep_c162	60s ribosomal protein l37	P	GO:0042254	ribosome biogenesis
tor5_rep_c162	60s ribosomal protein l37	C	GO:0022625	cytosolic large ribosomal subunit
tor5_rep_c162	60s ribosomal protein l37	P	GO:0006412	translation
tor5_rep_c162	60s ribosomal protein l37	F	GO:0019843	rRNA binding
tor5_rep_c162	60s ribosomal protein l37	C	GO:0009536	plastid
tor5_rep_c163	lipid transfer protein	F	GO:0008289	lipid binding
tor5_rep_c163	lipid transfer protein	P	GO:0006869	lipid transport
tor5_rep_c165	nucleotide sugar transporter-like protein	C	GO:0016021	integral to membrane
tor5_rep_c167	peroxidase 3	P	GO:0042538	hyperosmotic salinity response
tor5_rep_c167	peroxidase 3	P	GO:0009269	response to desiccation
tor5_rep_c167	peroxidase 3	C	GO:0012505	endomembrane system
tor5_rep_c167	peroxidase 3	P	GO:0006979	response to oxidative stress
tor5_rep_c167	peroxidase 3	P	GO:0009409	response to cold
tor5_rep_c167	peroxidase 3	F	GO:0005515	protein binding
tor5_rep_c167	peroxidase 3	F	GO:0020037	heme binding
tor5_rep_c167	peroxidase 3	P	GO:0055114	oxidation reduction
tor5_rep_c167	peroxidase 3	F	GO:0004601	peroxidase activity
tor5_rep_c167	peroxidase 3	C	GO:0005783	endoplasmic reticulum
tor5_rep_c167	peroxidase 3	P	GO:0006804	peroxidase reaction
tor5_rep_c168	major pollen allergen ory s 1	C	GO:0005576	extracellular region
tor5_rep_c170	2-interacting protein vip1	P	GO:0009294	DNA mediated transformation
tor5_rep_c170	2-interacting protein vip1	F	GO:0042802	identical protein binding
tor5_rep_c170	2-interacting protein vip1	P	GO:0051170	nuclear import
tor5_rep_c170	2-interacting protein vip1	F	GO:0043565	sequence-specific DNA binding
tor5_rep_c170	2-interacting protein vip1	F	GO:0046983	protein dimerization activity
tor5_rep_c170	2-interacting protein vip1	F	GO:0003700	transcription factor activity
tor5_rep_c170	2-interacting protein vip1	P	GO:0006355	regulation of transcription, DNA-dependent
tor5_rep_c170	2-interacting protein vip1	C	GO:0005667	transcription factor complex
tor5_rep_c171	ultraviolet-b-repressible protein	F	GO:0003824	catalytic activity
tor5_rep_c171	ultraviolet-b-repressible protein	P	GO:0015979	photosynthesis
tor5_rep_c171	ultraviolet-b-repressible protein	C	GO:0009523	photosystem II
tor5_rep_c172	hyoscyamine 6 beta-hydroxylase	P	GO:0055114	oxidation reduction
tor5_rep_c172	hyoscyamine 6 beta-hydroxylase	F	GO:0031418	L-ascorbic acid binding
tor5_rep_c172	hyoscyamine 6 beta-hydroxylase	F	GO:0005506	iron ion binding
tor5_rep_c172	hyoscyamine 6 beta-hydroxylase	F	GO:0016702	oxidoreductase activity, acting on single donors with incorporation of molecular oxygen, incorporation of two atoms of oxygen
tor5_rep_c172	hyoscyamine 6 beta-hydroxylase	F	GO:0047998	hyoscyamine (6S)-dioxygenase activity
tor5_rep_c172	hyoscyamine 6 beta-hydroxylase	P	GO:0009821	alkaloid biosynthetic process
tor5_rep_c175	24 kda seed maturation protein	C	GO:0016023	cytoplasmic membrane-bounded vesicle
tor5_rep_c175	24 kda seed maturation protein	C	GO:0005773	vacuole
tor5_rep_c175	24 kda seed maturation protein	C	GO:0005783	endoplasmic reticulum
tor5_rep_c176	protein	F	GO:0003723	RNA binding
tor5_rep_c176	protein	F	GO:0003743	translation initiation factor activity
tor5_rep_c176	protein	C	GO:0005840	ribosome
tor5_rep_c176	protein	P	GO:0006446	regulation of translational initiation
tor5_rep_c179	cathepsin b-like cysteine proteinase	C	GO:0012505	endomembrane system
tor5_rep_c179	cathepsin b-like cysteine proteinase	P	GO:0006508	proteolysis
tor5_rep_c179	cathepsin b-like cysteine proteinase	P	GO:0050790	regulation of catalytic activity
tor5_rep_c179	cathepsin b-like cysteine proteinase	F	GO:0004197	cysteine-type endopeptidase activity
tor5_rep_c181	mip tip subfamily	C	GO:0009705	plant-type vacuole membrane
tor5_rep_c181	mip tip subfamily	C	GO:0042807	central vacuole
tor5_rep_c181	mip tip subfamily	C	GO:0005886	plasma membrane
tor5_rep_c181	mip tip subfamily	P	GO:0055085	transmembrane transport
tor5_rep_c181	mip tip subfamily	C	GO:0016021	integral to membrane
tor5_rep_c181	mip tip subfamily	F	GO:0015250	water channel activity
tor5_rep_c181	mip tip subfamily	P	GO:0006833	water transport
tor5_rep_c184	60s ribosomal protein l35	F	GO:0003735	structural constituent of ribosome
tor5_rep_c184	60s ribosomal protein l35	C	GO:0005886	plasma membrane
tor5_rep_c184	60s ribosomal protein l35	P	GO:0042254	ribosome biogenesis
tor5_rep_c184	60s ribosomal protein l35	C	GO:0022625	cytosolic large ribosomal subunit
tor5_rep_c184	60s ribosomal protein l35	P	GO:0006412	translation
tor5_rep_c185	proline-rich protein	F	GO:0005199	structural constituent of cell wall
tor5_rep_c185	proline-rich protein	P	GO:0006869	lipid transport
tor5_rep_c185	proline-rich protein	C	GO:0005618	cell wall
tor5_rep_c185	proline-rich protein	P	GO:0042546	cell wall biogenesis
tor5_rep_c186	60s ribosomal protein l6	F	GO:0003735	structural constituent of ribosome
tor5_rep_c186	60s ribosomal protein l6	C	GO:0005886	plasma membrane
tor5_rep_c186	60s ribosomal protein l6	C	GO:0022625	cytosolic large ribosomal subunit
tor5_rep_c186	60s ribosomal protein l6	C	GO:0009507	chloroplast
tor5_rep_c186	60s ribosomal protein l6	P	GO:0006412	translation
tor5_rep_c186	60s ribosomal protein l6	C	GO:0005783	endoplasmic reticulum
tor5_rep_c186	60s ribosomal protein l6	P	GO:0042254	ribosome biogenesis
tor5_rep_c187	phenylalanine ammonia-lyase	C	GO:0005737	cytoplasm
tor5_rep_c187	phenylalanine ammonia-lyase	P	GO:0009698	phenylpropanoid metabolic process
tor5_rep_c187	phenylalanine ammonia-lyase	P	GO:0009058	biosynthetic process
tor5_rep_c187	phenylalanine ammonia-lyase	F	GO:0016841	ammonia-lyase activity
tor5_rep_c187	phenylalanine ammonia-lyase	P	GO:0006559	L-phenylalanine catabolic process
tor5_rep_c188	peptide transporter	C	GO:0016021	integral to membrane
tor5_rep_c188	peptide transporter	P	GO:0006857	oligopeptide transport
tor5_rep_c188	peptide transporter	P	GO:0009624	response to nematode
tor5_rep_c188	peptide transporter	C	GO:0005886	plasma membrane
tor5_rep_c188	peptide transporter	F	GO:0005215	transporter activity
tor5_rep_c190	lurp-one-related 15 protein	C	GO:0009507	chloroplast
tor5_rep_c192	cysteine protease	C	GO:0005773	vacuole
tor5_rep_c192	cysteine protease	P	GO:0045449	regulation of transcription
tor5_rep_c192	cysteine protease	C	GO:0016023	cytoplasmic membrane-bounded vesicle
tor5_rep_c192	cysteine protease	F	GO:0003700	transcription factor activity
tor5_rep_c192	cysteine protease	F	GO:0004197	cysteine-type endopeptidase activity
tor5_rep_c192	cysteine protease	P	GO:0006508	proteolysis
tor5_rep_c192	cysteine protease	C	GO:0005667	transcription factor complex
tor5_rep_c194	mitochondrial import inner membrane translocase subunit tim13	P	GO:0055085	transmembrane transport
tor5_rep_c194	mitochondrial import inner membrane translocase subunit tim13	F	GO:0005507	copper ion binding
tor5_rep_c194	mitochondrial import inner membrane translocase subunit tim13	F	GO:0015450	P-P-bond-hydrolysis-driven protein transmembrane transporter activity
tor5_rep_c194	mitochondrial import inner membrane translocase subunit tim13	C	GO:0005743	mitochondrial inner membrane
tor5_rep_c194	mitochondrial import inner membrane translocase subunit tim13	P	GO:0045039	protein import into mitochondrial inner membrane
tor5_rep_c194	mitochondrial import inner membrane translocase subunit tim13	C	GO:0042719	mitochondrial intermembrane space protein transporter complex
tor5_rep_c194	mitochondrial import inner membrane translocase subunit tim13	C	GO:0009941	chloroplast envelope
tor5_rep_c195	atp-binding cassette	P	GO:0009851	auxin biosynthetic process
tor5_rep_c195	atp-binding cassette	F	GO:0008559	xenobiotic-transporting ATPase activity
tor5_rep_c195	atp-binding cassette	F	GO:0005524	ATP binding
tor5_rep_c195	atp-binding cassette	F	GO:0015417	polyamine-transporting ATPase activity
tor5_rep_c195	atp-binding cassette	F	GO:0015416	phosphonate transmembrane-transporting ATPase activity
tor5_rep_c195	atp-binding cassette	F	GO:0015439	heme-transporting ATPase activity
tor5_rep_c195	atp-binding cassette	C	GO:0016020	membrane
tor5_rep_c195	atp-binding cassette	P	GO:0006855	drug transmembrane transport
tor5_rep_c195	atp-binding cassette	P	GO:0015846	polyamine transport
tor5_rep_c195	atp-binding cassette	P	GO:0015716	phosphonate transport
tor5_rep_c195	atp-binding cassette	P	GO:0015748	organophosphate ester transport
tor5_rep_c195	atp-binding cassette	P	GO:0015886	heme transport
tor5_rep_c197	purine permease	C	GO:0005887	integral to plasma membrane
tor5_rep_c197	purine permease	P	GO:0010184	cytokinin transport
tor5_rep_c197	purine permease	P	GO:0016036	cellular response to phosphate starvation
tor5_rep_c197	purine permease	F	GO:0015211	purine nucleoside transmembrane transporter activity
tor5_rep_c197	purine permease	F	GO:0005345	purine transmembrane transporter activity
tor5_rep_c197	purine permease	P	GO:0015860	purine nucleoside transport
tor5_rep_c199	protein	P	GO:0006511	ubiquitin-dependent protein catabolic process
tor5_rep_c199	protein	F	GO:0005524	ATP binding
tor5_rep_c199	protein	F	GO:0004842	ubiquitin-protein ligase activity
tor5_rep_c199	protein	P	GO:0051246	regulation of protein metabolic process
tor5_rep_c199	protein	P	GO:0016567	protein ubiquitination
tor5_rep_c200	cytidine deaminase	F	GO:0008270	zinc ion binding
tor5_rep_c200	cytidine deaminase	F	GO:0008892	guanine deaminase activity
tor5_rep_c200	cytidine deaminase	P	GO:0006144	purine base metabolic process
tor5_rep_c204	40s ribosomal protein s5	F	GO:0003735	structural constituent of ribosome
tor5_rep_c204	40s ribosomal protein s5	F	GO:0003723	RNA binding
tor5_rep_c204	40s ribosomal protein s5	C	GO:0015935	small ribosomal subunit
tor5_rep_c204	40s ribosomal protein s5	P	GO:0006412	translation
tor5_rep_c204	40s ribosomal protein s5	P	GO:0042254	ribosome biogenesis
tor5_rep_c205	histone h2	C	GO:0000786	nucleosome
tor5_rep_c205	histone h2	F	GO:0003677	DNA binding
tor5_rep_c205	histone h2	P	GO:0006334	nucleosome assembly
tor5_rep_c205	histone h2	C	GO:0005634	nucleus
tor5_rep_c206	receptor protein kinase clavata1	P	GO:0009851	auxin biosynthetic process
tor5_rep_c206	receptor protein kinase clavata1	P	GO:0006468	protein amino acid phosphorylation
tor5_rep_c206	receptor protein kinase clavata1	F	GO:0004714	transmembrane receptor protein tyrosine kinase activity
tor5_rep_c206	receptor protein kinase clavata1	F	GO:0005515	protein binding
tor5_rep_c206	receptor protein kinase clavata1	P	GO:0055114	oxidation reduction
tor5_rep_c206	receptor protein kinase clavata1	F	GO:0005524	ATP binding
tor5_rep_c206	receptor protein kinase clavata1	C	GO:0016021	integral to membrane
tor5_rep_c206	receptor protein kinase clavata1	F	GO:0004674	protein serine/threonine kinase activity
tor5_rep_c206	receptor protein kinase clavata1	F	GO:0032440	2-alkenal reductase activity
tor5_rep_c206	receptor protein kinase clavata1	P	GO:0007169	transmembrane receptor protein tyrosine kinase signaling pathway
tor5_rep_c206	receptor protein kinase clavata1	P	GO:0009069	serine family amino acid metabolic process
tor5_rep_c207	auxin response factor 9	F	GO:0046983	protein dimerization activity
tor5_rep_c207	auxin response factor 9	F	GO:0003700	transcription factor activity
tor5_rep_c207	auxin response factor 9	P	GO:0009734	auxin mediated signaling pathway
tor5_rep_c207	auxin response factor 9	P	GO:0006355	regulation of transcription, DNA-dependent
tor5_rep_c207	auxin response factor 9	C	GO:0005667	transcription factor complex
tor5_rep_c208	protein	F	GO:0003899	DNA-directed RNA polymerase activity
tor5_rep_c208	protein	F	GO:0008270	zinc ion binding
tor5_rep_c208	protein	C	GO:0000418	DNA-directed RNA polymerase IV complex
tor5_rep_c208	protein	P	GO:0045449	regulation of transcription
tor5_rep_c208	protein	C	GO:0080137	DNA-directed RNA polymerase V complex
tor5_rep_c208	protein	C	GO:0005665	DNA-directed RNA polymerase II, core complex
tor5_rep_c208	protein	F	GO:0003677	DNA binding
tor5_rep_c208	protein	P	GO:0006351	transcription, DNA-dependent
tor5_rep_c208	protein	C	GO:0005730	nucleolus
tor5_rep_c208	protein	P	GO:0006144	purine base metabolic process
tor5_rep_c208	protein	P	GO:0006206	pyrimidine base metabolic process
tor5_rep_c209	acyl- -binding protein	F	GO:0000062	acyl-CoA binding
tor5_rep_c209	acyl- -binding protein	P	GO:0006810	transport
tor5_rep_c210	uncharacterized protein	P	GO:0006979	response to oxidative stress
tor5_rep_c213	2-alkenal reductase	P	GO:0055114	oxidation reduction
tor5_rep_c213	2-alkenal reductase	F	GO:0008270	zinc ion binding
tor5_rep_c213	2-alkenal reductase	C	GO:0005886	plasma membrane
tor5_rep_c213	2-alkenal reductase	F	GO:0032440	2-alkenal reductase activity
tor5_rep_c213	2-alkenal reductase	P	GO:0006979	response to oxidative stress
tor5_rep_c215	membrane protein	F	GO:0004497	monooxygenase activity
tor5_rep_c215	membrane protein	P	GO:0007275	multicellular organismal development
tor5_rep_c215	membrane protein	C	GO:0016020	membrane
tor5_rep_c219	cysteine inhibitor 1	F	GO:0004869	cysteine-type endopeptidase inhibitor activity
tor5_rep_c219	cysteine inhibitor 1	C	GO:0005840	ribosome
tor5_rep_c219	cysteine inhibitor 1	F	GO:0008233	peptidase activity
tor5_rep_c219	cysteine inhibitor 1	F	GO:0003735	structural constituent of ribosome
tor5_rep_c219	cysteine inhibitor 1	P	GO:0006412	translation
tor5_rep_c219	cysteine inhibitor 1	P	GO:0042254	ribosome biogenesis
tor5_rep_c220	60s ribosomal protein l26	C	GO:0005730	nucleolus
tor5_rep_c220	60s ribosomal protein l26	P	GO:0009409	response to cold
tor5_rep_c220	60s ribosomal protein l26	F	GO:0003735	structural constituent of ribosome
tor5_rep_c220	60s ribosomal protein l26	C	GO:0005886	plasma membrane
tor5_rep_c220	60s ribosomal protein l26	F	GO:0005515	protein binding
tor5_rep_c220	60s ribosomal protein l26	C	GO:0022625	cytosolic large ribosomal subunit
tor5_rep_c220	60s ribosomal protein l26	C	GO:0009507	chloroplast
tor5_rep_c220	60s ribosomal protein l26	P	GO:0006412	translation
tor5_rep_c220	60s ribosomal protein l26	C	GO:0005739	mitochondrion
tor5_rep_c220	60s ribosomal protein l26	P	GO:0042254	ribosome biogenesis
tor5_rep_c221	s-adenosylmethionine synthetase	P	GO:0009851	auxin biosynthetic process
tor5_rep_c221	s-adenosylmethionine synthetase	F	GO:0004478	methionine adenosyltransferase activity
tor5_rep_c221	s-adenosylmethionine synthetase	P	GO:0006556	S-adenosylmethionine biosynthetic process
tor5_rep_c221	s-adenosylmethionine synthetase	P	GO:0006730	one-carbon metabolic process
tor5_rep_c221	s-adenosylmethionine synthetase	F	GO:0005524	ATP binding
tor5_rep_c221	s-adenosylmethionine synthetase	F	GO:0000287	magnesium ion binding
tor5_rep_c221	s-adenosylmethionine synthetase	C	GO:0005737	cytoplasm
tor5_rep_c221	s-adenosylmethionine synthetase	C	GO:0005886	plasma membrane
tor5_rep_c221	s-adenosylmethionine synthetase	P	GO:0006555	methionine metabolic process
tor5_rep_c223	omega-6 fatty acid desaturase	C	GO:0005789	endoplasmic reticulum membrane
tor5_rep_c223	omega-6 fatty acid desaturase	F	GO:0016720	delta12-fatty acid dehydrogenase activity
tor5_rep_c223	omega-6 fatty acid desaturase	P	GO:0006633	fatty acid biosynthetic process
tor5_rep_c223	omega-6 fatty acid desaturase	P	GO:0055114	oxidation reduction
tor5_rep_c223	omega-6 fatty acid desaturase	C	GO:0016021	integral to membrane
tor5_rep_c224	subtilisin-like serine endopeptidase-like protein	F	GO:0042802	identical protein binding
tor5_rep_c224	subtilisin-like serine endopeptidase-like protein	C	GO:0012505	endomembrane system
tor5_rep_c224	subtilisin-like serine endopeptidase-like protein	F	GO:0004252	serine-type endopeptidase activity
tor5_rep_c224	subtilisin-like serine endopeptidase-like protein	C	GO:0016023	cytoplasmic membrane-bounded vesicle
tor5_rep_c224	subtilisin-like serine endopeptidase-like protein	P	GO:0006508	proteolysis
tor5_rep_c224	subtilisin-like serine endopeptidase-like protein	P	GO:0043086	negative regulation of catalytic activity
tor5_rep_c224	subtilisin-like serine endopeptidase-like protein	C	GO:0048046	apoplast
tor5_rep_c226	ubiquitin-like protein smt3	C	GO:0005737	cytoplasm
tor5_rep_c226	ubiquitin-like protein smt3	F	GO:0031386	protein tag
tor5_rep_c226	ubiquitin-like protein smt3	P	GO:0016925	protein sumoylation
tor5_rep_c226	ubiquitin-like protein smt3	F	GO:0005515	protein binding
tor5_rep_c226	ubiquitin-like protein smt3	F	GO:0016462	pyrophosphatase activity
tor5_rep_c226	ubiquitin-like protein smt3	C	GO:0005634	nucleus
tor5_rep_c226	ubiquitin-like protein smt3	P	GO:0009408	response to heat
tor5_rep_c227	o-fucosyltransferase family protein	C	GO:0009505	plant-type cell wall
tor5_rep_c227	o-fucosyltransferase family protein	C	GO:0005794	Golgi apparatus
tor5_rep_c228	basic blue	F	GO:0005507	copper ion binding
tor5_rep_c228	basic blue	P	GO:0022900	electron transport chain
tor5_rep_c228	basic blue	F	GO:0009055	electron carrier activity
tor5_rep_c228	basic blue	P	GO:0006810	transport
tor5_rep_c228	basic blue	P	GO:0006118	electron transport
tor5_rep_c232	60s acidic ribosomal protein p0	C	GO:0005840	ribosome
tor5_rep_c232	60s acidic ribosomal protein p0	F	GO:0003735	structural constituent of ribosome
tor5_rep_c232	60s acidic ribosomal protein p0	P	GO:0042254	ribosome biogenesis
tor5_rep_c232	60s acidic ribosomal protein p0	F	GO:0003906	DNA-(apurinic or apyrimidinic site) lyase activity
tor5_rep_c232	60s acidic ribosomal protein p0	P	GO:0006414	translational elongation
tor5_rep_c232	60s acidic ribosomal protein p0	P	GO:0006284	base-excision repair
tor5_rep_c233	ocs element-binding	F	GO:0043565	sequence-specific DNA binding
tor5_rep_c233	ocs element-binding	F	GO:0046983	protein dimerization activity
tor5_rep_c233	ocs element-binding	F	GO:0003700	transcription factor activity
tor5_rep_c233	ocs element-binding	P	GO:0006355	regulation of transcription, DNA-dependent
tor5_rep_c233	ocs element-binding	C	GO:0005667	transcription factor complex
tor5_rep_c235	omega 6 fatty acid desaturase	P	GO:0055114	oxidation reduction
tor5_rep_c235	omega 6 fatty acid desaturase	F	GO:0016491	oxidoreductase activity
tor5_rep_c235	omega 6 fatty acid desaturase	P	GO:0006629	lipid metabolic process
tor5_rep_c236	multidrug resistance	P	GO:0006855	drug transmembrane transport
tor5_rep_c236	multidrug resistance	C	GO:0016020	membrane
tor5_rep_c236	multidrug resistance	C	GO:0016023	cytoplasmic membrane-bounded vesicle
tor5_rep_c236	multidrug resistance	F	GO:0015297	antiporter activity
tor5_rep_c236	multidrug resistance	F	GO:0015238	drug transmembrane transporter activity
tor5_rep_c237	40s ribosomal protein s15a	F	GO:0003735	structural constituent of ribosome
tor5_rep_c237	40s ribosomal protein s15a	C	GO:0005886	plasma membrane
tor5_rep_c237	40s ribosomal protein s15a	C	GO:0005618	cell wall
tor5_rep_c237	40s ribosomal protein s15a	C	GO:0022627	cytosolic small ribosomal subunit
tor5_rep_c237	40s ribosomal protein s15a	P	GO:0006412	translation
tor5_rep_c237	40s ribosomal protein s15a	C	GO:0005739	mitochondrion
tor5_rep_c237	40s ribosomal protein s15a	P	GO:0042254	ribosome biogenesis
tor5_rep_c238	serine decarboxylase	F	GO:0030170	pyridoxal phosphate binding
tor5_rep_c238	serine decarboxylase	P	GO:0009793	embryonic development ending in seed dormancy
tor5_rep_c238	serine decarboxylase	F	GO:0004398	histidine decarboxylase activity
tor5_rep_c238	serine decarboxylase	P	GO:0006547	histidine metabolic process
tor5_rep_c239	orcinol o-methyltransferase-like protein	F	GO:0016206	catechol O-methyltransferase activity
tor5_rep_c239	orcinol o-methyltransferase-like protein	F	GO:0046983	protein dimerization activity
tor5_rep_c239	orcinol o-methyltransferase-like protein	P	GO:0006570	tyrosine metabolic process
tor5_rep_c240	protein	F	GO:0004144	diacylglycerol O-acyltransferase activity
tor5_rep_c240	protein	P	GO:0042967	acyl-carrier-protein biosynthetic process
tor5_rep_c240	protein	P	GO:0046486	glycerolipid metabolic process
tor5_rep_c242	40s ribosomal s4 protein	C	GO:0005840	ribosome
tor5_rep_c242	40s ribosomal s4 protein	F	GO:0003735	structural constituent of ribosome
tor5_rep_c242	40s ribosomal s4 protein	P	GO:0006412	translation
tor5_rep_c242	40s ribosomal s4 protein	F	GO:0019843	rRNA binding
tor5_rep_c242	40s ribosomal s4 protein	P	GO:0042254	ribosome biogenesis
tor5_rep_c246	heat shock protein 70	F	GO:0005524	ATP binding
tor5_rep_c246	heat shock protein 70	P	GO:0055114	oxidation reduction
tor5_rep_c246	heat shock protein 70	P	GO:0006950	response to stress
tor5_rep_c246	heat shock protein 70	P	GO:0009851	auxin biosynthetic process
tor5_rep_c246	heat shock protein 70	F	GO:0032440	2-alkenal reductase activity
tor5_rep_c248	40s ribosomal protein s11	C	GO:0005840	ribosome
tor5_rep_c248	40s ribosomal protein s11	F	GO:0003735	structural constituent of ribosome
tor5_rep_c248	40s ribosomal protein s11	C	GO:0009507	chloroplast
tor5_rep_c248	40s ribosomal protein s11	P	GO:0006412	translation
tor5_rep_c248	40s ribosomal protein s11	F	GO:0019843	rRNA binding
tor5_rep_c248	40s ribosomal protein s11	P	GO:0042254	ribosome biogenesis
tor5_rep_c249	disulfide-isomerase precursor-like protein	C	GO:0005788	endoplasmic reticulum lumen
tor5_rep_c249	disulfide-isomerase precursor-like protein	C	GO:0016023	cytoplasmic membrane-bounded vesicle
tor5_rep_c249	disulfide-isomerase precursor-like protein	P	GO:0045454	cell redox homeostasis
tor5_rep_c249	disulfide-isomerase precursor-like protein	F	GO:0003756	protein disulfide isomerase activity
tor5_rep_c250	uncharacterized protein	C	GO:0009536	plastid
tor5_rep_c256	small nuclear ribonucleoprotein d2	C	GO:0005730	nucleolus
tor5_rep_c256	small nuclear ribonucleoprotein d2	F	GO:0003676	nucleic acid binding
tor5_rep_c256	small nuclear ribonucleoprotein d2	C	GO:0005732	small nucleolar ribonucleoprotein complex
tor5_rep_c257	caffeic acid 5-hydroxyferulic acid 35-o-methyltransferase ferulic acid complex chain a	F	GO:0047763	caffeate O-methyltransferase activity
tor5_rep_c257	caffeic acid 5-hydroxyferulic acid 35-o-methyltransferase ferulic acid complex chain a	P	GO:0009809	lignin biosynthetic process
tor5_rep_c257	caffeic acid 5-hydroxyferulic acid 35-o-methyltransferase ferulic acid complex chain a	F	GO:0046983	protein dimerization activity
tor5_rep_c257	caffeic acid 5-hydroxyferulic acid 35-o-methyltransferase ferulic acid complex chain a	F	GO:0016206	catechol O-methyltransferase activity
tor5_rep_c257	caffeic acid 5-hydroxyferulic acid 35-o-methyltransferase ferulic acid complex chain a	P	GO:0009805	coumarin biosynthetic process
tor5_rep_c257	caffeic acid 5-hydroxyferulic acid 35-o-methyltransferase ferulic acid complex chain a	P	GO:0009811	stilbene biosynthetic process
tor5_rep_c257	caffeic acid 5-hydroxyferulic acid 35-o-methyltransferase ferulic acid complex chain a	P	GO:0006570	tyrosine metabolic process
tor5_rep_c259	60s ribosomal protein l10a-1	C	GO:0005730	nucleolus
tor5_rep_c259	60s ribosomal protein l10a-1	F	GO:0003735	structural constituent of ribosome
tor5_rep_c259	60s ribosomal protein l10a-1	C	GO:0005886	plasma membrane
tor5_rep_c259	60s ribosomal protein l10a-1	F	GO:0003723	RNA binding
tor5_rep_c259	60s ribosomal protein l10a-1	C	GO:0022625	cytosolic large ribosomal subunit
tor5_rep_c259	60s ribosomal protein l10a-1	P	GO:0006412	translation
tor5_rep_c259	60s ribosomal protein l10a-1	P	GO:0006396	RNA processing
tor5_rep_c259	60s ribosomal protein l10a-1	P	GO:0042254	ribosome biogenesis
tor5_rep_c262	protein	C	GO:0005840	ribosome
tor5_rep_c262	protein	C	GO:0005730	nucleolus
tor5_rep_c262	protein	F	GO:0003723	RNA binding
tor5_rep_c262	protein	P	GO:0042254	ribosome biogenesis
tor5_rep_c263	heat shock	F	GO:0005524	ATP binding
tor5_rep_c263	heat shock	P	GO:0055114	oxidation reduction
tor5_rep_c263	heat shock	P	GO:0006950	response to stress
tor5_rep_c263	heat shock	P	GO:0009851	auxin biosynthetic process
tor5_rep_c263	heat shock	F	GO:0032440	2-alkenal reductase activity
tor5_rep_c264	protein	F	GO:0004300	enoyl-CoA hydratase activity
tor5_rep_c264	protein	F	GO:0016853	isomerase activity
tor5_rep_c264	protein	C	GO:0009536	plastid
tor5_rep_c264	protein	P	GO:0006550	isoleucine catabolic process
tor5_rep_c264	protein	P	GO:0006552	leucine catabolic process
tor5_rep_c264	protein	P	GO:0006554	lysine catabolic process
tor5_rep_c264	protein	P	GO:0006568	tryptophan metabolic process
tor5_rep_c264	protein	P	GO:0006574	valine catabolic process
tor5_rep_c264	protein	P	GO:0006633	fatty acid biosynthetic process
tor5_rep_c264	protein	P	GO:0018874	benzoate metabolic process
tor5_rep_c264	protein	P	GO:0019482	beta-alanine metabolic process
tor5_rep_c264	protein	P	GO:0046251	limonene catabolic process
tor5_rep_c268	pathogenesis-related protein 10	P	GO:0009607	response to biotic stimulus
tor5_rep_c268	pathogenesis-related protein 10	P	GO:0006952	defense response
tor5_rep_c271	transcription factor myb48	P	GO:0009753	response to jasmonic acid stimulus
tor5_rep_c271	transcription factor myb48	P	GO:0009739	response to gibberellin stimulus
tor5_rep_c271	transcription factor myb48	P	GO:0006355	regulation of transcription, DNA-dependent
tor5_rep_c271	transcription factor myb48	P	GO:0009751	response to salicylic acid stimulus
tor5_rep_c271	transcription factor myb48	P	GO:0010200	response to chitin
tor5_rep_c271	transcription factor myb48	F	GO:0003700	transcription factor activity
tor5_rep_c271	transcription factor myb48	P	GO:0051555	flavonol biosynthetic process
tor5_rep_c271	transcription factor myb48	P	GO:0046686	response to cadmium ion
tor5_rep_c271	transcription factor myb48	C	GO:0005667	transcription factor complex
tor5_rep_c272	light-inducible protein atls1	P	GO:0051707	response to other organism
tor5_rep_c272	light-inducible protein atls1	F	GO:0050178	phenylpyruvate tautomerase activity
tor5_rep_c272	light-inducible protein atls1	P	GO:0006954	inflammatory response
tor5_rep_c272	light-inducible protein atls1	C	GO:0009507	chloroplast
tor5_rep_c272	light-inducible protein atls1	P	GO:0006558	L-phenylalanine metabolic process
tor5_rep_c272	light-inducible protein atls1	P	GO:0006570	tyrosine metabolic process
tor5_rep_c273	oxysterol-binding protein	C	GO:0005783	endoplasmic reticulum
tor5_rep_c273	oxysterol-binding protein	P	GO:0008202	steroid metabolic process
tor5_rep_c273	oxysterol-binding protein	P	GO:0009567	double fertilization forming a zygote and endosperm
tor5_rep_c273	oxysterol-binding protein	F	GO:0005515	protein binding
tor5_rep_c273	oxysterol-binding protein	F	GO:0008142	oxysterol binding
tor5_rep_c275	40s ribosomal protein	C	GO:0005840	ribosome
tor5_rep_c275	40s ribosomal protein	F	GO:0003735	structural constituent of ribosome
tor5_rep_c275	40s ribosomal protein	P	GO:0006412	translation
tor5_rep_c275	40s ribosomal protein	P	GO:0042254	ribosome biogenesis
tor5_rep_c276	atp synthase d mitochondrial	F	GO:0005507	copper ion binding
tor5_rep_c276	atp synthase d mitochondrial	F	GO:0015078	hydrogen ion transmembrane transporter activity
tor5_rep_c276	atp synthase d mitochondrial	F	GO:0008270	zinc ion binding
tor5_rep_c276	atp synthase d mitochondrial	C	GO:0000276	mitochondrial proton-transporting ATP synthase complex, coupling factor F(o)
tor5_rep_c276	atp synthase d mitochondrial	C	GO:0005730	nucleolus
tor5_rep_c276	atp synthase d mitochondrial	P	GO:0009651	response to salt stress
tor5_rep_c276	atp synthase d mitochondrial	P	GO:0015986	ATP synthesis coupled proton transport
tor5_rep_c276	atp synthase d mitochondrial	C	GO:0009579	thylakoid
tor5_rep_c276	atp synthase d mitochondrial	F	GO:0005515	protein binding
tor5_rep_c276	atp synthase d mitochondrial	C	GO:0009507	chloroplast
tor5_rep_c276	atp synthase d mitochondrial	F	GO:0016787	hydrolase activity
tor5_rep_c276	atp synthase d mitochondrial	C	GO:0022626	cytosolic ribosome
tor5_rep_c276	atp synthase d mitochondrial	C	GO:0005886	plasma membrane
tor5_rep_c280	sar1 gtp-binding secretory factor	C	GO:0012505	endomembrane system
tor5_rep_c280	sar1 gtp-binding secretory factor	F	GO:0005525	GTP binding
tor5_rep_c280	sar1 gtp-binding secretory factor	C	GO:0005794	Golgi apparatus
tor5_rep_c280	sar1 gtp-binding secretory factor	P	GO:0016192	vesicle-mediated transport
tor5_rep_c280	sar1 gtp-binding secretory factor	P	GO:0006886	intracellular protein transport
tor5_rep_c280	sar1 gtp-binding secretory factor	C	GO:0005783	endoplasmic reticulum
tor5_rep_c280	sar1 gtp-binding secretory factor	P	GO:0007264	small GTPase mediated signal transduction
tor5_rep_c281	uncharacterized protein	C	GO:0016020	membrane
tor5_rep_c282	dna-directed rna polymerases and iii kda polypeptide	F	GO:0003899	DNA-directed RNA polymerase activity
tor5_rep_c282	dna-directed rna polymerases and iii kda polypeptide	C	GO:0005665	DNA-directed RNA polymerase II, core complex
tor5_rep_c282	dna-directed rna polymerases and iii kda polypeptide	F	GO:0003677	DNA binding
tor5_rep_c282	dna-directed rna polymerases and iii kda polypeptide	C	GO:0000418	DNA-directed RNA polymerase IV complex
tor5_rep_c282	dna-directed rna polymerases and iii kda polypeptide	C	GO:0080137	DNA-directed RNA polymerase V complex
tor5_rep_c282	dna-directed rna polymerases and iii kda polypeptide	C	GO:0005730	nucleolus
tor5_rep_c282	dna-directed rna polymerases and iii kda polypeptide	P	GO:0006144	purine base metabolic process
tor5_rep_c282	dna-directed rna polymerases and iii kda polypeptide	P	GO:0006206	pyrimidine base metabolic process
tor5_rep_c282	dna-directed rna polymerases and iii kda polypeptide	P	GO:0006351	transcription, DNA-dependent
tor5_rep_c283	nitrate transmembrane transporter	P	GO:0009611	response to wounding
tor5_rep_c283	nitrate transmembrane transporter	C	GO:0016023	cytoplasmic membrane-bounded vesicle
tor5_rep_c283	nitrate transmembrane transporter	P	GO:0015706	nitrate transport
tor5_rep_c283	nitrate transmembrane transporter	P	GO:0010167	response to nitrate
tor5_rep_c283	nitrate transmembrane transporter	F	GO:0015112	nitrate transmembrane transporter activity
tor5_rep_c284	auxin-induced protein	P	GO:0006952	defense response
tor5_rep_c284	auxin-induced protein	P	GO:0009734	auxin mediated signaling pathway
tor5_rep_c284	auxin-induced protein	F	GO:0004364	glutathione transferase activity
tor5_rep_c284	auxin-induced protein	P	GO:0009607	response to biotic stimulus
tor5_rep_c284	auxin-induced protein	F	GO:0004462	lactoylglutathione lyase activity
tor5_rep_c284	auxin-induced protein	F	GO:0005515	protein binding
tor5_rep_c284	auxin-induced protein	P	GO:0006749	glutathione metabolic process
tor5_rep_c284	auxin-induced protein	P	GO:0006803	glutathione conjugation reaction
tor5_rep_c284	auxin-induced protein	P	GO:0005975	carbohydrate metabolic process
tor5_rep_c284	auxin-induced protein	P	GO:0006090	pyruvate metabolic process
tor5_rep_c285	mitochondrial import inner membrane translocase subunit tim8	P	GO:0055085	transmembrane transport
tor5_rep_c285	mitochondrial import inner membrane translocase subunit tim8	F	GO:0015450	P-P-bond-hydrolysis-driven protein transmembrane transporter activity
tor5_rep_c285	mitochondrial import inner membrane translocase subunit tim8	C	GO:0005743	mitochondrial inner membrane
tor5_rep_c285	mitochondrial import inner membrane translocase subunit tim8	F	GO:0046872	metal ion binding
tor5_rep_c285	mitochondrial import inner membrane translocase subunit tim8	P	GO:0045039	protein import into mitochondrial inner membrane
tor5_rep_c285	mitochondrial import inner membrane translocase subunit tim8	C	GO:0042719	mitochondrial intermembrane space protein transporter complex
tor5_rep_c285	mitochondrial import inner membrane translocase subunit tim8	C	GO:0009941	chloroplast envelope
tor5_rep_c286	delta tonoplast intrinsic protein	C	GO:0009505	plant-type cell wall
tor5_rep_c286	delta tonoplast intrinsic protein	P	GO:0015840	urea transport
tor5_rep_c286	delta tonoplast intrinsic protein	P	GO:0006833	water transport
tor5_rep_c286	delta tonoplast intrinsic protein	C	GO:0009705	plant-type vacuole membrane
tor5_rep_c286	delta tonoplast intrinsic protein	C	GO:0042807	central vacuole
tor5_rep_c286	delta tonoplast intrinsic protein	C	GO:0005886	plasma membrane
tor5_rep_c286	delta tonoplast intrinsic protein	P	GO:0055085	transmembrane transport
tor5_rep_c286	delta tonoplast intrinsic protein	F	GO:0051739	ammonia transmembrane transporter activity
tor5_rep_c286	delta tonoplast intrinsic protein	F	GO:0015200	methylammonium transmembrane transporter activity
tor5_rep_c286	delta tonoplast intrinsic protein	F	GO:0015204	urea transmembrane transporter activity
tor5_rep_c286	delta tonoplast intrinsic protein	C	GO:0016021	integral to membrane
tor5_rep_c286	delta tonoplast intrinsic protein	C	GO:0000326	protein storage vacuole
tor5_rep_c286	delta tonoplast intrinsic protein	F	GO:0015250	water channel activity
tor5_rep_c286	delta tonoplast intrinsic protein	C	GO:0009507	chloroplast
tor5_rep_c286	delta tonoplast intrinsic protein	P	GO:0015843	methylammonium transport
tor5_rep_c287	luminal binding protein	P	GO:0009851	auxin biosynthetic process
tor5_rep_c287	luminal binding protein	C	GO:0005788	endoplasmic reticulum lumen
tor5_rep_c287	luminal binding protein	P	GO:0006950	response to stress
tor5_rep_c287	luminal binding protein	P	GO:0055114	oxidation reduction
tor5_rep_c287	luminal binding protein	F	GO:0005524	ATP binding
tor5_rep_c287	luminal binding protein	F	GO:0032440	2-alkenal reductase activity
tor5_rep_c288	rossmann-fold nad -binding domain-containing protein	P	GO:0046686	response to cadmium ion
tor5_rep_c288	rossmann-fold nad -binding domain-containing protein	F	GO:0004316	3-oxoacyl-[acyl-carrier-protein] reductase activity
tor5_rep_c288	rossmann-fold nad -binding domain-containing protein	C	GO:0016020	membrane
tor5_rep_c288	rossmann-fold nad -binding domain-containing protein	C	GO:0005777	peroxisome
tor5_rep_c288	rossmann-fold nad -binding domain-containing protein	P	GO:0055114	oxidation reduction
tor5_rep_c288	rossmann-fold nad -binding domain-containing protein	F	GO:0005488	binding
tor5_rep_c288	rossmann-fold nad -binding domain-containing protein	C	GO:0005835	fatty acid synthase complex
tor5_rep_c288	rossmann-fold nad -binding domain-containing protein	P	GO:0006633	fatty acid biosynthetic process
tor5_rep_c288	rossmann-fold nad -binding domain-containing protein	P	GO:0042967	acyl-carrier-protein biosynthetic process
tor5_rep_c289	at1g68530 t26j14_10	P	GO:0048868	pollen tube development
tor5_rep_c289	at1g68530 t26j14_10	P	GO:0010025	wax biosynthetic process
tor5_rep_c289	at1g68530 t26j14_10	P	GO:0000038	very-long-chain fatty acid metabolic process
tor5_rep_c289	at1g68530 t26j14_10	P	GO:0042335	cuticle development
tor5_rep_c289	at1g68530 t26j14_10	P	GO:0009416	response to light stimulus
tor5_rep_c289	at1g68530 t26j14_10	P	GO:0009409	response to cold
tor5_rep_c289	at1g68530 t26j14_10	F	GO:0009922	fatty acid elongase activity
tor5_rep_c289	at1g68530 t26j14_10	P	GO:0009826	unidimensional cell growth
tor5_rep_c289	at1g68530 t26j14_10	C	GO:0016020	membrane
tor5_rep_c289	at1g68530 t26j14_10	C	GO:0005783	endoplasmic reticulum
tor5_rep_c289	at1g68530 t26j14_10	C	GO:0009923	fatty acid elongase complex
tor5_rep_c289	at1g68530 t26j14_10	P	GO:0042967	acyl-carrier-protein biosynthetic process
tor5_rep_c291	cytochrome c oxidase subunit 5c-3	P	GO:0006123	mitochondrial electron transport, cytochrome c to oxygen
tor5_rep_c291	cytochrome c oxidase subunit 5c-3	P	GO:0009060	aerobic respiration
tor5_rep_c291	cytochrome c oxidase subunit 5c-3	C	GO:0012505	endomembrane system
tor5_rep_c291	cytochrome c oxidase subunit 5c-3	C	GO:0005751	mitochondrial respiratory chain complex IV
tor5_rep_c291	cytochrome c oxidase subunit 5c-3	C	GO:0016021	integral to membrane
tor5_rep_c291	cytochrome c oxidase subunit 5c-3	F	GO:0004129	cytochrome-c oxidase activity
tor5_rep_c291	cytochrome c oxidase subunit 5c-3	P	GO:0015992	proton transport
tor5_rep_c293	calcium-dependent protein kinases	P	GO:0009851	auxin biosynthetic process
tor5_rep_c293	calcium-dependent protein kinases	F	GO:0004683	calmodulin-dependent protein kinase activity
tor5_rep_c293	calcium-dependent protein kinases	P	GO:0006468	protein amino acid phosphorylation
tor5_rep_c293	calcium-dependent protein kinases	C	GO:0005886	plasma membrane
tor5_rep_c293	calcium-dependent protein kinases	F	GO:0005515	protein binding
tor5_rep_c293	calcium-dependent protein kinases	F	GO:0005509	calcium ion binding
tor5_rep_c293	calcium-dependent protein kinases	F	GO:0005524	ATP binding
tor5_rep_c293	calcium-dependent protein kinases	P	GO:0009069	serine family amino acid metabolic process
tor5_rep_c294	protein	P	GO:0006457	protein folding
tor5_rep_c294	protein	F	GO:0005507	copper ion binding
tor5_rep_c294	protein	C	GO:0005829	cytosol
tor5_rep_c294	protein	P	GO:0009733	response to auxin stimulus
tor5_rep_c294	protein	F	GO:0005509	calcium ion binding
tor5_rep_c294	protein	F	GO:0005515	protein binding
tor5_rep_c298	protein	P	GO:0007018	microtubule-based movement
tor5_rep_c298	protein	F	GO:0005525	GTP binding
tor5_rep_c298	protein	P	GO:0051258	protein polymerization
tor5_rep_c298	protein	F	GO:0005198	structural molecule activity
tor5_rep_c298	protein	F	GO:0003924	GTPase activity
tor5_rep_c298	protein	C	GO:0005874	microtubule
tor5_rep_c298	protein	P	GO:0006184	GTP catabolic process
tor5_rep_c301	60s ribosomal protein l30	F	GO:0003735	structural constituent of ribosome
tor5_rep_c301	60s ribosomal protein l30	C	GO:0022625	cytosolic large ribosomal subunit
tor5_rep_c301	60s ribosomal protein l30	P	GO:0006412	translation
tor5_rep_c301	60s ribosomal protein l30	P	GO:0042254	ribosome biogenesis
tor5_rep_c302	nadh-ubiquinone oxidoreductase b18 subunit	P	GO:0006120	mitochondrial electron transport, NADH to ubiquinone
tor5_rep_c302	nadh-ubiquinone oxidoreductase b18 subunit	C	GO:0045271	respiratory chain complex I
tor5_rep_c302	nadh-ubiquinone oxidoreductase b18 subunit	F	GO:0008137	NADH dehydrogenase (ubiquinone) activity
tor5_rep_c302	nadh-ubiquinone oxidoreductase b18 subunit	P	GO:0009853	photorespiration
tor5_rep_c302	nadh-ubiquinone oxidoreductase b18 subunit	C	GO:0009536	plastid
tor5_rep_c302	nadh-ubiquinone oxidoreductase b18 subunit	C	GO:0031966	mitochondrial membrane
tor5_rep_c302	nadh-ubiquinone oxidoreductase b18 subunit	P	GO:0006744	ubiquinone biosynthetic process
tor5_rep_c302	nadh-ubiquinone oxidoreductase b18 subunit	P	GO:0006814	sodium ion transport
tor5_rep_c302	nadh-ubiquinone oxidoreductase b18 subunit	P	GO:0015992	proton transport
tor5_rep_c303	ribosomal protein l9	C	GO:0005730	nucleolus
tor5_rep_c303	ribosomal protein l9	C	GO:0009941	chloroplast envelope
tor5_rep_c303	ribosomal protein l9	C	GO:0005773	vacuole
tor5_rep_c303	ribosomal protein l9	F	GO:0003735	structural constituent of ribosome
tor5_rep_c303	ribosomal protein l9	C	GO:0005886	plasma membrane
tor5_rep_c303	ribosomal protein l9	P	GO:0009955	adaxial/abaxial pattern formation
tor5_rep_c303	ribosomal protein l9	C	GO:0022625	cytosolic large ribosomal subunit
tor5_rep_c303	ribosomal protein l9	P	GO:0006412	translation
tor5_rep_c303	ribosomal protein l9	F	GO:0019843	rRNA binding
tor5_rep_c303	ribosomal protein l9	P	GO:0042254	ribosome biogenesis
tor5_rep_c311	nodulin 21 family expressed	C	GO:0016020	membrane
tor5_rep_c312	cinnamyl alcohol dehydrogenase	P	GO:0009809	lignin biosynthetic process
tor5_rep_c312	cinnamyl alcohol dehydrogenase	P	GO:0055114	oxidation reduction
tor5_rep_c312	cinnamyl alcohol dehydrogenase	F	GO:0045551	cinnamyl-alcohol dehydrogenase activity
tor5_rep_c312	cinnamyl alcohol dehydrogenase	F	GO:0008270	zinc ion binding
tor5_rep_c312	cinnamyl alcohol dehydrogenase	P	GO:0009805	coumarin biosynthetic process
tor5_rep_c312	cinnamyl alcohol dehydrogenase	P	GO:0009811	stilbene biosynthetic process
tor5_rep_c313	60s ribosomal protein l34	C	GO:0005730	nucleolus
tor5_rep_c313	60s ribosomal protein l34	F	GO:0003735	structural constituent of ribosome
tor5_rep_c313	60s ribosomal protein l34	P	GO:0042254	ribosome biogenesis
tor5_rep_c313	60s ribosomal protein l34	C	GO:0022625	cytosolic large ribosomal subunit
tor5_rep_c313	60s ribosomal protein l34	C	GO:0009507	chloroplast
tor5_rep_c313	60s ribosomal protein l34	C	GO:0016020	membrane
tor5_rep_c313	60s ribosomal protein l34	P	GO:0006412	translation
tor5_rep_c315	peroxisomal biogenesis factor 11 family protein	C	GO:0005779	integral to peroxisomal membrane
tor5_rep_c315	peroxisomal biogenesis factor 11 family protein	P	GO:0016559	peroxisome fission
tor5_rep_c315	peroxisomal biogenesis factor 11 family protein	C	GO:0005739	mitochondrion
tor5_rep_c316	elongation factor 1-alpha	F	GO:0003746	translation elongation factor activity
tor5_rep_c316	elongation factor 1-alpha	F	GO:0005525	GTP binding
tor5_rep_c316	elongation factor 1-alpha	F	GO:0003924	GTPase activity
tor5_rep_c316	elongation factor 1-alpha	C	GO:0005840	ribosome
tor5_rep_c316	elongation factor 1-alpha	P	GO:0006448	regulation of translational elongation
tor5_rep_c317	60s acidic ribosomal protein	C	GO:0005840	ribosome
tor5_rep_c317	60s acidic ribosomal protein	F	GO:0003735	structural constituent of ribosome
tor5_rep_c317	60s acidic ribosomal protein	P	GO:0006414	translational elongation
tor5_rep_c317	60s acidic ribosomal protein	P	GO:0042254	ribosome biogenesis
tor5_rep_c318	universal stress protein family protein	P	GO:0009409	response to cold
tor5_rep_c319	auxin-induced protein	P	GO:0006952	defense response
tor5_rep_c319	auxin-induced protein	P	GO:0009734	auxin mediated signaling pathway
tor5_rep_c319	auxin-induced protein	F	GO:0004364	glutathione transferase activity
tor5_rep_c319	auxin-induced protein	P	GO:0009607	response to biotic stimulus
tor5_rep_c319	auxin-induced protein	F	GO:0005515	protein binding
tor5_rep_c319	auxin-induced protein	P	GO:0006749	glutathione metabolic process
tor5_rep_c319	auxin-induced protein	P	GO:0006803	glutathione conjugation reaction
tor5_rep_c321	tubulin-specific chaperone a	P	GO:0006457	protein folding
tor5_rep_c321	tubulin-specific chaperone a	P	GO:0000910	cytokinesis
tor5_rep_c321	tubulin-specific chaperone a	F	GO:0051082	unfolded protein binding
tor5_rep_c321	tubulin-specific chaperone a	P	GO:0007021	tubulin complex assembly
tor5_rep_c321	tubulin-specific chaperone a	C	GO:0005874	microtubule
tor5_rep_c322	rna helicase	P	GO:0009851	auxin biosynthetic process
tor5_rep_c322	rna helicase	F	GO:0008026	ATP-dependent helicase activity
tor5_rep_c322	rna helicase	F	GO:0003676	nucleic acid binding
tor5_rep_c322	rna helicase	F	GO:0005524	ATP binding
tor5_rep_c325	autoinhibited calcium atpase	F	GO:0005388	calcium-transporting ATPase activity
tor5_rep_c325	autoinhibited calcium atpase	P	GO:0009851	auxin biosynthetic process
tor5_rep_c325	autoinhibited calcium atpase	C	GO:0016021	integral to membrane
tor5_rep_c325	autoinhibited calcium atpase	P	GO:0006754	ATP biosynthetic process
tor5_rep_c325	autoinhibited calcium atpase	F	GO:0005524	ATP binding
tor5_rep_c325	autoinhibited calcium atpase	P	GO:0006816	calcium ion transport
tor5_rep_c325	autoinhibited calcium atpase	C	GO:0016529	sarcoplasmic reticulum
tor5_rep_c328	protein	F	GO:0004872	receptor activity
tor5_rep_c328	protein	F	GO:0008017	microtubule binding
tor5_rep_c328	protein	P	GO:0006914	autophagy
tor5_rep_c328	protein	P	GO:0007165	signal transduction
tor5_rep_c328	protein	C	GO:0045298	tubulin complex
tor5_rep_c329	60s ribosomal protein l30	F	GO:0003735	structural constituent of ribosome
tor5_rep_c329	60s ribosomal protein l30	C	GO:0022625	cytosolic large ribosomal subunit
tor5_rep_c329	60s ribosomal protein l30	P	GO:0006412	translation
tor5_rep_c329	60s ribosomal protein l30	P	GO:0042254	ribosome biogenesis
tor5_rep_c330	hypersensitive-induced response protein	C	GO:0005773	vacuole
tor5_rep_c330	hypersensitive-induced response protein	F	GO:0005515	protein binding
tor5_rep_c330	hypersensitive-induced response protein	C	GO:0005886	plasma membrane
tor5_rep_c332	wwe protein-protein interaction domain family protein	P	GO:0012501	programmed cell death
tor5_rep_c332	wwe protein-protein interaction domain family protein	P	GO:0010102	lateral root morphogenesis
tor5_rep_c332	wwe protein-protein interaction domain family protein	P	GO:0010193	response to ozone
tor5_rep_c332	wwe protein-protein interaction domain family protein	P	GO:0009414	response to water deprivation
tor5_rep_c332	wwe protein-protein interaction domain family protein	P	GO:0009867	jasmonic acid mediated signaling pathway
tor5_rep_c332	wwe protein-protein interaction domain family protein	P	GO:0009651	response to salt stress
tor5_rep_c332	wwe protein-protein interaction domain family protein	P	GO:0048573	photoperiodism, flowering
tor5_rep_c332	wwe protein-protein interaction domain family protein	P	GO:0009790	embryonic development
tor5_rep_c332	wwe protein-protein interaction domain family protein	F	GO:0005515	protein binding
tor5_rep_c332	wwe protein-protein interaction domain family protein	P	GO:0000303	response to superoxide
tor5_rep_c332	wwe protein-protein interaction domain family protein	C	GO:0005737	cytoplasm
tor5_rep_c332	wwe protein-protein interaction domain family protein	P	GO:0042542	response to hydrogen peroxide
tor5_rep_c332	wwe protein-protein interaction domain family protein	P	GO:0006809	nitric oxide biosynthetic process
tor5_rep_c332	wwe protein-protein interaction domain family protein	P	GO:0009816	defense response to bacterium, incompatible interaction
tor5_rep_c332	wwe protein-protein interaction domain family protein	C	GO:0005634	nucleus
tor5_rep_c332	wwe protein-protein interaction domain family protein	F	GO:0003950	NAD+ ADP-ribosyltransferase activity
tor5_rep_c332	wwe protein-protein interaction domain family protein	P	GO:0009873	ethylene mediated signaling pathway
tor5_rep_c333	low temperature and salt responsive protein	P	GO:0042538	hyperosmotic salinity response
tor5_rep_c333	low temperature and salt responsive protein	C	GO:0012505	endomembrane system
tor5_rep_c333	low temperature and salt responsive protein	P	GO:0009409	response to cold
tor5_rep_c333	low temperature and salt responsive protein	C	GO:0016023	cytoplasmic membrane-bounded vesicle
tor5_rep_c333	low temperature and salt responsive protein	P	GO:0050832	defense response to fungus
tor5_rep_c333	low temperature and salt responsive protein	C	GO:0016021	integral to membrane
tor5_rep_c334	histidine kinase 3	F	GO:0000156	two-component response regulator activity
tor5_rep_c334	histidine kinase 3	P	GO:0000160	two-component signal transduction system (phosphorelay)
tor5_rep_c334	histidine kinase 3	P	GO:0018106	peptidyl-histidine phosphorylation
tor5_rep_c334	histidine kinase 3	P	GO:0006355	regulation of transcription, DNA-dependent
tor5_rep_c334	histidine kinase 3	F	GO:0005524	ATP binding
tor5_rep_c334	histidine kinase 3	P	GO:0007165	signal transduction
tor5_rep_c334	histidine kinase 3	F	GO:0000155	two-component sensor activity
tor5_rep_c334	histidine kinase 3	C	GO:0009365	protein histidine kinase complex
tor5_rep_c335	histone h2b	C	GO:0000786	nucleosome
tor5_rep_c335	histone h2b	F	GO:0003677	DNA binding
tor5_rep_c335	histone h2b	P	GO:0006334	nucleosome assembly
tor5_rep_c335	histone h2b	C	GO:0005634	nucleus
tor5_rep_c336	protein kinase	P	GO:0010540	basipetal auxin transport
tor5_rep_c336	protein kinase	P	GO:0009851	auxin biosynthetic process
tor5_rep_c336	protein kinase	P	GO:0009414	response to water deprivation
tor5_rep_c336	protein kinase	P	GO:0042538	hyperosmotic salinity response
tor5_rep_c336	protein kinase	F	GO:0005524	ATP binding
tor5_rep_c336	protein kinase	F	GO:0005515	protein binding
tor5_rep_c336	protein kinase	P	GO:0007165	signal transduction
tor5_rep_c336	protein kinase	P	GO:0007275	multicellular organismal development
tor5_rep_c336	protein kinase	F	GO:0004683	calmodulin-dependent protein kinase activity
tor5_rep_c336	protein kinase	P	GO:0006468	protein amino acid phosphorylation
tor5_rep_c336	protein kinase	P	GO:0009069	serine family amino acid metabolic process
tor5_rep_c337	protein kinase-like protein	P	GO:0009851	auxin biosynthetic process
tor5_rep_c337	protein kinase-like protein	P	GO:0006468	protein amino acid phosphorylation
tor5_rep_c337	protein kinase-like protein	F	GO:0005524	ATP binding
tor5_rep_c337	protein kinase-like protein	F	GO:0004674	protein serine/threonine kinase activity
tor5_rep_c337	protein kinase-like protein	P	GO:0009069	serine family amino acid metabolic process
tor5_rep_c338	ammonium transporter	C	GO:0005886	plasma membrane
tor5_rep_c338	ammonium transporter	P	GO:0055085	transmembrane transport
tor5_rep_c338	ammonium transporter	P	GO:0015696	ammonium transport
tor5_rep_c338	ammonium transporter	P	GO:0051258	protein polymerization
tor5_rep_c338	ammonium transporter	C	GO:0016021	integral to membrane
tor5_rep_c338	ammonium transporter	C	GO:0005634	nucleus
tor5_rep_c338	ammonium transporter	F	GO:0008519	ammonium transmembrane transporter activity
tor5_rep_c338	ammonium transporter	N	GO:0072488
tor5_rep_c339	4-hydroxy-3-methylbut-2-enyl diphosphate reductase	F	GO:0051745	4-hydroxy-3-methylbut-2-en-1-yl diphosphate reductase activity
tor5_rep_c339	4-hydroxy-3-methylbut-2-enyl diphosphate reductase	P	GO:0016114	terpenoid biosynthetic process
tor5_rep_c339	4-hydroxy-3-methylbut-2-enyl diphosphate reductase	P	GO:0055114	oxidation reduction
tor5_rep_c339	4-hydroxy-3-methylbut-2-enyl diphosphate reductase	P	GO:0019288	isopentenyl diphosphate biosynthetic process, mevalonate-independent pathway
tor5_rep_c340	uncharacterized protein	C	GO:0005739	mitochondrion
tor5_rep_c341	uncharacterized protein	C	GO:0012505	endomembrane system
tor5_rep_c341	uncharacterized protein	C	GO:0016023	cytoplasmic membrane-bounded vesicle
tor5_rep_c345	nadh dehydrogenase 1 alpha subcomplex 8	P	GO:0006120	mitochondrial electron transport, NADH to ubiquinone
tor5_rep_c345	nadh dehydrogenase 1 alpha subcomplex 8	F	GO:0008137	NADH dehydrogenase (ubiquinone) activity
tor5_rep_c345	nadh dehydrogenase 1 alpha subcomplex 8	C	GO:0009536	plastid
tor5_rep_c345	nadh dehydrogenase 1 alpha subcomplex 8	P	GO:0006744	ubiquinone biosynthetic process
tor5_rep_c345	nadh dehydrogenase 1 alpha subcomplex 8	P	GO:0006814	sodium ion transport
tor5_rep_c345	nadh dehydrogenase 1 alpha subcomplex 8	P	GO:0015992	proton transport
tor5_rep_c346	btb and taz domain protein 4	F	GO:0003712	transcription cofactor activity
tor5_rep_c346	btb and taz domain protein 4	P	GO:0009739	response to gibberellin stimulus
tor5_rep_c346	btb and taz domain protein 4	F	GO:0008270	zinc ion binding
tor5_rep_c346	btb and taz domain protein 4	P	GO:0006355	regulation of transcription, DNA-dependent
tor5_rep_c346	btb and taz domain protein 4	P	GO:0009733	response to auxin stimulus
tor5_rep_c346	btb and taz domain protein 4	F	GO:0004402	histone acetyltransferase activity
tor5_rep_c346	btb and taz domain protein 4	C	GO:0005737	cytoplasm
tor5_rep_c346	btb and taz domain protein 4	C	GO:0005667	transcription factor complex
tor5_rep_c346	btb and taz domain protein 4	C	GO:0000123	histone acetyltransferase complex
tor5_rep_c346	btb and taz domain protein 4	P	GO:0042967	acyl-carrier-protein biosynthetic process
tor5_rep_c347	40s ribosomal protein s11	C	GO:0005840	ribosome
tor5_rep_c347	40s ribosomal protein s11	F	GO:0003735	structural constituent of ribosome
tor5_rep_c347	40s ribosomal protein s11	C	GO:0009507	chloroplast
tor5_rep_c347	40s ribosomal protein s11	P	GO:0006412	translation
tor5_rep_c347	40s ribosomal protein s11	F	GO:0019843	rRNA binding
tor5_rep_c347	40s ribosomal protein s11	P	GO:0042254	ribosome biogenesis
tor5_rep_c349	cold acclimation protein	C	GO:0005886	plasma membrane
tor5_rep_c349	cold acclimation protein	P	GO:0006950	response to stress
tor5_rep_c351	2-oxoglutarate-dependent dioxygenase	P	GO:0055114	oxidation reduction
tor5_rep_c351	2-oxoglutarate-dependent dioxygenase	F	GO:0005506	iron ion binding
tor5_rep_c351	2-oxoglutarate-dependent dioxygenase	F	GO:0016702	oxidoreductase activity, acting on single donors with incorporation of molecular oxygen, incorporation of two atoms of oxygen
tor5_rep_c351	2-oxoglutarate-dependent dioxygenase	F	GO:0047998	hyoscyamine (6S)-dioxygenase activity
tor5_rep_c351	2-oxoglutarate-dependent dioxygenase	P	GO:0009821	alkaloid biosynthetic process
tor5_rep_c353	arf1_5 -family small gtpase	C	GO:0005622	intracellular
tor5_rep_c353	arf1_5 -family small gtpase	F	GO:0005525	GTP binding
tor5_rep_c353	arf1_5 -family small gtpase	P	GO:0007264	small GTPase mediated signal transduction
tor5_rep_c353	arf1_5 -family small gtpase	P	GO:0006886	intracellular protein transport
tor5_rep_c354	protein	C	GO:0005739	mitochondrion
tor5_rep_c354	protein	C	GO:0005886	plasma membrane
tor5_rep_c354	protein	C	GO:0045271	respiratory chain complex I
tor5_rep_c355	aspartyl protease family protein	C	GO:0012505	endomembrane system
tor5_rep_c355	aspartyl protease family protein	C	GO:0016023	cytoplasmic membrane-bounded vesicle
tor5_rep_c355	aspartyl protease family protein	P	GO:0006508	proteolysis
tor5_rep_c355	aspartyl protease family protein	F	GO:0004190	aspartic-type endopeptidase activity
tor5_rep_c356	chaperone protein dnaj chloroplast	P	GO:0006457	protein folding
tor5_rep_c356	chaperone protein dnaj chloroplast	F	GO:0051082	unfolded protein binding
tor5_rep_c356	chaperone protein dnaj chloroplast	P	GO:0006950	response to stress
tor5_rep_c356	chaperone protein dnaj chloroplast	C	GO:0005634	nucleus
tor5_rep_c356	chaperone protein dnaj chloroplast	F	GO:0031072	heat shock protein binding
tor5_rep_c357	protein	F	GO:0003746	translation elongation factor activity
tor5_rep_c357	protein	F	GO:0003924	GTPase activity
tor5_rep_c357	protein	F	GO:0005525	GTP binding
tor5_rep_c357	protein	C	GO:0005840	ribosome
tor5_rep_c357	protein	P	GO:0006448	regulation of translational elongation
tor5_rep_c358	histone h2b	C	GO:0000786	nucleosome
tor5_rep_c358	histone h2b	F	GO:0003677	DNA binding
tor5_rep_c358	histone h2b	P	GO:0006334	nucleosome assembly
tor5_rep_c358	histone h2b	C	GO:0005634	nucleus
tor5_rep_c361	citrate synthase	P	GO:0006635	fatty acid beta-oxidation
tor5_rep_c361	citrate synthase	F	GO:0004108	citrate (Si)-synthase activity
tor5_rep_c361	citrate synthase	P	GO:0006099	tricarboxylic acid cycle
tor5_rep_c361	citrate synthase	C	GO:0009514	glyoxysome
tor5_rep_c361	citrate synthase	C	GO:0009536	plastid
tor5_rep_c361	citrate synthase	P	GO:0006097	glyoxylate cycle
tor5_rep_c362	actin	C	GO:0005618	cell wall
tor5_rep_c362	actin	P	GO:0009851	auxin biosynthetic process
tor5_rep_c362	actin	P	GO:0048767	root hair elongation
tor5_rep_c362	actin	P	GO:0009845	seed germination
tor5_rep_c362	actin	C	GO:0005856	cytoskeleton
tor5_rep_c362	actin	C	GO:0005739	mitochondrion
tor5_rep_c362	actin	P	GO:0009416	response to light stimulus
tor5_rep_c362	actin	P	GO:0009611	response to wounding
tor5_rep_c362	actin	P	GO:0007010	cytoskeleton organization
tor5_rep_c362	actin	P	GO:0051301	cell division
tor5_rep_c362	actin	P	GO:0009733	response to auxin stimulus
tor5_rep_c362	actin	F	GO:0005524	ATP binding
tor5_rep_c362	actin	F	GO:0005515	protein binding
tor5_rep_c362	actin	F	GO:0005200	structural constituent of cytoskeleton
tor5_rep_c362	actin	C	GO:0005886	plasma membrane
tor5_rep_c363	60s ribosomal protein l21	C	GO:0005730	nucleolus
tor5_rep_c363	60s ribosomal protein l21	F	GO:0003735	structural constituent of ribosome
tor5_rep_c363	60s ribosomal protein l21	C	GO:0022625	cytosolic large ribosomal subunit
tor5_rep_c363	60s ribosomal protein l21	C	GO:0009507	chloroplast
tor5_rep_c363	60s ribosomal protein l21	P	GO:0006412	translation
tor5_rep_c363	60s ribosomal protein l21	C	GO:0005739	mitochondrion
tor5_rep_c363	60s ribosomal protein l21	P	GO:0042254	ribosome biogenesis
tor5_rep_c365	gdp dissociation inhibitor	F	GO:0005093	Rab GDP-dissociation inhibitor activity
tor5_rep_c365	gdp dissociation inhibitor	P	GO:0015031	protein transport
tor5_rep_c365	gdp dissociation inhibitor	P	GO:0043087	regulation of GTPase activity
tor5_rep_c366	hydroxycinnamoyl- quinate hydroxycinnamoyltransferase	F	GO:0047172	shikimate O-hydroxycinnamoyltransferase activity
tor5_rep_c366	hydroxycinnamoyl- quinate hydroxycinnamoyltransferase	F	GO:0047672	anthranilate N-benzoyltransferase activity
tor5_rep_c366	hydroxycinnamoyl- quinate hydroxycinnamoyltransferase	P	GO:0042967	acyl-carrier-protein biosynthetic process
tor5_rep_c368	udp-glycosyltransferase 85a8	F	GO:0047213	anthocyanidin 3-O-glucosyltransferase activity
tor5_rep_c368	udp-glycosyltransferase 85a8	P	GO:0009813	flavonoid biosynthetic process
tor5_rep_c370	copper chaperone	C	GO:0010007	magnesium chelatase complex
tor5_rep_c370	copper chaperone	F	GO:0018024	histone-lysine N-methyltransferase activity
tor5_rep_c370	copper chaperone	P	GO:0006827	high-affinity iron ion transport
tor5_rep_c370	copper chaperone	P	GO:0010093	specification of floral organ identity
tor5_rep_c370	copper chaperone	P	GO:0009651	response to salt stress
tor5_rep_c370	copper chaperone	P	GO:0007568	aging
tor5_rep_c370	copper chaperone	F	GO:0016851	magnesium chelatase activity
tor5_rep_c370	copper chaperone	P	GO:0006878	cellular copper ion homeostasis
tor5_rep_c370	copper chaperone	C	GO:0009706	chloroplast inner membrane
tor5_rep_c370	copper chaperone	P	GO:0000302	response to reactive oxygen species
tor5_rep_c370	copper chaperone	F	GO:0016531	copper chaperone activity
tor5_rep_c370	copper chaperone	P	GO:0046686	response to cadmium ion
tor5_rep_c370	copper chaperone	P	GO:0051568	histone H3-K4 methylation
tor5_rep_c370	copper chaperone	P	GO:0009909	regulation of flower development
tor5_rep_c370	copper chaperone	C	GO:0005886	plasma membrane
tor5_rep_c370	copper chaperone	C	GO:0005634	nucleus
tor5_rep_c370	copper chaperone	F	GO:0010314	phosphatidylinositol-5-phosphate binding
tor5_rep_c370	copper chaperone	C	GO:0005739	mitochondrion
tor5_rep_c370	copper chaperone	P	GO:0006554	lysine catabolic process
tor5_rep_c370	copper chaperone	P	GO:0015994	chlorophyll metabolic process
tor5_rep_c370	copper chaperone	P	GO:0006825	copper ion transport
tor5_rep_c371	amidophosphoribosyltransferase	P	GO:0006164	purine nucleotide biosynthetic process
tor5_rep_c371	amidophosphoribosyltransferase	F	GO:0046872	metal ion binding
tor5_rep_c371	amidophosphoribosyltransferase	C	GO:0009532	plastid stroma
tor5_rep_c371	amidophosphoribosyltransferase	P	GO:0006541	glutamine metabolic process
tor5_rep_c371	amidophosphoribosyltransferase	P	GO:0009965	leaf morphogenesis
tor5_rep_c371	amidophosphoribosyltransferase	P	GO:0009116	nucleoside metabolic process
tor5_rep_c371	amidophosphoribosyltransferase	F	GO:0051539	4 iron, 4 sulfur cluster binding
tor5_rep_c371	amidophosphoribosyltransferase	C	GO:0009507	chloroplast
tor5_rep_c371	amidophosphoribosyltransferase	F	GO:0004044	amidophosphoribosyltransferase activity
tor5_rep_c371	amidophosphoribosyltransferase	P	GO:0009113	purine base biosynthetic process
tor5_rep_c371	amidophosphoribosyltransferase	P	GO:0006536	glutamate metabolic process
tor5_rep_c373	blue copper protein	F	GO:0005507	copper ion binding
tor5_rep_c373	blue copper protein	F	GO:0009055	electron carrier activity
tor5_rep_c373	blue copper protein	P	GO:0006118	electron transport
tor5_rep_c374	uncharacterized protein	P	GO:0010193	response to ozone
tor5_rep_c374	uncharacterized protein	C	GO:0016020	membrane
tor5_rep_c374	uncharacterized protein	C	GO:0016023	cytoplasmic membrane-bounded vesicle
tor5_rep_c374	uncharacterized protein	C	GO:0005777	peroxisome
tor5_rep_c374	uncharacterized protein	P	GO:0000302	response to reactive oxygen species
tor5_rep_c374	uncharacterized protein	P	GO:0009617	response to bacterium
tor5_rep_c374	uncharacterized protein	C	GO:0005739	mitochondrion
tor5_rep_c374	uncharacterized protein	C	GO:0009536	plastid
tor5_rep_c375	calmodulin-binding protein	F	GO:0005516	calmodulin binding
tor5_rep_c376	atp synthase epsilon mitochondrial	F	GO:0046933	hydrogen ion transporting ATP synthase activity, rotational mechanism
tor5_rep_c376	atp synthase epsilon mitochondrial	C	GO:0000275	mitochondrial proton-transporting ATP synthase complex, catalytic core F(1)
tor5_rep_c376	atp synthase epsilon mitochondrial	P	GO:0015986	ATP synthesis coupled proton transport
tor5_rep_c376	atp synthase epsilon mitochondrial	F	GO:0046961	proton-transporting ATPase activity, rotational mechanism
tor5_rep_c377	protein	P	GO:0006508	proteolysis
tor5_rep_c377	protein	F	GO:0003677	DNA binding
tor5_rep_c377	protein	F	GO:0004190	aspartic-type endopeptidase activity
tor5_rep_c378	glyceraldehyde-3-phosphate dehydrogenase	F	GO:0004365	glyceraldehyde-3-phosphate dehydrogenase (phosphorylating) activity
tor5_rep_c378	glyceraldehyde-3-phosphate dehydrogenase	P	GO:0006979	response to oxidative stress
tor5_rep_c378	glyceraldehyde-3-phosphate dehydrogenase	C	GO:0005829	cytosol
tor5_rep_c378	glyceraldehyde-3-phosphate dehydrogenase	F	GO:0005507	copper ion binding
tor5_rep_c378	glyceraldehyde-3-phosphate dehydrogenase	C	GO:0005618	cell wall
tor5_rep_c378	glyceraldehyde-3-phosphate dehydrogenase	F	GO:0008270	zinc ion binding
tor5_rep_c378	glyceraldehyde-3-phosphate dehydrogenase	C	GO:0005739	mitochondrion
tor5_rep_c378	glyceraldehyde-3-phosphate dehydrogenase	C	GO:0005730	nucleolus
tor5_rep_c378	glyceraldehyde-3-phosphate dehydrogenase	P	GO:0042742	defense response to bacterium
tor5_rep_c378	glyceraldehyde-3-phosphate dehydrogenase	P	GO:0055114	oxidation reduction
tor5_rep_c378	glyceraldehyde-3-phosphate dehydrogenase	F	GO:0051287	NAD or NADH binding
tor5_rep_c378	glyceraldehyde-3-phosphate dehydrogenase	P	GO:0006096	glycolysis
tor5_rep_c378	glyceraldehyde-3-phosphate dehydrogenase	P	GO:0006094	gluconeogenesis
tor5_rep_c378	glyceraldehyde-3-phosphate dehydrogenase	C	GO:0009507	chloroplast
tor5_rep_c378	glyceraldehyde-3-phosphate dehydrogenase	P	GO:0046686	response to cadmium ion
tor5_rep_c378	glyceraldehyde-3-phosphate dehydrogenase	C	GO:0005886	plasma membrane
tor5_rep_c379	aspartic proteinase	C	GO:0005773	vacuole
tor5_rep_c379	aspartic proteinase	P	GO:0006508	proteolysis
tor5_rep_c379	aspartic proteinase	F	GO:0004190	aspartic-type endopeptidase activity
tor5_rep_c379	aspartic proteinase	P	GO:0006629	lipid metabolic process
tor5_rep_c380	bacterial-induced peroxidase	P	GO:0042744	hydrogen peroxide catabolic process
tor5_rep_c380	bacterial-induced peroxidase	F	GO:0020037	heme binding
tor5_rep_c380	bacterial-induced peroxidase	P	GO:0055114	oxidation reduction
tor5_rep_c380	bacterial-induced peroxidase	F	GO:0004601	peroxidase activity
tor5_rep_c380	bacterial-induced peroxidase	C	GO:0005576	extracellular region
tor5_rep_c380	bacterial-induced peroxidase	P	GO:0006804	peroxidase reaction
tor5_rep_c381	thioredoxin m	P	GO:0048509	regulation of meristem development
tor5_rep_c381	thioredoxin m	F	GO:0008047	enzyme activator activity
tor5_rep_c381	thioredoxin m	F	GO:0009055	electron carrier activity
tor5_rep_c381	thioredoxin m	P	GO:0045454	cell redox homeostasis
tor5_rep_c381	thioredoxin m	P	GO:0006662	glycerol ether metabolic process
tor5_rep_c381	thioredoxin m	C	GO:0009570	chloroplast stroma
tor5_rep_c381	thioredoxin m	P	GO:0043085	positive regulation of catalytic activity
tor5_rep_c381	thioredoxin m	F	GO:0015035	protein disulfide oxidoreductase activity
tor5_rep_c381	thioredoxin m	P	GO:0010647	positive regulation of cell communication
tor5_rep_c381	thioredoxin m	P	GO:0006118	electron transport
tor5_rep_c382	protein	C	GO:0005737	cytoplasm
tor5_rep_c382	protein	C	GO:0005839	proteasome core complex
tor5_rep_c382	protein	P	GO:0046686	response to cadmium ion
tor5_rep_c382	protein	P	GO:0006511	ubiquitin-dependent protein catabolic process
tor5_rep_c382	protein	C	GO:0005634	nucleus
tor5_rep_c382	protein	F	GO:0004298	threonine-type endopeptidase activity
tor5_rep_c382	protein	P	GO:0009651	response to salt stress
tor5_rep_c384	major pollen allergen ory s 1	C	GO:0005576	extracellular region
tor5_rep_c384	major pollen allergen ory s 1	P	GO:0019953	sexual reproduction
tor5_rep_c384	major pollen allergen ory s 1	P	GO:0009828	plant-type cell wall loosening
tor5_rep_c384	major pollen allergen ory s 1	P	GO:0009826	unidimensional cell growth
tor5_rep_c385	elongation factor	F	GO:0003723	RNA binding
tor5_rep_c385	elongation factor	C	GO:0009536	plastid
tor5_rep_c386	ubiquitin-conjugating enzyme e2 10	P	GO:0006511	ubiquitin-dependent protein catabolic process
tor5_rep_c386	ubiquitin-conjugating enzyme e2 10	F	GO:0004842	ubiquitin-protein ligase activity
tor5_rep_c386	ubiquitin-conjugating enzyme e2 10	P	GO:0051246	regulation of protein metabolic process
tor5_rep_c386	ubiquitin-conjugating enzyme e2 10	P	GO:0016567	protein ubiquitination
tor5_rep_c388	protein	P	GO:0009851	auxin biosynthetic process
tor5_rep_c388	protein	C	GO:0005730	nucleolus
tor5_rep_c388	protein	F	GO:0008026	ATP-dependent helicase activity
tor5_rep_c388	protein	F	GO:0003676	nucleic acid binding
tor5_rep_c388	protein	F	GO:0005524	ATP binding
tor5_rep_c390	aux iaa protein	P	GO:0045449	regulation of transcription
tor5_rep_c390	aux iaa protein	F	GO:0046983	protein dimerization activity
tor5_rep_c390	aux iaa protein	P	GO:0009734	auxin mediated signaling pathway
tor5_rep_c390	aux iaa protein	C	GO:0005634	nucleus
tor5_rep_c391	protein	F	GO:0005507	copper ion binding
tor5_rep_c391	protein	P	GO:0009414	response to water deprivation
tor5_rep_c391	protein	C	GO:0005739	mitochondrion
tor5_rep_c391	protein	P	GO:0006526	arginine biosynthetic process
tor5_rep_c391	protein	P	GO:0042742	defense response to bacterium
tor5_rep_c391	protein	P	GO:0006355	regulation of transcription, DNA-dependent
tor5_rep_c391	protein	F	GO:0003992	N2-acetyl-L-ornithine:2-oxoglutarate 5-aminotransferase activity
tor5_rep_c391	protein	P	GO:0010143	cutin biosynthetic process
tor5_rep_c391	protein	F	GO:0043565	sequence-specific DNA binding
tor5_rep_c391	protein	F	GO:0003700	transcription factor activity
tor5_rep_c391	protein	C	GO:0009570	chloroplast stroma
tor5_rep_c391	protein	P	GO:0010166	wax metabolic process
tor5_rep_c391	protein	F	GO:0030170	pyridoxal phosphate binding
tor5_rep_c391	protein	P	GO:0009873	ethylene mediated signaling pathway
tor5_rep_c391	protein	P	GO:0000051	urea cycle intermediate metabolic process
tor5_rep_c391	protein	C	GO:0005667	transcription factor complex
tor5_rep_c392	glyceraldehyde-3-phosphate dehydrogenase	C	GO:0005737	cytoplasm
tor5_rep_c392	glyceraldehyde-3-phosphate dehydrogenase	F	GO:0051287	NAD or NADH binding
tor5_rep_c392	glyceraldehyde-3-phosphate dehydrogenase	P	GO:0055114	oxidation reduction
tor5_rep_c392	glyceraldehyde-3-phosphate dehydrogenase	P	GO:0006096	glycolysis
tor5_rep_c392	glyceraldehyde-3-phosphate dehydrogenase	F	GO:0004365	glyceraldehyde-3-phosphate dehydrogenase (phosphorylating) activity
tor5_rep_c392	glyceraldehyde-3-phosphate dehydrogenase	P	GO:0006094	gluconeogenesis
tor5_rep_c393	tcp-1 cpn60 chaperonin family protein	P	GO:0009851	auxin biosynthetic process
tor5_rep_c393	tcp-1 cpn60 chaperonin family protein	P	GO:0042026	protein refolding
tor5_rep_c393	tcp-1 cpn60 chaperonin family protein	P	GO:0008219	cell death
tor5_rep_c393	tcp-1 cpn60 chaperonin family protein	C	GO:0005739	mitochondrion
tor5_rep_c393	tcp-1 cpn60 chaperonin family protein	C	GO:0005730	nucleolus
tor5_rep_c393	tcp-1 cpn60 chaperonin family protein	P	GO:0051085	chaperone mediated protein folding requiring cofactor
tor5_rep_c393	tcp-1 cpn60 chaperonin family protein	P	GO:0009409	response to cold
tor5_rep_c393	tcp-1 cpn60 chaperonin family protein	C	GO:0009941	chloroplast envelope
tor5_rep_c393	tcp-1 cpn60 chaperonin family protein	P	GO:0009627	systemic acquired resistance
tor5_rep_c393	tcp-1 cpn60 chaperonin family protein	F	GO:0005524	ATP binding
tor5_rep_c393	tcp-1 cpn60 chaperonin family protein	C	GO:0009570	chloroplast stroma
tor5_rep_c393	tcp-1 cpn60 chaperonin family protein	F	GO:0051082	unfolded protein binding
tor5_rep_c393	tcp-1 cpn60 chaperonin family protein	C	GO:0022626	cytosolic ribosome
tor5_rep_c393	tcp-1 cpn60 chaperonin family protein	C	GO:0005886	plasma membrane
tor5_rep_c393	tcp-1 cpn60 chaperonin family protein	C	GO:0010319	stromule
tor5_rep_c393	tcp-1 cpn60 chaperonin family protein	C	GO:0048046	apoplast
tor5_rep_c394	protein	P	GO:0006412	translation
tor5_rep_c394	protein	C	GO:0005730	nucleolus
tor5_rep_c394	protein	P	GO:0009793	embryonic development ending in seed dormancy
tor5_rep_c394	protein	P	GO:0042742	defense response to bacterium
tor5_rep_c394	protein	F	GO:0003735	structural constituent of ribosome
tor5_rep_c394	protein	C	GO:0022627	cytosolic small ribosomal subunit
tor5_rep_c394	protein	C	GO:0005886	plasma membrane
tor5_rep_c394	protein	P	GO:0042254	ribosome biogenesis
tor5_rep_c395	small nuclear ribonucleoprotein f	F	GO:0003676	nucleic acid binding
tor5_rep_c395	small nuclear ribonucleoprotein f	C	GO:0030529	ribonucleoprotein complex
tor5_rep_c395	small nuclear ribonucleoprotein f	C	GO:0005634	nucleus
tor5_rep_c395	small nuclear ribonucleoprotein f	P	GO:0006396	RNA processing
tor5_rep_c396	ubiquitin-conjugating enzyme e2 variant 1d	C	GO:0031372	UBC13-MMS2 complex
tor5_rep_c396	ubiquitin-conjugating enzyme e2 variant 1d	F	GO:0005515	protein binding
tor5_rep_c396	ubiquitin-conjugating enzyme e2 variant 1d	F	GO:0004842	ubiquitin-protein ligase activity
tor5_rep_c396	ubiquitin-conjugating enzyme e2 variant 1d	P	GO:0051246	regulation of protein metabolic process
tor5_rep_c396	ubiquitin-conjugating enzyme e2 variant 1d	P	GO:0006301	postreplication repair
tor5_rep_c396	ubiquitin-conjugating enzyme e2 variant 1d	P	GO:0016567	protein ubiquitination
tor5_rep_c398	polyubiquitin	C	GO:0005730	nucleolus
tor5_rep_c398	polyubiquitin	C	GO:0005773	vacuole
tor5_rep_c398	polyubiquitin	P	GO:0010224	response to UV-B
tor5_rep_c398	polyubiquitin	F	GO:0005515	protein binding
tor5_rep_c398	polyubiquitin	P	GO:0016567	protein ubiquitination
tor5_rep_c398	polyubiquitin	P	GO:0006511	ubiquitin-dependent protein catabolic process
tor5_rep_c398	polyubiquitin	P	GO:0009751	response to salicylic acid stimulus
tor5_rep_c398	polyubiquitin	C	GO:0022625	cytosolic large ribosomal subunit
tor5_rep_c399	proteasome family protein	F	GO:0005515	protein binding
tor5_rep_c402	vacuolar atp synthase proteolipid subunit	C	GO:0016021	integral to membrane
tor5_rep_c402	vacuolar atp synthase proteolipid subunit	P	GO:0015986	ATP synthesis coupled proton transport
tor5_rep_c402	vacuolar atp synthase proteolipid subunit	F	GO:0005515	protein binding
tor5_rep_c402	vacuolar atp synthase proteolipid subunit	F	GO:0046961	proton-transporting ATPase activity, rotational mechanism
tor5_rep_c402	vacuolar atp synthase proteolipid subunit	C	GO:0000220	vacuolar proton-transporting V-type ATPase, V0 domain
tor5_rep_c402	vacuolar atp synthase proteolipid subunit	F	GO:0042624	ATPase activity, uncoupled
tor5_rep_c402	vacuolar atp synthase proteolipid subunit	C	GO:0005886	plasma membrane
tor5_rep_c402	vacuolar atp synthase proteolipid subunit	P	GO:0015991	ATP hydrolysis coupled proton transport
tor5_rep_c402	vacuolar atp synthase proteolipid subunit	P	GO:0006144	purine base metabolic process
tor5_rep_c403	lipid binding	P	GO:0006869	lipid transport
tor5_rep_c404	40s ribosomal protein s14	C	GO:0005840	ribosome
tor5_rep_c404	40s ribosomal protein s14	F	GO:0003735	structural constituent of ribosome
tor5_rep_c404	40s ribosomal protein s14	P	GO:0006412	translation
tor5_rep_c404	40s ribosomal protein s14	P	GO:0042254	ribosome biogenesis
tor5_rep_c406	peroxidase 3	P	GO:0042538	hyperosmotic salinity response
tor5_rep_c406	peroxidase 3	P	GO:0009269	response to desiccation
tor5_rep_c406	peroxidase 3	P	GO:0006979	response to oxidative stress
tor5_rep_c406	peroxidase 3	P	GO:0009409	response to cold
tor5_rep_c406	peroxidase 3	F	GO:0005515	protein binding
tor5_rep_c406	peroxidase 3	F	GO:0020037	heme binding
tor5_rep_c406	peroxidase 3	P	GO:0055114	oxidation reduction
tor5_rep_c406	peroxidase 3	F	GO:0004601	peroxidase activity
tor5_rep_c406	peroxidase 3	C	GO:0005783	endoplasmic reticulum
tor5_rep_c406	peroxidase 3	P	GO:0006804	peroxidase reaction
tor5_rep_c408	protein	F	GO:0046872	metal ion binding
tor5_rep_c408	protein	F	GO:0003735	structural constituent of ribosome
tor5_rep_c408	protein	P	GO:0042254	ribosome biogenesis
tor5_rep_c408	protein	C	GO:0005618	cell wall
tor5_rep_c408	protein	C	GO:0022627	cytosolic small ribosomal subunit
tor5_rep_c408	protein	P	GO:0006412	translation
tor5_rep_c409	af158253_1patatin-like protein 3	P	GO:0016042	lipid catabolic process
tor5_rep_c409	af158253_1patatin-like protein 3	F	GO:0016787	hydrolase activity
tor5_rep_c410	low temperature and salt responsive protein	P	GO:0042538	hyperosmotic salinity response
tor5_rep_c410	low temperature and salt responsive protein	C	GO:0012505	endomembrane system
tor5_rep_c410	low temperature and salt responsive protein	P	GO:0009409	response to cold
tor5_rep_c410	low temperature and salt responsive protein	C	GO:0016023	cytoplasmic membrane-bounded vesicle
tor5_rep_c410	low temperature and salt responsive protein	P	GO:0050832	defense response to fungus
tor5_rep_c410	low temperature and salt responsive protein	C	GO:0016021	integral to membrane
tor5_rep_c411	atp-citrate lyase a-3	P	GO:0006085	acetyl-CoA biosynthetic process
tor5_rep_c411	atp-citrate lyase a-3	C	GO:0009346	citrate lyase complex
tor5_rep_c411	atp-citrate lyase a-3	F	GO:0003878	ATP citrate synthase activity
tor5_rep_c411	atp-citrate lyase a-3	F	GO:0005524	ATP binding
tor5_rep_c411	atp-citrate lyase a-3	F	GO:0004775	succinate-CoA ligase (ADP-forming) activity
tor5_rep_c411	atp-citrate lyase a-3	P	GO:0019643	reductive tricarboxylic acid cycle
tor5_rep_c411	atp-citrate lyase a-3	C	GO:0042709	succinate-CoA ligase complex
tor5_rep_c412	cyclophilin	P	GO:0006457	protein folding
tor5_rep_c412	cyclophilin	C	GO:0005624	membrane fraction
tor5_rep_c412	cyclophilin	C	GO:0005771	multivesicular body
tor5_rep_c412	cyclophilin	C	GO:0005795	Golgi stack
tor5_rep_c412	cyclophilin	C	GO:0016023	cytoplasmic membrane-bounded vesicle
tor5_rep_c412	cyclophilin	C	GO:0005829	cytosol
tor5_rep_c412	cyclophilin	C	GO:0005783	endoplasmic reticulum
tor5_rep_c412	cyclophilin	F	GO:0003755	peptidyl-prolyl cis-trans isomerase activity
tor5_rep_c412	cyclophilin	C	GO:0005739	mitochondrion
tor5_rep_c413	protein	P	GO:0000160	two-component signal transduction system (phosphorelay)
tor5_rep_c413	protein	P	GO:0007264	small GTPase mediated signal transduction
tor5_rep_c413	protein	P	GO:0006355	regulation of transcription, DNA-dependent
tor5_rep_c413	protein	F	GO:0003677	DNA binding
tor5_rep_c413	protein	C	GO:0016023	cytoplasmic membrane-bounded vesicle
tor5_rep_c413	protein	F	GO:0016787	hydrolase activity
tor5_rep_c413	protein	P	GO:0015031	protein transport
tor5_rep_c413	protein	F	GO:0005525	GTP binding
tor5_rep_c413	protein	C	GO:0005886	plasma membrane
tor5_rep_c414	cellulose synthase catalytic subunit	F	GO:0016760	cellulose synthase (UDP-forming) activity
tor5_rep_c414	cellulose synthase catalytic subunit	F	GO:0005515	protein binding
tor5_rep_c414	cellulose synthase catalytic subunit	P	GO:0030244	cellulose biosynthetic process
tor5_rep_c414	cellulose synthase catalytic subunit	C	GO:0016021	integral to membrane
tor5_rep_c414	cellulose synthase catalytic subunit	P	GO:0007047	cellular cell wall organization
tor5_rep_c414	cellulose synthase catalytic subunit	F	GO:0008270	zinc ion binding
tor5_rep_c414	cellulose synthase catalytic subunit	P	GO:0005982	starch metabolic process
tor5_rep_c414	cellulose synthase catalytic subunit	P	GO:0005985	sucrose metabolic process
tor5_rep_c414	cellulose synthase catalytic subunit	P	GO:0006011	UDP-glucose metabolic process
tor5_rep_c415	remorin family protein	F	GO:0048032	galacturonate binding
tor5_rep_c415	remorin family protein	P	GO:0007267	cell-cell signaling
tor5_rep_c415	remorin family protein	F	GO:0003677	DNA binding
tor5_rep_c415	remorin family protein	P	GO:0006810	transport
tor5_rep_c415	remorin family protein	C	GO:0005886	plasma membrane
tor5_rep_c417	photosystem ii reaction center w protein	C	GO:0009507	chloroplast
tor5_rep_c417	photosystem ii reaction center w protein	C	GO:0009523	photosystem II
tor5_rep_c417	photosystem ii reaction center w protein	P	GO:0015979	photosynthesis
tor5_rep_c418	protein	C	GO:0045271	respiratory chain complex I
tor5_rep_c418	protein	P	GO:0009853	photorespiration
tor5_rep_c418	protein	C	GO:0031966	mitochondrial membrane
tor5_rep_c419	malate dehydrogenase	C	GO:0005737	cytoplasm
tor5_rep_c419	malate dehydrogenase	F	GO:0005488	binding
tor5_rep_c419	malate dehydrogenase	F	GO:0030060	L-malate dehydrogenase activity
tor5_rep_c419	malate dehydrogenase	P	GO:0006108	malate metabolic process
tor5_rep_c419	malate dehydrogenase	P	GO:0055114	oxidation reduction
tor5_rep_c419	malate dehydrogenase	P	GO:0006096	glycolysis
tor5_rep_c419	malate dehydrogenase	P	GO:0006090	pyruvate metabolic process
tor5_rep_c419	malate dehydrogenase	P	GO:0019643	reductive tricarboxylic acid cycle
tor5_rep_c419	malate dehydrogenase	P	GO:0046487	glyoxylate metabolic process
tor5_rep_c421	calreticulin-3 precursor	P	GO:0006457	protein folding
tor5_rep_c421	calreticulin-3 precursor	C	GO:0016023	cytoplasmic membrane-bounded vesicle
tor5_rep_c421	calreticulin-3 precursor	C	GO:0005783	endoplasmic reticulum
tor5_rep_c421	calreticulin-3 precursor	F	GO:0051082	unfolded protein binding
tor5_rep_c421	calreticulin-3 precursor	F	GO:0005509	calcium ion binding
tor5_rep_c423	uncharacterized protein	C	GO:0005886	plasma membrane
tor5_rep_c424	ferric reductase	F	GO:0050660	FAD binding
tor5_rep_c424	ferric reductase	F	GO:0016174	NAD(P)H oxidase activity
tor5_rep_c424	ferric reductase	C	GO:0016021	integral to membrane
tor5_rep_c424	ferric reductase	P	GO:0055114	oxidation reduction
tor5_rep_c424	ferric reductase	F	GO:0005506	iron ion binding
tor5_rep_c424	ferric reductase	F	GO:0009055	electron carrier activity
tor5_rep_c424	ferric reductase	F	GO:0000293	ferric-chelate reductase activity
tor5_rep_c424	ferric reductase	P	GO:0006118	electron transport
tor5_rep_c425	catalase	P	GO:0042744	hydrogen peroxide catabolic process
tor5_rep_c425	catalase	F	GO:0020037	heme binding
tor5_rep_c425	catalase	P	GO:0055114	oxidation reduction
tor5_rep_c425	catalase	C	GO:0009514	glyoxysome
tor5_rep_c425	catalase	F	GO:0004096	catalase activity
tor5_rep_c425	catalase	P	GO:0006568	tryptophan metabolic process
tor5_rep_c425	catalase	P	GO:0006804	peroxidase reaction
tor5_rep_c425	catalase	P	GO:0015947	methane metabolic process
tor5_rep_c426	leucine-rich repeat protein	F	GO:0004872	receptor activity
tor5_rep_c426	leucine-rich repeat protein	C	GO:0012505	endomembrane system
tor5_rep_c426	leucine-rich repeat protein	F	GO:0016301	kinase activity
tor5_rep_c426	leucine-rich repeat protein	C	GO:0016023	cytoplasmic membrane-bounded vesicle
tor5_rep_c426	leucine-rich repeat protein	F	GO:0005515	protein binding
tor5_rep_c426	leucine-rich repeat protein	P	GO:0055114	oxidation reduction
tor5_rep_c426	leucine-rich repeat protein	P	GO:0007165	signal transduction
tor5_rep_c426	leucine-rich repeat protein	F	GO:0032440	2-alkenal reductase activity
tor5_rep_c427	remorin family protein	F	GO:0048032	galacturonate binding
tor5_rep_c427	remorin family protein	P	GO:0007267	cell-cell signaling
tor5_rep_c427	remorin family protein	F	GO:0003677	DNA binding
tor5_rep_c427	remorin family protein	P	GO:0006810	transport
tor5_rep_c427	remorin family protein	C	GO:0005886	plasma membrane
tor5_rep_c430	receptor protein	P	GO:0009851	auxin biosynthetic process
tor5_rep_c430	receptor protein	C	GO:0016021	integral to membrane
tor5_rep_c430	receptor protein	P	GO:0055114	oxidation reduction
tor5_rep_c430	receptor protein	F	GO:0032440	2-alkenal reductase activity
tor5_rep_c430	receptor protein	F	GO:0004872	receptor activity
tor5_rep_c430	receptor protein	C	GO:0016023	cytoplasmic membrane-bounded vesicle
tor5_rep_c430	receptor protein	F	GO:0005524	ATP binding
tor5_rep_c430	receptor protein	F	GO:0005515	protein binding
tor5_rep_c430	receptor protein	F	GO:0004709	MAP kinase kinase kinase activity
tor5_rep_c430	receptor protein	C	GO:0012505	endomembrane system
tor5_rep_c430	receptor protein	P	GO:0006468	protein amino acid phosphorylation
tor5_rep_c430	receptor protein	P	GO:0007165	signal transduction
tor5_rep_c430	receptor protein	P	GO:0007178	transmembrane receptor protein serine/threonine kinase signaling pathway
tor5_rep_c430	receptor protein	P	GO:0009069	serine family amino acid metabolic process
tor5_rep_c431	rtm1 protein	P	GO:0009615	response to virus
tor5_rep_c431	rtm1 protein	F	GO:0005529	sugar binding
tor5_rep_c432	mlp-like protein 28	P	GO:0006952	defense response
tor5_rep_c432	mlp-like protein 28	P	GO:0009607	response to biotic stimulus
tor5_rep_c433	ubiquitin fusion protein	P	GO:0007411	axon guidance
tor5_rep_c433	ubiquitin fusion protein	P	GO:0030433	ER-associated protein catabolic process
tor5_rep_c433	ubiquitin fusion protein	C	GO:0005654	nucleoplasm
tor5_rep_c433	ubiquitin fusion protein	F	GO:0030528	transcription regulator activity
tor5_rep_c433	ubiquitin fusion protein	P	GO:0045941	positive regulation of transcription
tor5_rep_c433	ubiquitin fusion protein	F	GO:0005515	protein binding
tor5_rep_c433	ubiquitin fusion protein	C	GO:0005773	vacuole
tor5_rep_c433	ubiquitin fusion protein	P	GO:0048167	regulation of synaptic plasticity
tor5_rep_c433	ubiquitin fusion protein	P	GO:0006414	translational elongation
tor5_rep_c433	ubiquitin fusion protein	P	GO:0009793	embryonic development ending in seed dormancy
tor5_rep_c433	ubiquitin fusion protein	C	GO:0022625	cytosolic large ribosomal subunit
tor5_rep_c433	ubiquitin fusion protein	C	GO:0005730	nucleolus
tor5_rep_c433	ubiquitin fusion protein	P	GO:0008624	induction of apoptosis by extracellular signals
tor5_rep_c433	ubiquitin fusion protein	P	GO:0006916	anti-apoptosis
tor5_rep_c433	ubiquitin fusion protein	P	GO:0009751	response to salicylic acid stimulus
tor5_rep_c433	ubiquitin fusion protein	P	GO:0010224	response to UV-B
tor5_rep_c433	ubiquitin fusion protein	P	GO:0051437	positive regulation of ubiquitin-protein ligase activity during mitotic cell cycle
tor5_rep_c433	ubiquitin fusion protein	F	GO:0003735	structural constituent of ribosome
tor5_rep_c433	ubiquitin fusion protein	P	GO:0042062	long-term strengthening of neuromuscular junction
tor5_rep_c433	ubiquitin fusion protein	P	GO:0031145	anaphase-promoting complex-dependent proteasomal ubiquitin-dependent protein catabolic process
tor5_rep_c433	ubiquitin fusion protein	C	GO:0010008	endosome membrane
tor5_rep_c433	ubiquitin fusion protein	P	GO:0051436	negative regulation of ubiquitin-protein ligase activity during mitotic cell cycle
tor5_rep_c433	ubiquitin fusion protein	C	GO:0022627	cytosolic small ribosomal subunit
tor5_rep_c433	ubiquitin fusion protein	P	GO:0042254	ribosome biogenesis
tor5_rep_c435	snare-like protein	P	GO:0006888	ER to Golgi vesicle-mediated transport
tor5_rep_c435	snare-like protein	C	GO:0005801	cis-Golgi network
tor5_rep_c436	60s ribosomal protein l44	F	GO:0003735	structural constituent of ribosome
tor5_rep_c436	60s ribosomal protein l44	C	GO:0022625	cytosolic large ribosomal subunit
tor5_rep_c436	60s ribosomal protein l44	P	GO:0006412	translation
tor5_rep_c436	60s ribosomal protein l44	C	GO:0005739	mitochondrion
tor5_rep_c436	60s ribosomal protein l44	P	GO:0042254	ribosome biogenesis
tor5_rep_c437	unc93-like protein	C	GO:0016020	membrane
tor5_rep_c438	ubiquitin extension protein	C	GO:0005840	ribosome
tor5_rep_c438	ubiquitin extension protein	F	GO:0046872	metal ion binding
tor5_rep_c438	ubiquitin extension protein	F	GO:0003735	structural constituent of ribosome
tor5_rep_c438	ubiquitin extension protein	C	GO:0005634	nucleus
tor5_rep_c438	ubiquitin extension protein	P	GO:0006412	translation
tor5_rep_c438	ubiquitin extension protein	P	GO:0042254	ribosome biogenesis
tor5_rep_c439	udp-glycosyltransferase-like protein	F	GO:0047213	anthocyanidin 3-O-glucosyltransferase activity
tor5_rep_c439	udp-glycosyltransferase-like protein	C	GO:0012505	endomembrane system
tor5_rep_c439	udp-glycosyltransferase-like protein	P	GO:0009813	flavonoid biosynthetic process
tor5_rep_c442	thioredoxin h	P	GO:0045454	cell redox homeostasis
tor5_rep_c442	thioredoxin h	P	GO:0006662	glycerol ether metabolic process
tor5_rep_c442	thioredoxin h	F	GO:0009055	electron carrier activity
tor5_rep_c442	thioredoxin h	F	GO:0015035	protein disulfide oxidoreductase activity
tor5_rep_c442	thioredoxin h	P	GO:0006118	electron transport
tor5_rep_c443	aldehyde dehydrogenase	F	GO:0004028	3-chloroallyl aldehyde dehydrogenase activity
tor5_rep_c443	aldehyde dehydrogenase	F	GO:0004030	aldehyde dehydrogenase [NAD(P)+] activity
tor5_rep_c443	aldehyde dehydrogenase	P	GO:0009269	response to desiccation
tor5_rep_c443	aldehyde dehydrogenase	F	GO:0004029	aldehyde dehydrogenase (NAD) activity
tor5_rep_c443	aldehyde dehydrogenase	P	GO:0055114	oxidation reduction
tor5_rep_c443	aldehyde dehydrogenase	P	GO:0009737	response to abscisic acid stimulus
tor5_rep_c443	aldehyde dehydrogenase	C	GO:0016020	membrane
tor5_rep_c443	aldehyde dehydrogenase	P	GO:0006081	cellular aldehyde metabolic process
tor5_rep_c443	aldehyde dehydrogenase	C	GO:0005783	endoplasmic reticulum
tor5_rep_c443	aldehyde dehydrogenase	C	GO:0009536	plastid
tor5_rep_c443	aldehyde dehydrogenase	P	GO:0009651	response to salt stress
tor5_rep_c443	aldehyde dehydrogenase	P	GO:0006094	gluconeogenesis
tor5_rep_c443	aldehyde dehydrogenase	P	GO:0006096	glycolysis
tor5_rep_c443	aldehyde dehydrogenase	P	GO:0006547	histidine metabolic process
tor5_rep_c443	aldehyde dehydrogenase	P	GO:0006558	L-phenylalanine metabolic process
tor5_rep_c443	aldehyde dehydrogenase	P	GO:0006570	tyrosine metabolic process
tor5_rep_c443	aldehyde dehydrogenase	P	GO:0006525	arginine metabolic process
tor5_rep_c443	aldehyde dehydrogenase	P	GO:0006550	isoleucine catabolic process
tor5_rep_c443	aldehyde dehydrogenase	P	GO:0006552	leucine catabolic process
tor5_rep_c443	aldehyde dehydrogenase	P	GO:0006554	lysine catabolic process
tor5_rep_c443	aldehyde dehydrogenase	P	GO:0006560	proline metabolic process
tor5_rep_c443	aldehyde dehydrogenase	P	GO:0006568	tryptophan metabolic process
tor5_rep_c443	aldehyde dehydrogenase	P	GO:0006574	valine catabolic process
tor5_rep_c443	aldehyde dehydrogenase	P	GO:0006631	fatty acid metabolic process
tor5_rep_c443	aldehyde dehydrogenase	P	GO:0006699	bile acid biosynthetic process
tor5_rep_c443	aldehyde dehydrogenase	P	GO:0019260	1,2-dichloroethane catabolic process
tor5_rep_c443	aldehyde dehydrogenase	P	GO:0019482	beta-alanine metabolic process
tor5_rep_c443	aldehyde dehydrogenase	P	GO:0019852	L-ascorbic acid metabolic process
tor5_rep_c443	aldehyde dehydrogenase	P	GO:0046251	limonene catabolic process
tor5_rep_c443	aldehyde dehydrogenase	P	GO:0046486	glycerolipid metabolic process
tor5_rep_c444	small nuclear ribonucleoprotein e	F	GO:0003676	nucleic acid binding
tor5_rep_c444	small nuclear ribonucleoprotein e	C	GO:0005732	small nucleolar ribonucleoprotein complex
tor5_rep_c444	small nuclear ribonucleoprotein e	C	GO:0005634	nucleus
tor5_rep_c445	calcineurin b-like protein 3	F	GO:0005509	calcium ion binding
tor5_rep_c445	calcineurin b-like protein 3	F	GO:0005515	protein binding
tor5_rep_c445	calcineurin b-like protein 3	P	GO:0005513	detection of calcium ion
tor5_rep_c445	calcineurin b-like protein 3	C	GO:0005886	plasma membrane
tor5_rep_c446	ubiquitin-conjugating enzyme e2 variant 1c	C	GO:0031372	UBC13-MMS2 complex
tor5_rep_c446	ubiquitin-conjugating enzyme e2 variant 1c	F	GO:0005515	protein binding
tor5_rep_c446	ubiquitin-conjugating enzyme e2 variant 1c	F	GO:0004842	ubiquitin-protein ligase activity
tor5_rep_c446	ubiquitin-conjugating enzyme e2 variant 1c	P	GO:0051246	regulation of protein metabolic process
tor5_rep_c446	ubiquitin-conjugating enzyme e2 variant 1c	P	GO:0006301	postreplication repair
tor5_rep_c446	ubiquitin-conjugating enzyme e2 variant 1c	P	GO:0016567	protein ubiquitination
tor5_rep_c449	lipoxygenase	C	GO:0005737	cytoplasm
tor5_rep_c449	lipoxygenase	P	GO:0031408	oxylipin biosynthetic process
tor5_rep_c449	lipoxygenase	F	GO:0005506	iron ion binding
tor5_rep_c449	lipoxygenase	P	GO:0055114	oxidation reduction
tor5_rep_c449	lipoxygenase	F	GO:0016165	lipoxygenase activity
tor5_rep_c453	rossmann-fold nad -binding domain-containing protein	P	GO:0046686	response to cadmium ion
tor5_rep_c453	rossmann-fold nad -binding domain-containing protein	F	GO:0004316	3-oxoacyl-[acyl-carrier-protein] reductase activity
tor5_rep_c453	rossmann-fold nad -binding domain-containing protein	C	GO:0016020	membrane
tor5_rep_c453	rossmann-fold nad -binding domain-containing protein	C	GO:0005777	peroxisome
tor5_rep_c453	rossmann-fold nad -binding domain-containing protein	P	GO:0055114	oxidation reduction
tor5_rep_c453	rossmann-fold nad -binding domain-containing protein	F	GO:0005488	binding
tor5_rep_c453	rossmann-fold nad -binding domain-containing protein	C	GO:0005835	fatty acid synthase complex
tor5_rep_c453	rossmann-fold nad -binding domain-containing protein	P	GO:0006633	fatty acid biosynthetic process
tor5_rep_c453	rossmann-fold nad -binding domain-containing protein	P	GO:0042967	acyl-carrier-protein biosynthetic process
tor5_rep_c454	phosphatidylserine decarboxylase	F	GO:0009055	electron carrier activity
tor5_rep_c454	phosphatidylserine decarboxylase	F	GO:0004497	monooxygenase activity
tor5_rep_c454	phosphatidylserine decarboxylase	F	GO:0004609	phosphatidylserine decarboxylase activity
tor5_rep_c454	phosphatidylserine decarboxylase	F	GO:0020037	heme binding
tor5_rep_c454	phosphatidylserine decarboxylase	F	GO:0005509	calcium ion binding
tor5_rep_c454	phosphatidylserine decarboxylase	P	GO:0008654	phospholipid biosynthetic process
tor5_rep_c454	phosphatidylserine decarboxylase	C	GO:0009536	plastid
tor5_rep_c454	phosphatidylserine decarboxylase	C	GO:0005739	mitochondrion
tor5_rep_c454	phosphatidylserine decarboxylase	P	GO:0006118	electron transport
tor5_rep_c454	phosphatidylserine decarboxylase	P	GO:0006544	glycine metabolic process
tor5_rep_c454	phosphatidylserine decarboxylase	P	GO:0006563	L-serine metabolic process
tor5_rep_c454	phosphatidylserine decarboxylase	P	GO:0006566	threonine metabolic process
tor5_rep_c454	phosphatidylserine decarboxylase	P	GO:0046486	glycerolipid metabolic process
tor5_rep_c455	hyoscyamine 6 beta-hydroxylase	P	GO:0055114	oxidation reduction
tor5_rep_c455	hyoscyamine 6 beta-hydroxylase	F	GO:0031418	L-ascorbic acid binding
tor5_rep_c455	hyoscyamine 6 beta-hydroxylase	F	GO:0005506	iron ion binding
tor5_rep_c455	hyoscyamine 6 beta-hydroxylase	F	GO:0016702	oxidoreductase activity, acting on single donors with incorporation of molecular oxygen, incorporation of two atoms of oxygen
tor5_rep_c455	hyoscyamine 6 beta-hydroxylase	F	GO:0047998	hyoscyamine (6S)-dioxygenase activity
tor5_rep_c455	hyoscyamine 6 beta-hydroxylase	P	GO:0009821	alkaloid biosynthetic process
tor5_rep_c458	farnesyl diphosphate synthase	C	GO:0005737	cytoplasm
tor5_rep_c458	farnesyl diphosphate synthase	F	GO:0046872	metal ion binding
tor5_rep_c458	farnesyl diphosphate synthase	F	GO:0004337	geranyltranstransferase activity
tor5_rep_c458	farnesyl diphosphate synthase	P	GO:0006695	cholesterol biosynthetic process
tor5_rep_c458	farnesyl diphosphate synthase	F	GO:0004161	dimethylallyltranstransferase activity
tor5_rep_c458	farnesyl diphosphate synthase	P	GO:0045337	farnesyl diphosphate biosynthetic process
tor5_rep_c458	farnesyl diphosphate synthase	P	GO:0016114	terpenoid biosynthetic process
tor5_rep_c459	alpha- -glucan-protein synthase	C	GO:0009505	plant-type cell wall
tor5_rep_c459	alpha- -glucan-protein synthase	C	GO:0005794	Golgi apparatus
tor5_rep_c459	alpha- -glucan-protein synthase	C	GO:0009506	plasmodesma
tor5_rep_c459	alpha- -glucan-protein synthase	P	GO:0030244	cellulose biosynthetic process
tor5_rep_c459	alpha- -glucan-protein synthase	F	GO:0008466	glycogenin glucosyltransferase activity
tor5_rep_c459	alpha- -glucan-protein synthase	C	GO:0005576	extracellular region
tor5_rep_c459	alpha- -glucan-protein synthase	P	GO:0007047	cellular cell wall organization
tor5_rep_c460	pbs1	P	GO:0009851	auxin biosynthetic process
tor5_rep_c460	pbs1	F	GO:0004674	protein serine/threonine kinase activity
tor5_rep_c460	pbs1	F	GO:0004872	receptor activity
tor5_rep_c460	pbs1	F	GO:0005524	ATP binding
tor5_rep_c460	pbs1	C	GO:0005792	microsome
tor5_rep_c460	pbs1	F	GO:0005515	protein binding
tor5_rep_c460	pbs1	P	GO:0046777	protein amino acid autophosphorylation
tor5_rep_c460	pbs1	F	GO:0004715	non-membrane spanning protein tyrosine kinase activity
tor5_rep_c460	pbs1	P	GO:0009816	defense response to bacterium, incompatible interaction
tor5_rep_c460	pbs1	C	GO:0005886	plasma membrane
tor5_rep_c460	pbs1	P	GO:0009069	serine family amino acid metabolic process
tor5_rep_c460	pbs1	P	GO:0007165	signal transduction
tor5_rep_c461	feebly-like protein	F	GO:0016174	NAD(P)H oxidase activity
tor5_rep_c461	feebly-like protein	P	GO:0006979	response to oxidative stress
tor5_rep_c461	feebly-like protein	F	GO:0020037	heme binding
tor5_rep_c461	feebly-like protein	P	GO:0009751	response to salicylic acid stimulus
tor5_rep_c461	feebly-like protein	P	GO:0055114	oxidation reduction
tor5_rep_c461	feebly-like protein	F	GO:0004601	peroxidase activity
tor5_rep_c461	feebly-like protein	P	GO:0008219	cell death
tor5_rep_c461	feebly-like protein	P	GO:0051707	response to other organism
tor5_rep_c461	feebly-like protein	P	GO:0001561	fatty acid alpha-oxidation
tor5_rep_c461	feebly-like protein	F	GO:0016165	lipoxygenase activity
tor5_rep_c461	feebly-like protein	P	GO:0006804	peroxidase reaction
tor5_rep_c463	methylenetetrahydrofolate reductase	P	GO:0006555	methionine metabolic process
tor5_rep_c463	methylenetetrahydrofolate reductase	P	GO:0055114	oxidation reduction
tor5_rep_c463	methylenetetrahydrofolate reductase	F	GO:0004489	methylenetetrahydrofolate reductase (NADPH) activity
tor5_rep_c463	methylenetetrahydrofolate reductase	P	GO:0046653	tetrahydrofolate metabolic process
tor5_rep_c464	dehydration-induced protein erd15	P	GO:0009644	response to high light intensity
tor5_rep_c464	dehydration-induced protein erd15	P	GO:0009414	response to water deprivation
tor5_rep_c464	dehydration-induced protein erd15	C	GO:0005737	cytoplasm
tor5_rep_c464	dehydration-induced protein erd15	P	GO:0009617	response to bacterium
tor5_rep_c464	dehydration-induced protein erd15	F	GO:0005515	protein binding
tor5_rep_c465	14-3-3 protein	F	GO:0019904	protein domain specific binding
tor5_rep_c466	60s ribosomal protein	C	GO:0005840	ribosome
tor5_rep_c466	60s ribosomal protein	F	GO:0003735	structural constituent of ribosome
tor5_rep_c466	60s ribosomal protein	P	GO:0006412	translation
tor5_rep_c466	60s ribosomal protein	F	GO:0019843	rRNA binding
tor5_rep_c466	60s ribosomal protein	F	GO:0000166	nucleotide binding
tor5_rep_c466	60s ribosomal protein	P	GO:0042254	ribosome biogenesis
tor5_rep_c468	#NAME?	P	GO:0006952	defense response
tor5_rep_c468	#NAME?	C	GO:0005773	vacuole
tor5_rep_c468	#NAME?	F	GO:0042973	glucan endo-1,3-beta-D-glucosidase activity
tor5_rep_c468	#NAME?	F	GO:0042972	licheninase activity
tor5_rep_c468	#NAME?	F	GO:0043169	cation binding
tor5_rep_c468	#NAME?	P	GO:0005982	starch metabolic process
tor5_rep_c468	#NAME?	P	GO:0005985	sucrose metabolic process
tor5_rep_c469	delta-12 fatty acid desaturase	P	GO:0055114	oxidation reduction
tor5_rep_c469	delta-12 fatty acid desaturase	F	GO:0016720	delta12-fatty acid dehydrogenase activity
tor5_rep_c469	delta-12 fatty acid desaturase	P	GO:0006629	lipid metabolic process
tor5_rep_c470	multidrug resistance protein abc transporter family	F	GO:0008517	folic acid transporter activity
tor5_rep_c470	multidrug resistance protein abc transporter family	P	GO:0010118	stomatal movement
tor5_rep_c470	multidrug resistance protein abc transporter family	P	GO:0009851	auxin biosynthetic process
tor5_rep_c470	multidrug resistance protein abc transporter family	P	GO:0009414	response to water deprivation
tor5_rep_c470	multidrug resistance protein abc transporter family	C	GO:0016021	integral to membrane
tor5_rep_c470	multidrug resistance protein abc transporter family	F	GO:0042626	ATPase activity, coupled to transmembrane movement of substances
tor5_rep_c470	multidrug resistance protein abc transporter family	P	GO:0006855	drug transmembrane transport
tor5_rep_c470	multidrug resistance protein abc transporter family	C	GO:0000325	plant-type vacuole
tor5_rep_c470	multidrug resistance protein abc transporter family	P	GO:0009611	response to wounding
tor5_rep_c470	multidrug resistance protein abc transporter family	P	GO:0055114	oxidation reduction
tor5_rep_c470	multidrug resistance protein abc transporter family	C	GO:0009536	plastid
tor5_rep_c470	multidrug resistance protein abc transporter family	F	GO:0032440	2-alkenal reductase activity
tor5_rep_c470	multidrug resistance protein abc transporter family	C	GO:0005774	vacuolar membrane
tor5_rep_c470	multidrug resistance protein abc transporter family	C	GO:0016023	cytoplasmic membrane-bounded vesicle
tor5_rep_c470	multidrug resistance protein abc transporter family	F	GO:0005524	ATP binding
tor5_rep_c470	multidrug resistance protein abc transporter family	P	GO:0009624	response to nematode
tor5_rep_c470	multidrug resistance protein abc transporter family	C	GO:0005886	plasma membrane
tor5_rep_c470	multidrug resistance protein abc transporter family	P	GO:0015884	folic acid transport
tor5_rep_c472	udp-glucose dehydrogenase	P	GO:0055114	oxidation reduction
tor5_rep_c472	udp-glucose dehydrogenase	F	GO:0003979	UDP-glucose 6-dehydrogenase activity
tor5_rep_c472	udp-glucose dehydrogenase	F	GO:0051287	NAD or NADH binding
tor5_rep_c472	udp-glucose dehydrogenase	P	GO:0005982	starch metabolic process
tor5_rep_c472	udp-glucose dehydrogenase	P	GO:0005985	sucrose metabolic process
tor5_rep_c472	udp-glucose dehydrogenase	P	GO:0009117	nucleotide metabolic process
tor5_rep_c473	gaba receptor-associated	F	GO:0004872	receptor activity
tor5_rep_c473	gaba receptor-associated	P	GO:0007165	signal transduction
tor5_rep_c474	betaine aldehyde dehydrogenase	P	GO:0055114	oxidation reduction
tor5_rep_c474	betaine aldehyde dehydrogenase	F	GO:0008802	betaine-aldehyde dehydrogenase activity
tor5_rep_c474	betaine aldehyde dehydrogenase	C	GO:0009507	chloroplast
tor5_rep_c474	betaine aldehyde dehydrogenase	F	GO:0019145	aminobutyraldehyde dehydrogenase activity
tor5_rep_c474	betaine aldehyde dehydrogenase	P	GO:0006544	glycine metabolic process
tor5_rep_c474	betaine aldehyde dehydrogenase	P	GO:0006563	L-serine metabolic process
tor5_rep_c474	betaine aldehyde dehydrogenase	P	GO:0006566	threonine metabolic process
tor5_rep_c474	betaine aldehyde dehydrogenase	P	GO:0006525	arginine metabolic process
tor5_rep_c474	betaine aldehyde dehydrogenase	P	GO:0006560	proline metabolic process
tor5_rep_c474	betaine aldehyde dehydrogenase	P	GO:0019482	beta-alanine metabolic process
tor5_rep_c475	gibberellin receptor	P	GO:0009939	positive regulation of gibberellic acid mediated signaling pathway
tor5_rep_c475	gibberellin receptor	P	GO:0048444	floral organ morphogenesis
tor5_rep_c475	gibberellin receptor	F	GO:0004872	receptor activity
tor5_rep_c475	gibberellin receptor	F	GO:0004091	carboxylesterase activity
tor5_rep_c475	gibberellin receptor	F	GO:0005515	protein binding
tor5_rep_c475	gibberellin receptor	P	GO:0010325	raffinose family oligosaccharide biosynthetic process
tor5_rep_c475	gibberellin receptor	P	GO:0007165	signal transduction
tor5_rep_c476	pip-type aquaporin	P	GO:0055085	transmembrane transport
tor5_rep_c476	pip-type aquaporin	C	GO:0016021	integral to membrane
tor5_rep_c476	pip-type aquaporin	F	GO:0005215	transporter activity
tor5_rep_c477	ap2 domain class transcription factor	F	GO:0003700	transcription factor activity
tor5_rep_c477	ap2 domain class transcription factor	P	GO:0006355	regulation of transcription, DNA-dependent
tor5_rep_c477	ap2 domain class transcription factor	C	GO:0005667	transcription factor complex
tor5_rep_c478	peroxisomal acyl- oxidase 1a	C	GO:0005777	peroxisome
tor5_rep_c478	peroxisomal acyl- oxidase 1a	P	GO:0006635	fatty acid beta-oxidation
tor5_rep_c478	peroxisomal acyl- oxidase 1a	F	GO:0003995	acyl-CoA dehydrogenase activity
tor5_rep_c478	peroxisomal acyl- oxidase 1a	F	GO:0050660	FAD binding
tor5_rep_c478	peroxisomal acyl- oxidase 1a	F	GO:0003997	acyl-CoA oxidase activity
tor5_rep_c478	peroxisomal acyl- oxidase 1a	F	GO:0004129	cytochrome-c oxidase activity
tor5_rep_c478	peroxisomal acyl- oxidase 1a	P	GO:0006118	electron transport
tor5_rep_c478	peroxisomal acyl- oxidase 1a	P	GO:0006637	acyl-CoA metabolic process
tor5_rep_c478	peroxisomal acyl- oxidase 1a	P	GO:0006123	mitochondrial electron transport, cytochrome c to oxygen
tor5_rep_c478	peroxisomal acyl- oxidase 1a	P	GO:0015992	proton transport
tor5_rep_c478	peroxisomal acyl- oxidase 1a	C	GO:0045277	respiratory chain complex IV
tor5_rep_c479	ras-related protein ara-1	P	GO:0015031	protein transport
tor5_rep_c479	ras-related protein ara-1	F	GO:0016787	hydrolase activity
tor5_rep_c479	ras-related protein ara-1	F	GO:0005525	GTP binding
tor5_rep_c479	ras-related protein ara-1	P	GO:0007264	small GTPase mediated signal transduction
tor5_rep_c481	ubiquitin-like protein 5	F	GO:0005515	protein binding
tor5_rep_c482	atp-binding cassette	P	GO:0009851	auxin biosynthetic process
tor5_rep_c482	atp-binding cassette	P	GO:0006952	defense response
tor5_rep_c482	atp-binding cassette	C	GO:0005886	plasma membrane
tor5_rep_c482	atp-binding cassette	F	GO:0005524	ATP binding
tor5_rep_c482	atp-binding cassette	C	GO:0016021	integral to membrane
tor5_rep_c482	atp-binding cassette	F	GO:0015439	heme-transporting ATPase activity
tor5_rep_c482	atp-binding cassette	P	GO:0015886	heme transport
tor5_rep_c483	ent-kaurene oxidase	F	GO:0010241	ent-kaurene oxidase activity
tor5_rep_c483	ent-kaurene oxidase	P	GO:0055114	oxidation reduction
tor5_rep_c483	ent-kaurene oxidase	F	GO:0009055	electron carrier activity
tor5_rep_c483	ent-kaurene oxidase	F	GO:0019825	oxygen binding
tor5_rep_c483	ent-kaurene oxidase	C	GO:0005792	microsome
tor5_rep_c483	ent-kaurene oxidase	F	GO:0020037	heme binding
tor5_rep_c483	ent-kaurene oxidase	P	GO:0009686	gibberellin biosynthetic process
tor5_rep_c483	ent-kaurene oxidase	P	GO:0009740	gibberellic acid mediated signaling pathway
tor5_rep_c483	ent-kaurene oxidase	C	GO:0009707	chloroplast outer membrane
tor5_rep_c483	ent-kaurene oxidase	C	GO:0005783	endoplasmic reticulum
tor5_rep_c483	ent-kaurene oxidase	P	GO:0006118	electron transport
tor5_rep_c485	bifunctional nuclease in basal defense response 1	P	GO:0009611	response to wounding
tor5_rep_c485	bifunctional nuclease in basal defense response 1	P	GO:0050832	defense response to fungus
tor5_rep_c485	bifunctional nuclease in basal defense response 1	F	GO:0004518	nuclease activity
tor5_rep_c486	rna polymerase ii	F	GO:0003899	DNA-directed RNA polymerase activity
tor5_rep_c486	rna polymerase ii	C	GO:0005665	DNA-directed RNA polymerase II, core complex
tor5_rep_c486	rna polymerase ii	F	GO:0003723	RNA binding
tor5_rep_c486	rna polymerase ii	C	GO:0005730	nucleolus
tor5_rep_c486	rna polymerase ii	P	GO:0006144	purine base metabolic process
tor5_rep_c486	rna polymerase ii	P	GO:0006206	pyrimidine base metabolic process
tor5_rep_c486	rna polymerase ii	P	GO:0006351	transcription, DNA-dependent
tor5_rep_c487	cytochrome b561	F	GO:0008805	carbon-monoxide oxygenase activity
tor5_rep_c487	cytochrome b561	C	GO:0016023	cytoplasmic membrane-bounded vesicle
tor5_rep_c487	cytochrome b561	C	GO:0016021	integral to membrane
tor5_rep_c487	cytochrome b561	C	GO:0009507	chloroplast
tor5_rep_c488	protein	C	GO:0005730	nucleolus
tor5_rep_c488	protein	F	GO:0003735	structural constituent of ribosome
tor5_rep_c488	protein	P	GO:0042254	ribosome biogenesis
tor5_rep_c488	protein	C	GO:0022625	cytosolic large ribosomal subunit
tor5_rep_c488	protein	P	GO:0006412	translation
tor5_rep_c488	protein	F	GO:0003824	catalytic activity
tor5_rep_c492	nicotine n-demethylase	F	GO:0020037	heme binding
tor5_rep_c492	nicotine n-demethylase	P	GO:0055114	oxidation reduction
tor5_rep_c492	nicotine n-demethylase	F	GO:0004497	monooxygenase activity
tor5_rep_c492	nicotine n-demethylase	F	GO:0009055	electron carrier activity
tor5_rep_c492	nicotine n-demethylase	P	GO:0006118	electron transport
tor5_rep_c494	protein	F	GO:0005525	GTP binding
tor5_rep_c494	protein	P	GO:0006446	regulation of translational initiation
tor5_rep_c494	protein	F	GO:0003743	translation initiation factor activity
tor5_rep_c494	protein	C	GO:0005634	nucleus
tor5_rep_c494	protein	P	GO:0016070	RNA metabolic process
tor5_rep_c494	protein	C	GO:0005840	ribosome
tor5_rep_c495	adp-ribosylation factor	F	GO:0005525	GTP binding
tor5_rep_c495	adp-ribosylation factor	C	GO:0005794	Golgi apparatus
tor5_rep_c495	adp-ribosylation factor	F	GO:0005515	protein binding
tor5_rep_c495	adp-ribosylation factor	F	GO:0016004	phospholipase activator activity
tor5_rep_c495	adp-ribosylation factor	P	GO:0016192	vesicle-mediated transport
tor5_rep_c495	adp-ribosylation factor	P	GO:0006886	intracellular protein transport
tor5_rep_c495	adp-ribosylation factor	P	GO:0006471	protein amino acid ADP-ribosylation
tor5_rep_c495	adp-ribosylation factor	C	GO:0009536	plastid
tor5_rep_c495	adp-ribosylation factor	P	GO:0007264	small GTPase mediated signal transduction
tor5_rep_c495	adp-ribosylation factor	F	GO:0005215	transporter activity
tor5_rep_c496	protein	C	GO:0005840	ribosome
tor5_rep_c496	protein	F	GO:0003735	structural constituent of ribosome
tor5_rep_c496	protein	P	GO:0006412	translation
tor5_rep_c496	protein	C	GO:0005739	mitochondrion
tor5_rep_c496	protein	P	GO:0042254	ribosome biogenesis
tor5_rep_c498	protein	P	GO:0006511	ubiquitin-dependent protein catabolic process
tor5_rep_c498	protein	F	GO:0005524	ATP binding
tor5_rep_c498	protein	F	GO:0004842	ubiquitin-protein ligase activity
tor5_rep_c498	protein	P	GO:0051246	regulation of protein metabolic process
tor5_rep_c498	protein	P	GO:0016567	protein ubiquitination
tor5_rep_c499	acyl carrier	P	GO:0006633	fatty acid biosynthetic process
tor5_rep_c499	acyl carrier	F	GO:0050897	cobalt ion binding
tor5_rep_c499	acyl carrier	F	GO:0000036	acyl carrier activity
tor5_rep_c499	acyl carrier	F	GO:0005515	protein binding
tor5_rep_c499	acyl carrier	C	GO:0005759	mitochondrial matrix
tor5_rep_c499	acyl carrier	F	GO:0048037	cofactor binding
tor5_rep_c499	acyl carrier	F	GO:0031177	phosphopantetheine binding
tor5_rep_c499	acyl carrier	P	GO:0006810	transport
tor5_rep_c499	acyl carrier	P	GO:0042967	acyl-carrier-protein biosynthetic process
tor5_rep_c500	peroxidase 10	C	GO:0012505	endomembrane system
tor5_rep_c500	peroxidase 10	F	GO:0020037	heme binding
tor5_rep_c500	peroxidase 10	F	GO:0003676	nucleic acid binding
tor5_rep_c500	peroxidase 10	P	GO:0055114	oxidation reduction
tor5_rep_c500	peroxidase 10	F	GO:0004601	peroxidase activity
tor5_rep_c500	peroxidase 10	F	GO:0000166	nucleotide binding
tor5_rep_c500	peroxidase 10	C	GO:0005886	plasma membrane
tor5_rep_c500	peroxidase 10	P	GO:0006979	response to oxidative stress
tor5_rep_c500	peroxidase 10	P	GO:0006804	peroxidase reaction
tor5_rep_c503	with no lysine kinase	C	GO:0005737	cytoplasm
tor5_rep_c503	with no lysine kinase	P	GO:0006468	protein amino acid phosphorylation
tor5_rep_c503	with no lysine kinase	F	GO:0005524	ATP binding
tor5_rep_c503	with no lysine kinase	F	GO:0004709	MAP kinase kinase kinase activity
tor5_rep_c503	with no lysine kinase	C	GO:0005634	nucleus
tor5_rep_c503	with no lysine kinase	P	GO:0007178	transmembrane receptor protein serine/threonine kinase signaling pathway
tor5_rep_c503	with no lysine kinase	P	GO:0009069	serine family amino acid metabolic process
tor5_rep_c504	ribosomal protein l2	F	GO:0003735	structural constituent of ribosome
tor5_rep_c504	ribosomal protein l2	F	GO:0003723	RNA binding
tor5_rep_c504	ribosomal protein l2	C	GO:0015934	large ribosomal subunit
tor5_rep_c504	ribosomal protein l2	F	GO:0016740	transferase activity
tor5_rep_c504	ribosomal protein l2	C	GO:0009507	chloroplast
tor5_rep_c504	ribosomal protein l2	P	GO:0006412	translation
tor5_rep_c504	ribosomal protein l2	C	GO:0005739	mitochondrion
tor5_rep_c504	ribosomal protein l2	P	GO:0042254	ribosome biogenesis
tor5_rep_c505	saur family protein	P	GO:0009734	auxin mediated signaling pathway
tor5_rep_c505	saur family protein	C	GO:0009536	plastid
tor5_rep_c505	saur family protein	C	GO:0005739	mitochondrion
tor5_rep_c505	saur family protein	F	GO:0005516	calmodulin binding
tor5_rep_c506	protein	C	GO:0012505	endomembrane system
tor5_rep_c507	histone h2a	C	GO:0000786	nucleosome
tor5_rep_c507	histone h2a	F	GO:0003677	DNA binding
tor5_rep_c507	histone h2a	P	GO:0006334	nucleosome assembly
tor5_rep_c507	histone h2a	C	GO:0005634	nucleus
tor5_rep_c508	protein	P	GO:0055114	oxidation reduction
tor5_rep_c508	protein	F	GO:0008270	zinc ion binding
tor5_rep_c508	protein	F	GO:0032440	2-alkenal reductase activity
tor5_rep_c508	protein	P	GO:0006979	response to oxidative stress
tor5_rep_c510	elicitor like protein	C	GO:0016023	cytoplasmic membrane-bounded vesicle
tor5_rep_c510	elicitor like protein	C	GO:0005783	endoplasmic reticulum
tor5_rep_c511	ozone-responsive stress-related	C	GO:0016020	membrane
tor5_rep_c511	ozone-responsive stress-related	C	GO:0016023	cytoplasmic membrane-bounded vesicle
tor5_rep_c511	ozone-responsive stress-related	P	GO:0006950	response to stress
tor5_rep_c511	ozone-responsive stress-related	C	GO:0005739	mitochondrion
tor5_rep_c513	3-hydroxyisobutyryl-coenzyme a hydrolase	F	GO:0003860	3-hydroxyisobutyryl-CoA hydrolase activity
tor5_rep_c513	3-hydroxyisobutyryl-coenzyme a hydrolase	P	GO:0016123	xanthophyll biosynthetic process
tor5_rep_c513	3-hydroxyisobutyryl-coenzyme a hydrolase	P	GO:0009409	response to cold
tor5_rep_c513	3-hydroxyisobutyryl-coenzyme a hydrolase	P	GO:0009733	response to auxin stimulus
tor5_rep_c513	3-hydroxyisobutyryl-coenzyme a hydrolase	P	GO:0006635	fatty acid beta-oxidation
tor5_rep_c513	3-hydroxyisobutyryl-coenzyme a hydrolase	P	GO:0006574	valine catabolic process
tor5_rep_c513	3-hydroxyisobutyryl-coenzyme a hydrolase	C	GO:0009507	chloroplast
tor5_rep_c513	3-hydroxyisobutyryl-coenzyme a hydrolase	F	GO:0004300	enoyl-CoA hydratase activity
tor5_rep_c513	3-hydroxyisobutyryl-coenzyme a hydrolase	F	GO:0010291	carotene beta-ring hydroxylase activity
tor5_rep_c513	3-hydroxyisobutyryl-coenzyme a hydrolase	P	GO:0016119	carotene metabolic process
tor5_rep_c513	3-hydroxyisobutyryl-coenzyme a hydrolase	P	GO:0006550	isoleucine catabolic process
tor5_rep_c513	3-hydroxyisobutyryl-coenzyme a hydrolase	P	GO:0006552	leucine catabolic process
tor5_rep_c513	3-hydroxyisobutyryl-coenzyme a hydrolase	P	GO:0019482	beta-alanine metabolic process
tor5_rep_c513	3-hydroxyisobutyryl-coenzyme a hydrolase	P	GO:0006554	lysine catabolic process
tor5_rep_c513	3-hydroxyisobutyryl-coenzyme a hydrolase	P	GO:0006568	tryptophan metabolic process
tor5_rep_c513	3-hydroxyisobutyryl-coenzyme a hydrolase	P	GO:0006633	fatty acid biosynthetic process
tor5_rep_c513	3-hydroxyisobutyryl-coenzyme a hydrolase	P	GO:0018874	benzoate metabolic process
tor5_rep_c513	3-hydroxyisobutyryl-coenzyme a hydrolase	P	GO:0046251	limonene catabolic process
tor5_rep_c514	protein	P	GO:0008152	metabolic process
tor5_rep_c514	protein	F	GO:0050403	trans-zeatin O-beta-D-glucosyltransferase activity
tor5_rep_c514	protein	F	GO:0050404	zeatin O-beta-D-xylosyltransferase activity
tor5_rep_c517	120 kda pistil extensin-like protein	C	GO:0012505	endomembrane system
tor5_rep_c517	120 kda pistil extensin-like protein	F	GO:0005199	structural constituent of cell wall
tor5_rep_c517	120 kda pistil extensin-like protein	C	GO:0005618	cell wall
tor5_rep_c517	120 kda pistil extensin-like protein	P	GO:0042546	cell wall biogenesis
tor5_rep_c518	transporter-like protein	C	GO:0016020	membrane
tor5_rep_c518	transporter-like protein	P	GO:0009624	response to nematode
tor5_rep_c518	transporter-like protein	F	GO:0005351	sugar:hydrogen symporter activity
tor5_rep_c518	transporter-like protein	P	GO:0055085	transmembrane transport
tor5_rep_c518	transporter-like protein	P	GO:0008643	carbohydrate transport
tor5_rep_c520	protein	F	GO:0016740	transferase activity
tor5_rep_c520	protein	C	GO:0005739	mitochondrion
tor5_rep_c522	protein	F	GO:0004252	serine-type endopeptidase activity
tor5_rep_c522	protein	C	GO:0009840	chloroplastic endopeptidase Clp complex
tor5_rep_c522	protein	C	GO:0009534	chloroplast thylakoid
tor5_rep_c522	protein	P	GO:0006508	proteolysis
tor5_rep_c524	polyubiquitin	C	GO:0005730	nucleolus
tor5_rep_c524	polyubiquitin	C	GO:0005773	vacuole
tor5_rep_c524	polyubiquitin	P	GO:0010224	response to UV-B
tor5_rep_c524	polyubiquitin	F	GO:0005515	protein binding
tor5_rep_c524	polyubiquitin	P	GO:0016567	protein ubiquitination
tor5_rep_c524	polyubiquitin	P	GO:0006511	ubiquitin-dependent protein catabolic process
tor5_rep_c524	polyubiquitin	P	GO:0009751	response to salicylic acid stimulus
tor5_rep_c524	polyubiquitin	C	GO:0022625	cytosolic large ribosomal subunit
tor5_rep_c525	glutathione transferase 10	P	GO:0009407	toxin catabolic process
tor5_rep_c525	glutathione transferase 10	C	GO:0005737	cytoplasm
tor5_rep_c525	glutathione transferase 10	F	GO:0004364	glutathione transferase activity
tor5_rep_c525	glutathione transferase 10	P	GO:0006749	glutathione metabolic process
tor5_rep_c525	glutathione transferase 10	P	GO:0006803	glutathione conjugation reaction
tor5_rep_c526	calmodulin	C	GO:0005773	vacuole
tor5_rep_c526	calmodulin	P	GO:0019722	calcium-mediated signaling
tor5_rep_c526	calmodulin	P	GO:0030163	protein catabolic process
tor5_rep_c526	calmodulin	F	GO:0005515	protein binding
tor5_rep_c526	calmodulin	P	GO:0055114	oxidation reduction
tor5_rep_c526	calmodulin	F	GO:0005509	calcium ion binding
tor5_rep_c526	calmodulin	P	GO:0010099	regulation of photomorphogenesis
tor5_rep_c526	calmodulin	P	GO:0005513	detection of calcium ion
tor5_rep_c526	calmodulin	F	GO:0032440	2-alkenal reductase activity
tor5_rep_c527	cysteine proteinase	F	GO:0004197	cysteine-type endopeptidase activity
tor5_rep_c527	cysteine proteinase	P	GO:0006508	proteolysis
tor5_rep_c528	uncharacterized protein	C	GO:0005886	plasma membrane
tor5_rep_c529	seven-transmembrane-domain protein 1	C	GO:0016023	cytoplasmic membrane-bounded vesicle
tor5_rep_c529	seven-transmembrane-domain protein 1	C	GO:0016021	integral to membrane
tor5_rep_c530	cysteine proteinase	C	GO:0044428	nuclear part
tor5_rep_c530	cysteine proteinase	P	GO:0006950	response to stress
tor5_rep_c530	cysteine proteinase	F	GO:0004197	cysteine-type endopeptidase activity
tor5_rep_c530	cysteine proteinase	C	GO:0044434	chloroplast part
tor5_rep_c530	cysteine proteinase	P	GO:0006508	proteolysis
tor5_rep_c531	cullin 1	P	GO:0006511	ubiquitin-dependent protein catabolic process
tor5_rep_c531	cullin 1	P	GO:0007049	cell cycle
tor5_rep_c531	cullin 1	P	GO:0009793	embryonic development ending in seed dormancy
tor5_rep_c531	cullin 1	P	GO:0009867	jasmonic acid mediated signaling pathway
tor5_rep_c531	cullin 1	P	GO:0042752	regulation of circadian rhythm
tor5_rep_c531	cullin 1	C	GO:0000794	condensed nuclear chromosome
tor5_rep_c531	cullin 1	P	GO:0010265	SCF complex assembly
tor5_rep_c531	cullin 1	C	GO:0031461	cullin-RING ubiquitin ligase complex
tor5_rep_c531	cullin 1	F	GO:0031625	ubiquitin protein ligase binding
tor5_rep_c531	cullin 1	P	GO:0009733	response to auxin stimulus
tor5_rep_c531	cullin 1	C	GO:0005819	spindle
tor5_rep_c531	cullin 1	C	GO:0009524	phragmoplast
tor5_rep_c532	dynamin-related protein 1a	C	GO:0009504	cell plate
tor5_rep_c532	dynamin-related protein 1a	P	GO:0009793	embryonic development ending in seed dormancy
tor5_rep_c532	dynamin-related protein 1a	C	GO:0005874	microtubule
tor5_rep_c532	dynamin-related protein 1a	F	GO:0030276	clathrin binding
tor5_rep_c532	dynamin-related protein 1a	P	GO:0010051	xylem and phloem pattern formation
tor5_rep_c532	dynamin-related protein 1a	F	GO:0003774	motor activity
tor5_rep_c532	dynamin-related protein 1a	C	GO:0009535	chloroplast thylakoid membrane
tor5_rep_c532	dynamin-related protein 1a	P	GO:0010091	trichome branching
tor5_rep_c532	dynamin-related protein 1a	F	GO:0003924	GTPase activity
tor5_rep_c532	dynamin-related protein 1a	P	GO:0048488	synaptic vesicle endocytosis
tor5_rep_c532	dynamin-related protein 1a	P	GO:0009920	cell plate formation involved in plant-type cell wall biogenesis
tor5_rep_c532	dynamin-related protein 1a	C	GO:0009524	phragmoplast
tor5_rep_c532	dynamin-related protein 1a	F	GO:0005525	GTP binding
tor5_rep_c532	dynamin-related protein 1a	C	GO:0005886	plasma membrane
tor5_rep_c533	gip1-like protein	P	GO:0009750	response to fructose stimulus
tor5_rep_c533	gip1-like protein	C	GO:0012505	endomembrane system
tor5_rep_c533	gip1-like protein	P	GO:0009740	gibberellic acid mediated signaling pathway
tor5_rep_c533	gip1-like protein	P	GO:0009744	response to sucrose stimulus
tor5_rep_c533	gip1-like protein	P	GO:0009749	response to glucose stimulus
tor5_rep_c535	protein	C	GO:0005840	ribosome
tor5_rep_c535	protein	F	GO:0003735	structural constituent of ribosome
tor5_rep_c535	protein	P	GO:0006412	translation
tor5_rep_c535	protein	F	GO:0019843	rRNA binding
tor5_rep_c535	protein	P	GO:0042254	ribosome biogenesis
tor5_rep_c538	thiazole biosynthetic enzyme	C	GO:0031969	chloroplast membrane
tor5_rep_c538	thiazole biosynthetic enzyme	P	GO:0009228	thiamin biosynthetic process
tor5_rep_c540	ran protein tc4 protein	P	GO:0006606	protein import into nucleus
tor5_rep_c540	ran protein tc4 protein	F	GO:0005525	GTP binding
tor5_rep_c540	ran protein tc4 protein	F	GO:0005515	protein binding
tor5_rep_c540	ran protein tc4 protein	P	GO:0007165	signal transduction
tor5_rep_c540	ran protein tc4 protein	C	GO:0005634	nucleus
tor5_rep_c540	ran protein tc4 protein	F	GO:0003924	GTPase activity
tor5_rep_c540	ran protein tc4 protein	P	GO:0007264	small GTPase mediated signal transduction
tor5_rep_c540	ran protein tc4 protein	P	GO:0006184	GTP catabolic process
tor5_rep_c540	ran protein tc4 protein	C	GO:0016020	membrane
tor5_rep_c542	#NAME?	C	GO:0005737	cytoplasm
tor5_rep_c542	#NAME?	F	GO:0030145	manganese ion binding
tor5_rep_c542	#NAME?	P	GO:0006950	response to stress
tor5_rep_c542	#NAME?	F	GO:0004619	phosphoglycerate mutase activity
tor5_rep_c542	#NAME?	P	GO:0006096	glycolysis
tor5_rep_c542	#NAME?	P	GO:0006094	gluconeogenesis
tor5_rep_c544	protein	P	GO:0006979	response to oxidative stress
tor5_rep_c544	protein	C	GO:0005886	plasma membrane
tor5_rep_c546	peroxidase 10	C	GO:0012505	endomembrane system
tor5_rep_c546	peroxidase 10	P	GO:0006979	response to oxidative stress
tor5_rep_c546	peroxidase 10	F	GO:0003676	nucleic acid binding
tor5_rep_c546	peroxidase 10	C	GO:0016023	cytoplasmic membrane-bounded vesicle
tor5_rep_c546	peroxidase 10	C	GO:0005886	plasma membrane
tor5_rep_c546	peroxidase 10	F	GO:0020037	heme binding
tor5_rep_c546	peroxidase 10	P	GO:0055114	oxidation reduction
tor5_rep_c546	peroxidase 10	F	GO:0004601	peroxidase activity
tor5_rep_c546	peroxidase 10	F	GO:0000166	nucleotide binding
tor5_rep_c546	peroxidase 10	P	GO:0006804	peroxidase reaction
tor5_rep_c547	14-3-3 protein	F	GO:0019904	protein domain specific binding
tor5_rep_c549	protein	F	GO:0046872	metal ion binding
tor5_rep_c549	protein	F	GO:0004722	protein serine/threonine phosphatase activity
tor5_rep_c549	protein	F	GO:0003993	acid phosphatase activity
tor5_rep_c549	protein	C	GO:0009507	chloroplast
tor5_rep_c549	protein	P	GO:0006470	protein amino acid dephosphorylation
tor5_rep_c549	protein	C	GO:0008287	protein serine/threonine phosphatase complex
tor5_rep_c549	protein	P	GO:0006771	riboflavin metabolic process
tor5_rep_c549	protein	P	GO:0019497	hexachlorocyclohexane metabolic process
tor5_rep_c550	protein	C	GO:0005783	endoplasmic reticulum
tor5_rep_c550	protein	P	GO:0016192	vesicle-mediated transport
tor5_rep_c551	proteasome subunit alpha	P	GO:0006511	ubiquitin-dependent protein catabolic process
tor5_rep_c551	proteasome subunit alpha	P	GO:0006825	copper ion transport
tor5_rep_c551	proteasome subunit alpha	F	GO:0015662	ATPase activity, coupled to transmembrane movement of ions, phosphorylative mechanism
tor5_rep_c551	proteasome subunit alpha	F	GO:0004298	threonine-type endopeptidase activity
tor5_rep_c551	proteasome subunit alpha	C	GO:0009535	chloroplast thylakoid membrane
tor5_rep_c551	proteasome subunit alpha	C	GO:0019773	proteasome core complex, alpha-subunit complex
tor5_rep_c551	proteasome subunit alpha	F	GO:0005375	copper ion transmembrane transporter activity
tor5_rep_c551	proteasome subunit alpha	C	GO:0005634	nucleus
tor5_rep_c552	nadh dehydrogenase fe-s protein 5	C	GO:0045271	respiratory chain complex I
tor5_rep_c552	nadh dehydrogenase fe-s protein 5	P	GO:0009853	photorespiration
tor5_rep_c552	nadh dehydrogenase fe-s protein 5	C	GO:0031966	mitochondrial membrane
tor5_rep_c555	u6 snrna-associated sm-like protein lsm5	F	GO:0003723	RNA binding
tor5_rep_c555	u6 snrna-associated sm-like protein lsm5	F	GO:0004672	protein kinase activity
tor5_rep_c555	u6 snrna-associated sm-like protein lsm5	P	GO:0009414	response to water deprivation
tor5_rep_c555	u6 snrna-associated sm-like protein lsm5	C	GO:0005732	small nucleolar ribonucleoprotein complex
tor5_rep_c555	u6 snrna-associated sm-like protein lsm5	P	GO:0008380	RNA splicing
tor5_rep_c555	u6 snrna-associated sm-like protein lsm5	F	GO:0005524	ATP binding
tor5_rep_c555	u6 snrna-associated sm-like protein lsm5	P	GO:0006402	mRNA catabolic process
tor5_rep_c555	u6 snrna-associated sm-like protein lsm5	P	GO:0009737	response to abscisic acid stimulus
tor5_rep_c555	u6 snrna-associated sm-like protein lsm5	F	GO:0046982	protein heterodimerization activity
tor5_rep_c555	u6 snrna-associated sm-like protein lsm5	P	GO:0006397	mRNA processing
tor5_rep_c555	u6 snrna-associated sm-like protein lsm5	C	GO:0005737	cytoplasm
tor5_rep_c555	u6 snrna-associated sm-like protein lsm5	C	GO:0005634	nucleus
tor5_rep_c555	u6 snrna-associated sm-like protein lsm5	P	GO:0006468	protein amino acid phosphorylation
tor5_rep_c556	6-phosphogluconate dehydrogenase	F	GO:0050661	NADP or NADPH binding
tor5_rep_c556	6-phosphogluconate dehydrogenase	C	GO:0005777	peroxisome
tor5_rep_c556	6-phosphogluconate dehydrogenase	P	GO:0055114	oxidation reduction
tor5_rep_c556	6-phosphogluconate dehydrogenase	P	GO:0006098	pentose-phosphate shunt
tor5_rep_c556	6-phosphogluconate dehydrogenase	F	GO:0004616	phosphogluconate dehydrogenase (decarboxylating) activity
tor5_rep_c556	6-phosphogluconate dehydrogenase	P	GO:0009651	response to salt stress
tor5_rep_c556	6-phosphogluconate dehydrogenase	P	GO:0019521	D-gluconate metabolic process
tor5_rep_c558	remorin-like protein	F	GO:0003677	DNA binding
[truncated: 68,896 more rows]

## Sheet: TopBlast_hits
ID	Sequence desc.	Sequence length	Hit desc.	Hit ACC	E-Value	Similarity	Score	Alignment length	Positives	niente
tor5_c10001	pentatricopeptide repeat-containing	487	gi|225450958|ref|XP_002280795.1|PREDICTED: hypothetical protein [Vitis vinifera]	XP_002280795	2.29596e-22	90	109768	62	56
tor5_c10004	PREDICTED: hypothetical protein [Vitis vinifera]	572	gi|225445597|ref|XP_002285409.1|PREDICTED: hypothetical protein [Vitis vinifera] >gi|297738997|emb|CBI28242.3| unnamed protein product [Vitis vinifera]	XP_002285409	0.0451767	61	56225	67	41
tor5_c10009	topoisomerase 6 subunit b	621	gi|225435552|ref|XP_002283111.1|PREDICTED: hypothetical protein [Vitis vinifera] >gi|297746379|emb|CBI16435.3| unnamed protein product [Vitis vinifera]	XP_002283111	6.06969e-52	85	197593	138	118
tor5_c10010	cupin family protein	502	gi|255580564|ref|XP_002531106.1|nutrient reservoir, putative [Ricinus communis] >gi|223529302|gb|EEF31271.1| nutrient reservoir, putative [Ricinus communis]	XP_002531106	1.77286e-48	91	179874	103	94
tor5_c10011	altered response to gravity	511	gi|255572122|ref|XP_002527001.1|altered response to gravity (arg1), plant, putative [Ricinus communis] >gi|223533636|gb|EEF35373.1| altered response to gravity (arg1), plant, putative [Ricinus communis]	XP_002527001	5.06572e-24	84	111309	84	71
tor5_c10012	protein	606	gi|297828505|ref|XP_002882135.1|hypothetical protein ARALYDRAFT_483969 [Arabidopsis lyrata subsp. lyrata] >gi|297327974|gb|EFH58394.1| hypothetical protein ARALYDRAFT_483969 [Arabidopsis lyrata subsp. lyrata]	XP_002882135	3.52385e-28	72	124.79	128	93
tor5_c10013	conserved hypothetical protein [Ricinus communis]	774	gi|255558144|ref|XP_002520100.1|conserved hypothetical protein [Ricinus communis] >gi|223540728|gb|EEF42289.1| conserved hypothetical protein [Ricinus communis]	XP_002520100	0.0022713	61	546842	67	41
tor5_c10014	atp binding	602	gi|225469911|ref|XP_002268881.1|PREDICTED: hypothetical protein, partial [Vitis vinifera]	XP_002268881	1.76026e-10	57	804925	140	81
tor5_c10015	hva22-like protein c	689	gi|53793732|gb|AAU93595.1|HVA22-like protein c , putative [Solanum demissum] >gi|142942428|gb|ABO93002.1| putative HVA22 protein [Solanum tuberosum]	AAU93595	1.43358e-100	98	308531	167	164
tor5_c10018	poly -binding	698	gi|110349919|emb|CAJ19273.1|putative RNA binding protein [Solanum commersonii]	CAJ19273	1.39857e-38	100	151754	77	77
tor5_c10019	cycling dof factor-like 1	593	gi|225452849|ref|XP_002283706.1|PREDICTED: hypothetical protein [Vitis vinifera]	XP_002283706	0.00201157	75	608474	64	48
tor5_c10020	mutt domain	535	gi|217073752|gb|ACJ85236.1|unknown [Medicago truncatula]	ACJ85236	7.83841e-24	87	108997	65	57
tor5_c10022	salt tolerance protein 5-like protein	594	gi|77999263|gb|ABB16978.1|salt tolerance protein 5-like protein [Solanum tuberosum]	ABB16978	1.99787e-45	93	147132	79	74
tor5_c10023	succinyl- ligase beta subunit	907	gi|75147005|sp|Q84LB6.1|SUCB_SOLLCRecName: Full=Succinyl-CoA ligase [ADP-forming] subunit beta, mitochondrial; Short=SlSCoALbeta; Flags: Precursor >gi|27803873|gb|AAO22150.1| succinyl CoA ligase beta subunit [Solanum lycopersicum]	Q84LB6	3.57395e-82	99	215312	112	111
tor5_c10025	sit4 phosphatase-associated family protein	584	gi|217075795|gb|ACJ86257.1|unknown [Medicago truncatula]	ACJ86257	1.59197e-31	85	130954	87	74
tor5_c10027	aldose 1-epimerase	573	gi|255540961|ref|XP_002511545.1|aldose-1-epimerase, putative [Ricinus communis] >gi|223550660|gb|EEF52147.1| aldose-1-epimerase, putative [Ricinus communis]	XP_002511545	2.42181e-74	81	247284	165	135
tor5_c10028	protein	474	gi|296087712|emb|CBI34968.3|unnamed protein product [Vitis vinifera]	CBI34968	6.96849e-29	93	120939	72	67
tor5_c10029	acyl- n-acyltransferase domain-containing protein	607	gi|225447610|ref|XP_002273149.1|PREDICTED: hypothetical protein [Vitis vinifera] >gi|296084990|emb|CBI28405.3| unnamed protein product [Vitis vinifera]	XP_002273149	2.16782e-19	81	101679	75	61
tor5_c10030	unnamed protein product [Vitis vinifera]	485	gi|296090392|emb|CBI40211.3|unnamed protein product [Vitis vinifera]	CBI40211	1.59423e-16	62	932041	104	65
tor5_c10031	cysteine-type endopeptidase ubiquitin thiolesterase	744	gi|225445951|ref|XP_002264547.1|PREDICTED: hypothetical protein [Vitis vinifera] >gi|147844463|emb|CAN82086.1| hypothetical protein VITISV_031055 [Vitis vinifera]	XP_002264547	2.14944e-49	95	188734	99	95
tor5_c10037	ubx domain-containing protein	510	gi|225426846|ref|XP_002276758.1|PREDICTED: hypothetical protein [Vitis vinifera]	XP_002276758	5.31248e-32	92	141354	82	76
tor5_c10039	snare associated golgi family protein	469	gi|255646580|gb|ACU23764.1|unknown [Glycine max]	ACU23764	6.10048e-30	91	129413	93	85
tor5_c10041	predicted protein [Populus trichocarpa]	668	gi|224074474|ref|XP_002304377.1|predicted protein [Populus trichocarpa] >gi|222841809|gb|EEE79356.1| predicted protein [Populus trichocarpa]	XP_002304377	0.0164418	60	589214	68	41
tor5_c10042	myb domain protein 40	669	gi|296081315|emb|CBI17697.3|unnamed protein product [Vitis vinifera]	CBI17697	2.88487e-08	50	75485	163	83
tor5_c10043	cbl-interacting protein kinase	820	gi|297745097|emb|CBI38936.3|unnamed protein product [Vitis vinifera]	CBI38936	8.96512e-55	80	202601	179	144
tor5_c10044	ninja-family protein afp3	470	gi|224108878|ref|XP_002315001.1|predicted protein [Populus trichocarpa] >gi|222864041|gb|EEF01172.1| predicted protein [Populus trichocarpa]	XP_002315001	2.5734e-40	95	155221	83	79
tor5_c10047	haloacid dehalogenase-like hydrolase domain-containing protein	497	gi|147818279|emb|CAN64724.1|hypothetical protein VITISV_026725 [Vitis vinifera]	CAN64724	5.61187e-35	77	146362	121	94
tor5_c10049	uncharacterized protein	555	gi|296090238|emb|CBI40057.3|unnamed protein product [Vitis vinifera]	CBI40057	6.77222e-20	72	108227	101	73
tor5_c10052	vacuolar atp synthase subunit d	572	gi|340521881|gb|EGR52115.1|predicted protein [Trichoderma reesei QM6a]	EGR52115	1.66778e-39	81	154836	162	132
tor5_c10053	protein	572	gi|171854681|dbj|BAG16530.1|putative phosphate-induced protein [Capsicum chinense]	BAG16530	4.45238e-49	98	180644	88	87
tor5_c10057	protein	451	gi|168022364|ref|XP_001763710.1|predicted protein [Physcomitrella patens subsp. patens] >gi|162685203|gb|EDQ71600.1| predicted protein [Physcomitrella patens subsp. patens]	XP_001763710	5.36653e-28	89	122479	69	62
tor5_c10065	rna-dependent rna polymerase-like protein	601	gi|297738765|emb|CBI28010.3|unnamed protein product [Vitis vinifera]	CBI28010	1.64382e-40	69	167933	153	107
tor5_c10066	uncharacterized protein	447	gi|255572164|ref|XP_002527022.1|conserved hypothetical protein [Ricinus communis] >gi|223533657|gb|EEF35394.1| conserved hypothetical protein [Ricinus communis]	XP_002527022	2.13893e-54	81	196052	126	103
tor5_c10067	protein	538	gi|255547081|ref|XP_002514598.1|conserved hypothetical protein [Ricinus communis] >gi|223546202|gb|EEF47704.1| conserved hypothetical protein [Ricinus communis]	XP_002514598	8.3763e-52	95	190274	103	98
tor5_c10070	conserved hypothetical protein [Ricinus communis]	546	gi|255564645|ref|XP_002523317.1|conserved hypothetical protein [Ricinus communis] >gi|223537405|gb|EEF39033.1| conserved hypothetical protein [Ricinus communis]	XP_002523317	6.55626e-28	88	119783	77	68
tor5_c10071	leucine-rich repeat-containing protein	660	gi|302143032|emb|CBI20327.3|unnamed protein product [Vitis vinifera]	CBI20327	4.7488e-38	86	156762	128	111
tor5_c10073	amino acid binding	522	gi|255568655|ref|XP_002525301.1|amino acid binding protein, putative [Ricinus communis] >gi|223535459|gb|EEF37129.1| amino acid binding protein, putative [Ricinus communis]	XP_002525301	2.93521e-18	78	100138	78	61
tor5_c10075	t-complex protein 11	448	gi|225460372|ref|XP_002264425.1|PREDICTED: hypothetical protein [Vitis vinifera]	XP_002264425	5.19892e-11	60	727886	85	51
tor5_c10078	protein phosphatase	513	gi|147811862|emb|CAN65884.1|hypothetical protein VITISV_017047 [Vitis vinifera]	CAN65884	1.02966e-68	92	224942	131	121
tor5_c10079	e3 ubiquitin-protein ligase rf298	549	gi|225432464|ref|XP_002277269.1|PREDICTED: hypothetical protein [Vitis vinifera]	XP_002277269	2.86999e-19	76	106301	80	61
tor5_c10080	uncharacterized protein	563	gi|255552892|ref|XP_002517489.1|conserved hypothetical protein [Ricinus communis] >gi|223543500|gb|EEF45031.1| conserved hypothetical protein [Ricinus communis]	XP_002517489	6.15223e-12	69	855001	93	65
tor5_c10081	guanine nucleotide regulatory protein	681	gi|225469280|ref|XP_002268117.1|PREDICTED: similar to guanine nucleotide regulatory protein [Vitis vinifera]	XP_002268117	8.46144e-57	95	170629	92	88
tor5_c10082	protein kinase chloroplast	638	gi|126013404|gb|ABN69037.1|protein kinase [Solanum tuberosum]	ABN69037	2.57337e-61	94	216468	134	126
tor5_c10084	core-2 i-branching beta- -n-acetylglucosaminyltransferase family protein	844	gi|224110104|ref|XP_002315417.1|predicted protein [Populus trichocarpa] >gi|222864457|gb|EEF01588.1| predicted protein [Populus trichocarpa]	XP_002315417	2.56642e-11	81	851149	69	56
tor5_c10085	dna binding	569	gi|255539629|ref|XP_002510879.1|DNA binding protein, putative [Ricinus communis] >gi|223549994|gb|EEF51481.1| DNA binding protein, putative [Ricinus communis]	XP_002510879	4.77673e-05	68	627734	80	55
tor5_c10086	protein	456	gi|255547630|ref|XP_002514872.1|conserved hypothetical protein [Ricinus communis] >gi|223545923|gb|EEF47426.1| conserved hypothetical protein [Ricinus communis]	XP_002514872	1.25044e-18	73	103219	106	78
tor5_c10087	hexose carrier	637	gi|225466031|ref|XP_002267655.1|PREDICTED: hypothetical protein [Vitis vinifera] >gi|310877794|gb|ADP37128.1| hexose transporter [Vitis vinifera]	XP_002267655	5.38709e-51	91	183341	113	103
tor5_c10092	predicted protein [Populus trichocarpa]	410	gi|224144584|ref|XP_002325340.1|predicted protein [Populus trichocarpa] >gi|222862215|gb|EEE99721.1| predicted protein [Populus trichocarpa]	XP_002325340	2.97739e-08	71	727886	70	50
tor5_c10099	ankyrin repeat-containing protein	468	gi|225441151|ref|XP_002267396.1|PREDICTED: hypothetical protein [Vitis vinifera] >gi|297739983|emb|CBI30165.3| unnamed protein product [Vitis vinifera]	XP_002267396	1.9177e-36	85	141354	121	103
tor5_c10100	grx_a2 - glutaredoxin subgroup iii	686	gi|225429512|ref|XP_002278652.1|PREDICTED: hypothetical protein [Vitis vinifera] >gi|147866668|emb|CAN83675.1| hypothetical protein VITISV_003840 [Vitis vinifera]	XP_002278652	2.27732e-51	80	7 days, 14:57:00	137	110
tor5_c10101	rna recognition motif-containing protein	609	gi|225427136|ref|XP_002278543.1|PREDICTED: hypothetical protein [Vitis vinifera] >gi|297742057|emb|CBI33844.3| unnamed protein product [Vitis vinifera]	XP_002278543	4.9082e-26	86	118627	160	138
tor5_c10103	f-box family protein	688	gi|255637050|gb|ACU18857.1|unknown [Glycine max]	ACU18857	5.18628e-09	53	777962	164	88
tor5_c10104	protein dehydration-induced 19-4	426	gi|313184315|emb|CBL94180.1|Conserved hypothetical protein [Malus x domestica]	CBL94180	4.66242e-09	89	727886	37	33
tor5_c10107	f-box family protein	454	gi|226528162|ref|NP_001150689.1|LOC100284322 [Zea mays] >gi|195641078|gb|ACG40007.1| ubiquitin-protein ligase [Zea mays]	NP_001150689	9.26533e-07	54	685514	110	60
tor5_c10108	n2227-like domain-containing protein	677	gi|296089545|emb|CBI39364.3|unnamed protein product [Vitis vinifera]	CBI39364	2.2143e-42	91	108997	57	52
tor5_c10109	dna binding protein	523	gi|113367236|gb|ABI34675.1|bZIP transcription factor bZIP28 [Glycine max]	ABI34675	1.58904e-05	100	662402	38	38
tor5_c10111	ribonucleoside-diphosphate reductase large subunit	570	gi|335294408|ref|XP_003357219.1|PREDICTED: ribonucleoside-diphosphate reductase large subunit-like [Sus scrofa]	XP_003357219	3.39333e-42	71	160614	143	102
tor5_c10113	uncharacterized protein	681	gi|225452272|ref|XP_002271988.1|PREDICTED: hypothetical protein [Vitis vinifera]	XP_002271988	1.37083e-13	70	893521	79	56
tor5_c10114	adp-ribosylation factor	499	gi|255557975|ref|XP_002520016.1|ADP-ribosylation factor, arf, putative [Ricinus communis] >gi|223540780|gb|EEF42340.1| ADP-ribosylation factor, arf, putative [Ricinus communis]	XP_002520016	5.40577e-15	95	889669	45	43
tor5_c10117	poly polymerase	518	gi|224127462|ref|XP_002320080.1|predicted protein [Populus trichocarpa] >gi|222860853|gb|EEE98395.1| predicted protein [Populus trichocarpa]	XP_002320080	4.86074e-54	93	192586	102	95
tor5_c10122	predicted protein [Populus trichocarpa]	460	gi|224128684|ref|XP_002320393.1|predicted protein [Populus trichocarpa] >gi|222861166|gb|EEE98708.1| predicted protein [Populus trichocarpa]	XP_002320393	0.00105797	70	558398	47	33
tor5_c10127	polygalacturonase-inhibiting protein	559	gi|170676242|gb|ACB30360.1|PGIP [Capsicum annuum]	ACB30360	4.13116e-49	87	179489	116	101
tor5_c10128	uncharacterized protein	514	gi|296086732|emb|CBI32367.3|unnamed protein product [Vitis vinifera]	CBI32367	9.57304e-21	89	108612	56	50
tor5_c10129	protein	505	gi|226492771|ref|NP_001141415.1|hypothetical protein LOC100273525 [Zea mays] >gi|194704514|gb|ACF86341.1| unknown [Zea mays]	NP_001141415	1.41556e-11	95	835741	45	43
tor5_c10131	cytochrome	631	gi|225456858|ref|XP_002276812.1|PREDICTED: hypothetical protein [Vitis vinifera] >gi|297733678|emb|CBI14925.3| unnamed protein product [Vitis vinifera]	XP_002276812	1.57303e-77	86	259225	156	135
tor5_c10132	ring finger containing	451	gi|297734251|emb|CBI15498.3|unnamed protein product [Vitis vinifera]	CBI15498	8.04498e-49	84	177563	116	98
tor5_c10135	plastid lipid-associated protein chloroplast	572	gi|86450874|gb|ABC96720.1|plastid fibrillin 2 [Coffea canephora]	ABC96720	8.05162e-37	80	147132	99	80
tor5_c10137	protein	524	gi|257831431|gb|ACV71016.1|UPA16 [Capsicum annuum]	ACV71016	8.82792e-69	85	230335	156	134
tor5_c10138	protein kinase	689	gi|147856502|emb|CAN78643.1|hypothetical protein VITISV_031742 [Vitis vinifera]	CAN78643	3.05695e-42	67	173326	170	114
tor5_c10141	aspartyl protease family protein	757	gi|255547548|ref|XP_002514831.1|Aspartic proteinase Asp1 precursor, putative [Ricinus communis] >gi|223545882|gb|EEF47385.1| Aspartic proteinase Asp1 precursor, putative [Ricinus communis]	XP_002514831	1.86374e-38	81	160229	109	89
tor5_c10142	cytochrome p450	470	gi|212421882|gb|ACJ25967.1|cytochrome P450-type monooxygenase 97C11 [Solanum lycopersicum] >gi|212421903|gb|ACJ25968.1| cytochrome P450-type monooxygenase 97C11 [Solanum lycopersicum]	ACJ25967	4.54434e-32	86	122865	80	69
tor5_c10146	calmodulin-domain protein kinase 7	595	gi|47271332|emb|CAG27839.1|calcium-dependent protein kinase 8 [Nicotiana plumbaginifolia]	CAG27839	6.19127e-51	94	191815	105	99
tor5_c10149	protein binding	491	gi|225428584|ref|XP_002284701.1|PREDICTED: hypothetical protein [Vitis vinifera]	XP_002284701	1.79826e-50	85	180644	118	101
tor5_c10150	gcn5-related n-acetyltransferase family protein	497	gi|255631788|gb|ACU16261.1|unknown [Glycine max]	ACU16261	2.04699e-52	83	184111	123	103
tor5_c10152	enoyl- hydratase	711	gi|225468929|ref|XP_002270979.1|PREDICTED: hypothetical protein [Vitis vinifera]	XP_002270979	1.45939e-58	90	204142	165	149
tor5_c10153	hypothetical protein TERG_08281 [Trichophyton rubrum CBS 118892]	524	gi|327292994|ref|XP_003231194.1|hypothetical protein TERG_08281 [Trichophyton rubrum CBS 118892] >gi|326466613|gb|EGD92066.1| hypothetical protein TERG_08281 [Trichophyton rubrum CBS 118892]	XP_003231194	2.53261e-31	75	136346	104	78
tor5_c10156	protein	859	gi|225451633|ref|XP_002276803.1|PREDICTED: hypothetical protein [Vitis vinifera] >gi|296082256|emb|CBI21261.3| unnamed protein product [Vitis vinifera]	XP_002276803	8.57673e-16	62	966709	144	90
tor5_c10157	unnamed protein product [Vitis vinifera]	626	gi|296083323|emb|CBI22959.3|unnamed protein product [Vitis vinifera]	CBI22959	0.00210084	77	593066	40	31
tor5_c10159	zinc finger	542	gi|224112257|ref|XP_002316133.1|predicted protein [Populus trichocarpa] >gi|118483434|gb|ABK93617.1| unknown [Populus trichocarpa] >gi|222865173|gb|EEF02304.1| predicted protein [Populus trichocarpa]	XP_002316133	7.35003e-38	73	149058	135	99
tor5_c10160	cytochrome p450	553	gi|78100210|gb|ABB20912.1|P450 mono-oxygenase [Stevia rebaudiana]	ABB20912	6.03665e-48	87	183341	139	121
tor5_c10162	rna helicase	609	gi|62321375|dbj|BAD94695.1|ATP-dependent RNA helicase [Arabidopsis thaliana]	BAD94695	6.49045e-111	98	337421	170	167
tor5_c10163	mitochondrial intermembrane space translocase subunit	483	gi|296414832|ref|XP_002837101.1|hypothetical protein [Tuber melanosporum Mel28] >gi|295632951|emb|CAZ81292.1| unnamed protein product [Tuber melanosporum]	XP_002837101	3.25511e-12	74	789518	58	43
tor5_c10164	alpha-ketoglutarate-dependent dioxygenase alkb	588	gi|224075559|ref|XP_002304683.1|predicted protein [Populus trichocarpa] >gi|222842115|gb|EEE79662.1| predicted protein [Populus trichocarpa]	XP_002304683	1.77134e-65	86	224557	165	142
tor5_c10172	protein	604	gi|224057190|ref|XP_002299164.1|predicted protein [Populus trichocarpa] >gi|222846422|gb|EEE83969.1| predicted protein [Populus trichocarpa]	XP_002299164	2.05474e-19	82	985969	67	55
tor5_c10174	PREDICTED: hypothetical protein [Vitis vinifera]	560	gi|225448333|ref|XP_002270804.1|PREDICTED: hypothetical protein [Vitis vinifera]	XP_002270804	6.43194e-28	69	131339	133	92
tor5_c10176	set domain protein	668	gi|255544976|ref|XP_002513549.1|trithorax, putative [Ricinus communis] >gi|223547457|gb|EEF48952.1| trithorax, putative [Ricinus communis]	XP_002513549	1.38556e-43	96	170244	87	84
tor5_c10179	histone deacetylase	686	gi|255573133|ref|XP_002527496.1|histone deacetylase hda2, putative [Ricinus communis] >gi|223533136|gb|EEF34894.1| histone deacetylase hda2, putative [Ricinus communis]	XP_002527496	2.21136e-66	82	221476	146	121
tor5_c10185	uncharacterized protein	560	gi|255541184|ref|XP_002511656.1|conserved hypothetical protein [Ricinus communis] >gi|223548836|gb|EEF50325.1| conserved hypothetical protein [Ricinus communis]	XP_002511656	3.03852e-36	91	148673	81	74
tor5_c10188	copper transport protein	538	gi|224090829|ref|XP_002309099.1|copper transporter [Populus trichocarpa] >gi|222855075|gb|EEE92622.1| copper transporter [Populus trichocarpa]	XP_002309099	0.00849517	73	56225	42	31
tor5_c10190	n-like protein	460	gi|113205407|gb|ABI34381.1|Leucine Rich Repeat family protein [Solanum demissum]	ABI34381	5.22622e-09	59	75485	88	52
tor5_c10193	60s ribosomal protein l24	461	gi|326524259|dbj|BAK00513.1|predicted protein [Hordeum vulgare subsp. vulgare]	BAK00513	6.12382e-44	90	161384	117	106
tor5_c10194	atp-dependent rna helicase eif4a	455	gi|169869158|ref|XP_001841147.1|ATP-dependent RNA helicase eIF4A [Coprinopsis cinerea okayama7#130] >gi|116497789|gb|EAU80684.1| ATP-dependent RNA helicase eIF4A [Coprinopsis cinerea okayama7#130]	XP_001841147	1.10127e-43	97	129028	68	66
tor5_c10197	guanylyl cyclase	494	gi|116668554|gb|ABK15531.1|guanylyl cyclase [Solanum lycopersicum]	ABK15531	2.36801e-21	94	107457	56	53
tor5_c10198	wrky transcription factor	588	gi|289656911|gb|ADD14237.1|WRKY transcription factor [Solanum lycopersicum]	ADD14237	9.32952e-22	72	110923	126	91
tor5_c10199	amp dependent	582	gi|255561466|ref|XP_002521743.1|AMP dependent ligase, putative [Ricinus communis] >gi|223538956|gb|EEF40553.1| AMP dependent ligase, putative [Ricinus communis]	XP_002521743	1.37287e-46	95	157532	91	87
tor5_c10200	protein	609	gi|224054853|ref|XP_002298376.1|predicted protein [Populus trichocarpa] >gi|222845634|gb|EEE83181.1| predicted protein [Populus trichocarpa]	XP_002298376	1.08398e-37	83	134035	105	88
tor5_c10203	protein	509	gi|224145057|ref|XP_002325511.1|predicted protein [Populus trichocarpa] >gi|222862386|gb|EEE99892.1| predicted protein [Populus trichocarpa]	XP_002325511	3.71579e-23	95	114005	60	57
tor5_c10204	protein	643	gi|255573465|ref|XP_002527658.1|trehalose-6-phosphate synthase, putative [Ricinus communis] >gi|223532963|gb|EEF34729.1| trehalose-6-phosphate synthase, putative [Ricinus communis]	XP_002527658	2.51182e-49	93	192586	137	128
tor5_c10205	map3k-like protein kinase	525	gi|296082409|emb|CBI21414.3|unnamed protein product [Vitis vinifera]	CBI21414	1.2835e-26	82	121709	99	82
tor5_c10209	protein	684	gi|225448621|ref|XP_002279029.1|PREDICTED: hypothetical protein [Vitis vinifera] >gi|297736521|emb|CBI25392.3| unnamed protein product [Vitis vinifera]	XP_002279029	3.15544e-27	96	117472	61	59
tor5_c10212	protein	665	gi|224103491|ref|XP_002313077.1|predicted protein [Populus trichocarpa] >gi|222849485|gb|EEE87032.1| predicted protein [Populus trichocarpa]	XP_002313077	4.4677e-18	66	781814	90	60
tor5_c10213	coatomer subunit beta -1	645	gi|255574562|ref|XP_002528192.1|conserved hypothetical protein [Ricinus communis] >gi|223532404|gb|EEF34199.1| conserved hypothetical protein [Ricinus communis]	XP_002528192	5.45034e-17	97	943597	48	47
tor5_c10216	hypothetical protein FG04600.1 [Gibberella zeae PH-1]	572	gi|46117516|ref|XP_384776.1|hypothetical protein FG04600.1 [Gibberella zeae PH-1]	XP_384776	4.361e-05	57	54299	64	37
tor5_c10217	heat shock protein	504	gi|297840571|ref|XP_002888167.1|hypothetical protein ARALYDRAFT_893564 [Arabidopsis lyrata subsp. lyrata] >gi|297334008|gb|EFH64426.1| hypothetical protein ARALYDRAFT_893564 [Arabidopsis lyrata subsp. lyrata]	XP_002888167	2.47832e-11	72	785666	102	74
tor5_c10220	mitogen-activated protein kinase kinase	567	gi|255587684|ref|XP_002534356.1|Mitogen-activated protein kinase kinase kinase, putative [Ricinus communis] >gi|223525440|gb|EEF28029.1| Mitogen-activated protein kinase kinase kinase, putative [Ricinus communis]	XP_002534356	3.47467e-23	92	116316	68	63
tor5_c10227	transmembrane bax inhibitor motif-containing protein 4	550	gi|297736960|emb|CBI26161.3|unnamed protein product [Vitis vinifera]	CBI26161	1.1738e-40	85	154451	128	110
tor5_c10230	hypothetical protein TTHERM_00780790 [Tetrahymena thermophila]	484	gi|118386229|ref|XP_001026235.1|hypothetical protein TTHERM_00780790 [Tetrahymena thermophila] >gi|89308002|gb|EAS05990.1| hypothetical protein TTHERM_00780790 [Tetrahymena thermophila SB210]	XP_001026235	3.6347e-07	61	67781	91	56
tor5_c10234	e2f-associated phosphoprotein	544	gi|224083884|ref|XP_002307158.1|predicted protein [Populus trichocarpa] >gi|222856607|gb|EEE94154.1| predicted protein [Populus trichocarpa]	XP_002307158	2.09158e-57	80	196438	138	111
tor5_c10235	nucleic acid binding	616	gi|224120400|ref|XP_002318320.1|predicted protein [Populus trichocarpa] >gi|222858993|gb|EEE96540.1| predicted protein [Populus trichocarpa]	XP_002318320	2.14887e-08	84	75485	50	42
tor5_c10236	glycine-rich protein	630	gi|224138816|ref|XP_002326697.1|predicted protein [Populus trichocarpa] >gi|222834019|gb|EEE72496.1| predicted protein [Populus trichocarpa]	XP_002326697	3.59849e-25	86	115546	96	83
tor5_c10237	protein	620	gi|225429584|ref|XP_002280280.1|PREDICTED: hypothetical protein [Vitis vinifera] >gi|296081676|emb|CBI20681.3| unnamed protein product [Vitis vinifera]	XP_002280280	1.24293e-17	71	943597	73	52
tor5_c10238	mannosyl-oligosaccharide alpha- -	664	gi|297735785|emb|CBI18472.3|unnamed protein product [Vitis vinifera]	CBI18472	1.86299e-28	83	133265	89	74
tor5_c10241	protein prenyltransferase	463	gi|93007323|gb|ABE97165.1|protein prenyltransferase alpha subunit-related [Arabidopsis thaliana]	ABE97165	1.90018e-22	66	108227	98	65
tor5_c10244	uncharacterized protein	584	gi|224123576|ref|XP_002319114.1|predicted protein [Populus trichocarpa] >gi|222857490|gb|EEE95037.1| predicted protein [Populus trichocarpa]	XP_002319114	5.90995e-44	92	174096	100	92
tor5_c10248	protein	657	gi|225429918|ref|XP_002283745.1|PREDICTED: hypothetical protein [Vitis vinifera] >gi|147811360|emb|CAN61228.1| hypothetical protein VITISV_004677 [Vitis vinifera]	XP_002283745	5.99764e-41	96	111694	51	49
tor5_c10250	eif3a_tobac ame: full=eukaryotic translation initiation factor 3 subunit a short=eif3a ame: full=eukaryotic translation initiation factor 3 large subunit ame: full=eukaryotic translation initiation factor 3 subunit 10 ame: full=pnla-35 ame: full=eif-3-theta	507	gi|6685538|sp|Q40554.1|EIF3A_TOBACRecName: Full=Eukaryotic translation initiation factor 3 subunit A; Short=eIF3a; AltName: Full=Eukaryotic translation initiation factor 3 large subunit; AltName: Full=Eukaryotic translation initiation factor 3 subunit 10; AltName: Full=PNLA-35; AltName: Full=eIF-3-theta >gi|506471|emb|CAA56189.1| unnamed protein product [Nicotiana tabacum]	Q40554	1.04142e-15	88	955153	72	64
tor5_c10252	mitochondrial transcription termination factor family protein	542	gi|255587488|ref|XP_002534290.1|conserved hypothetical protein [Ricinus communis] >gi|223525568|gb|EEF28093.1| conserved hypothetical protein [Ricinus communis]	XP_002534290	3.8051e-62	84	213386	158	133
tor5_c10253	f-box family protein	664	gi|30013671|gb|AAP03878.1|Avr9/Cf-9 rapidly elicited protein 189 [Nicotiana tabacum]	AAP03878	4.13733e-68	91	238039	139	127
tor5_c10254	quinone oxidoreductase	359	gi|269795529|ref|YP_003314984.1|Zn-dependent oxidoreductase [Sanguibacter keddieii DSM 10542] >gi|269097714|gb|ACZ22150.1| Zn-dependent oxidoreductase, NADPH:quinone reductase [Sanguibacter keddieii DSM 10542]	YP_003314984	1.14694e-13	74	862705	97	72
tor5_c10260	c2-h2 zinc finger protein	512	gi|296081163|emb|CBI18189.3|unnamed protein product [Vitis vinifera]	CBI18189	1.2946e-59	69	202986	165	114
tor5_c10263	cdc2 homolog	675	gi|89111297|dbj|BAE80323.1|cyclin dependent kinase A [Camellia sinensis]	BAE80323	5.90911e-76	94	188734	100	94
tor5_c10266	arm protein	612	gi|225448505|ref|XP_002272996.1|PREDICTED: hypothetical protein [Vitis vinifera]	XP_002272996	1.82008e-50	86	165236	115	99
tor5_c10271	protein	433	gi|290986829|ref|XP_002676126.1|hypothetical protein NAEGRDRAFT_80106 [Naegleria gruberi] >gi|284089726|gb|EFC43382.1| hypothetical protein NAEGRDRAFT_80106 [Naegleria gruberi]	XP_002676126	5.49672e-59	83	208764	142	118
tor5_c10275	phox domain-containing protein	623	gi|225442908|ref|XP_002264312.1|PREDICTED: hypothetical protein [Vitis vinifera]	XP_002264312	1.84021e-12	66	704774	74	49
tor5_c10276	ring u-box domain-containing protein	670	gi|224060497|ref|XP_002300224.1|predicted protein [Populus trichocarpa] >gi|222847482|gb|EEE85029.1| predicted protein [Populus trichocarpa]	XP_002300224	8.84164e-35	80	120553	86	69
tor5_c10277	protein	654	gi|225432596|ref|XP_002281432.1|PREDICTED: hypothetical protein [Vitis vinifera] >gi|297737017|emb|CBI26218.3| unnamed protein product [Vitis vinifera]	XP_002281432	8.72364e-26	80	125176	85	68
tor5_c10279	protein	599	gi|225433756|ref|XP_002267730.1|PREDICTED: hypothetical protein [Vitis vinifera]	XP_002267730	2.24711e-07	94	681662	36	34
tor5_c10282	small gtp-binding protein	553	gi|7643790|gb|AAF65510.1|small GTP-binding protein [Capsicum annuum]	AAF65510	1.29474e-28	100	839593	42	42
tor5_c10284	Unknown [Ascaris suum]	466	gi|324518807|gb|ADY47208.1|Unknown [Ascaris suum]	ADY47208	4.52243e-05	57	631586	92	53
tor5_c10291	uracil phosphoribosyltransferase	482	gi|4704662|gb|AAD28199.1|AF116860_1uracil phosphoribosyltransferase 1 [Arabidopsis thaliana]	AAD28199	1.72397e-51	83	181415	144	120
tor5_c10295	uncharacterized protein	488	gi|297735991|emb|CBI23965.3|unnamed protein product [Vitis vinifera]	CBI23965	5.89424e-29	84	132494	84	71
tor5_c10296	phosphomethylpyrimidine kinase thiamin-phosphate pyrophosphorylase	568	gi|297739580|emb|CBI29762.3|unnamed protein product [Vitis vinifera]	CBI29762	1.33834e-17	88	101293	62	55
tor5_c10299	protein binding	601	gi|225435690|ref|XP_002283424.1|PREDICTED: hypothetical protein [Vitis vinifera]	XP_002283424	5.81303e-16	61	974413	103	63
tor5_c10300	protein	649	gi|224113999|ref|XP_002316638.1|predicted protein [Populus trichocarpa] >gi|222859703|gb|EEE97250.1| predicted protein [Populus trichocarpa]	XP_002316638	2.56372e-69	76	234572	195	149
tor5_c10301	peptidyl-prolyl cis-trans isomerase	593	gi|255565115|ref|XP_002523550.1|peptidyl-prolyl cis-trans isomerase, putative [Ricinus communis] >gi|223537257|gb|EEF38889.1| peptidyl-prolyl cis-trans isomerase, putative [Ricinus communis]	XP_002523550	7.5063e-53	75	187963	154	116
tor5_c10302	protein binding	590	gi|10334497|emb|CAC10210.1|hypothetical protein [Cicer arietinum]	CAC10210	2.70353e-35	79	144436	139	110
tor5_c10307	integral membrane yip1 family protein	438	gi|110743360|dbj|BAE99567.1|hypothetical protein [Arabidopsis thaliana]	BAE99567	2.2525e-57	93	194897	108	101
tor5_c10308	pentatricopeptide repeat-containing protein	428	gi|147788269|emb|CAN69960.1|hypothetical protein VITISV_032887 [Vitis vinifera]	CAN69960	1.39284e-54	78	197593	142	112
tor5_c10310	polyhydroxyalkanoate depolymerase precursor	559	gi|168702871|ref|ZP_02735148.1|hypothetical protein GobsU_25301 [Gemmata obscuriglobus UQM 2246]	ZP_02735148	0.000368814	58	627734	77	45
tor5_c10311	samt	748	gi|134303371|gb|ABO71015.1|salicylic acid/benzoic acid carboxyl methyltransferase [Datura wrightii]	ABO71015	1.48299e-67	96	232261	157	151
tor5_c10313	ubiquitin ligase	515	gi|255564693|ref|XP_002523341.1|Ubiquitin ligase SINAT3, putative [Ricinus communis] >gi|223537429|gb|EEF39057.1| Ubiquitin ligase SINAT3, putative [Ricinus communis]	XP_002523341	7.90405e-87	100	276944	130	130
tor5_c10314	uncharacterized protein	567	gi|225429940|ref|XP_002283869.1|PREDICTED: hypothetical protein [Vitis vinifera] >gi|296081849|emb|CBI20854.3| unnamed protein product [Vitis vinifera]	XP_002283869	4.67806e-24	83	113235	113	94
tor5_c10316	transcription factor	660	gi|225448679|ref|XP_002280180.1|PREDICTED: hypothetical protein [Vitis vinifera]	XP_002280180	6.08686e-28	73	128642	102	75
tor5_c10317	transport inhibitor response 1	600	gi|254028670|gb|ACT53268.1|transport inhibitor response 1 [Nicotiana tabacum]	ACT53268	8.26194e-09	63	766406	86	55
tor5_c10318	swib mdm2 domain-containing protein	592	gi|33667910|gb|AAQ24534.1|SWIb domain-containing protein [Solanum chacoense]	AAQ24534	2.78165e-26	87	117857	72	63
tor5_c10319	hypersensitive-induced response protein	455	gi|255646614|gb|ACU23781.1|unknown [Glycine max]	ACU23781	3.39393e-39	95	153295	88	84
tor5_c10321	atp-dependent clp protease adaptor protein containing protein	559	gi|255576515|ref|XP_002529149.1|ATP-dependent Clp protease adaptor protein clpS, putative [Ricinus communis] >gi|223531428|gb|EEF33262.1| ATP-dependent Clp protease adaptor protein clpS, putative [Ricinus communis]	XP_002529149	7.67953e-69	96	224557	120	116
tor5_c10323	amp dependent	483	gi|297744911|emb|CBI38408.3|unnamed protein product [Vitis vinifera]	CBI38408	2.10422e-38	93	147517	97	91
tor5_c10324	unnamed protein product [Vitis vinifera]	583	gi|296082970|emb|CBI22271.3|unnamed protein product [Vitis vinifera]	CBI22271	0.00027989	69	589214	55	38
tor5_c10325	magnesium transporter	527	gi|224101445|ref|XP_002312283.1|magnesium transporter [Populus trichocarpa] >gi|222852103|gb|EEE89650.1| magnesium transporter [Populus trichocarpa]	XP_002312283	5.74367e-39	85	157147	121	103
tor5_c10329	myb transcription factor-like	598	gi|255560653|ref|XP_002521340.1|conserved hypothetical protein [Ricinus communis] >gi|223539418|gb|EEF41008.1| conserved hypothetical protein [Ricinus communis]	XP_002521340	2.06805e-53	82	8 days, 8:29:00	158	130
tor5_c10331	rossmann-fold nad -binding domain-containing protein	476	gi|22328777|ref|NP_193616.2|Rossmann-fold NAD(P)-binding domain-containing protein [Arabidopsis thaliana] >gi|18252187|gb|AAL61926.1| putative protein [Arabidopsis thaliana] >gi|30725402|gb|AAP37723.1| At4g18810 [Arabidopsis thaliana] >gi|332658692|gb|AEE84092.1| Rossmann-fold NAD(P)-binding domain-containing protein [Arabidopsis thaliana]	NP_193616	1.05932e-16	96	978265	50	48
tor5_c10334	dt1	709	gi|28200396|gb|AAO31795.1|SP9D [Solanum lycopersicum]	AAO31795	3.28576e-68	94	226868	152	143
tor5_c10335	heat shock transcription factor 1	591	gi|729775|sp|P41153.1|HSF8_SOLPERecName: Full=Heat shock factor protein HSF8; AltName: Full=Heat shock transcription factor 8; Short=HSTF 8; AltName: Full=Heat stress transcription factor >gi|19492|emb|CAA47869.1| heat shock transcription factor 8 [Solanum peruvianum]	P41153	1.37878e-39	75	161.77	125	94
tor5_c10338	protein	458	gi|224139098|ref|XP_002326767.1|predicted protein [Populus trichocarpa] >gi|222834089|gb|EEE72566.1| predicted protein [Populus trichocarpa]	XP_002326767	6.79757e-05	70	604622	44	31
tor5_c10343	dual specificity phosphatase 15	517	gi|326932048|ref|XP_003212133.1|PREDICTED: dual specificity protein phosphatase 15-like [Meleagris gallopavo]	XP_003212133	7.58471e-07	69	681662	55	38
tor5_c10344	dna binding	867	gi|147855943|emb|CAN80748.1|hypothetical protein VITISV_040485 [Vitis vinifera]	CAN80748	4.21556e-14	89	739442	47	42
tor5_c10345	uncharacterized protein	516	gi|255638041|gb|ACU19335.1|unknown [Glycine max]	ACU19335	3.16352e-14	75	839593	82	62
tor5_c10347	#NAME?	475	gi|255543715|ref|XP_002512920.1|ribosomal RNA methyltransferase, putative [Ricinus communis] >gi|223547931|gb|EEF49423.1| ribosomal RNA methyltransferase, putative [Ricinus communis]	XP_002512920	1.0648e-21	86	109383	118	102
tor5_c10349	endoribonuclease l-psp	510	gi|150390083|ref|YP_001320132.1|putative endoribonuclease L-PSP [Alkaliphilus metalliredigens QYMF] >gi|149949945|gb|ABR48473.1| putative endoribonuclease L-PSP [Alkaliphilus metalliredigens QYMF]	YP_001320132	8.74377e-24	77	109768	85	66
tor5_c10352	xylan endohydrolase	582	gi|255537922|ref|XP_002510026.1|conserved hypothetical protein [Ricinus communis] >gi|223550727|gb|EEF52213.1| conserved hypothetical protein [Ricinus communis]	XP_002510026	6.16386e-53	93	189119	120	112
tor5_c10354	peroxidase 73	678	gi|14485511|emb|CAC42086.1|putative peroxidase [Solanum tuberosum]	CAC42086	7.49779e-57	89	202986	119	107
tor5_c10358	protein	607	gi|133711803|gb|ABO36621.1|mitochondrial carrier protein [Solanum lycopersicum] >gi|133711809|gb|ABO36627.1| mitochondrial carrier protein [Solanum lycopersicum] >gi|133711810|gb|ABO36628.1| mitochondrial carrier protein [Solanum lycopersicum]	ABO36621	1.0576e-67	93	226098	126	118
tor5_c10360	agmatine deiminase	540	gi|217072080|gb|ACJ84400.1|unknown [Medicago truncatula]	ACJ84400	1.93405e-30	91	134035	73	67
tor5_c10361	dna-directed rna polymerase	525	gi|224065953|ref|XP_002301988.1|predicted protein [Populus trichocarpa] >gi|222843714|gb|EEE81261.1| predicted protein [Populus trichocarpa]	XP_002301988	7.21068e-05	61	631586	68	42
tor5_c10362	multidrug resistance	627	gi|255556131|ref|XP_002519100.1|multidrug resistance pump, putative [Ricinus communis] >gi|223541763|gb|EEF43311.1| multidrug resistance pump, putative [Ricinus communis]	XP_002519100	3.241e-54	72	194897	167	121
tor5_c10363	transitional endoplasmic reticulum	653	gi|30013699|gb|AAP03644.1|CDC48-like protein [Mirabilis jalapa]	AAP03644	2.29808e-61	97	210305	113	110
tor5_c10364	protein transport protein	761	gi|255567228|ref|XP_002524595.1|Protein transport protein SFT2, putative [Ricinus communis] >gi|223536148|gb|EEF37803.1| Protein transport protein SFT2, putative [Ricinus communis]	XP_002524595	8.23636e-75	92	243817	141	131
tor5_c10365	translocation protein sec62	519	gi|224055004|ref|XP_002298400.1|predicted protein [Populus trichocarpa] >gi|118485385|gb|ABK94549.1| unknown [Populus trichocarpa] >gi|222845658|gb|EEE83205.1| predicted protein [Populus trichocarpa]	XP_002298400	7.889e-35	82	137502	96	79
tor5_c10367	rna recognition motif-containing protein	446	gi|224124176|ref|XP_002319264.1|predicted protein [Populus trichocarpa] >gi|118487492|gb|ABK95573.1| unknown [Populus trichocarpa] >gi|222857640|gb|EEE95187.1| predicted protein [Populus trichocarpa]	XP_002319264	4.88562e-33	84	133265	82	69
tor5_c10369	uncharacterized protein	660	gi|297740094|emb|CBI30276.3|unnamed protein product [Vitis vinifera]	CBI30276	8.58994e-11	83	820333	67	56
tor5_c10370	metal ion binding protein	462	gi|147819493|emb|CAN67645.1|hypothetical protein VITISV_036928 [Vitis vinifera]	CAN67645	1.32513e-08	44	739442	134	60
tor5_c10371	protein	574	gi|147768839|emb|CAN75889.1|hypothetical protein VITISV_023641 [Vitis vinifera]	CAN75889	1.37466e-45	76	174096	150	114
tor5_c10377	protein	570	gi|297845424|ref|XP_002890593.1|predicted protein [Arabidopsis lyrata subsp. lyrata] >gi|297336435|gb|EFH66852.1| predicted protein [Arabidopsis lyrata subsp. lyrata]	XP_002890593	5.89855e-37	78	144436	121	95
tor5_c10378	protein	636	gi|255582501|ref|XP_002532036.1|ubiquitin-protein ligase, putative [Ricinus communis] >gi|223528306|gb|EEF30352.1| ubiquitin-protein ligase, putative [Ricinus communis]	XP_002532036	2.98755e-31	89	141739	89	80
tor5_c10379	syntaxin of plants 31	726	gi|297736636|emb|CBI25507.3|unnamed protein product [Vitis vinifera]	CBI25507	4.26689e-40	87	162155	107	94
tor5_c1038	monodehydroascorbate reductase	716	gi|50400860|sp|Q43497.1|MDAR_SOLLCRecName: Full=Monodehydroascorbate reductase; Short=MDAR; AltName: Full=Ascorbate free radical reductase; Short=AFR reductase >gi|832876|gb|AAC41654.1| ascorbate free radical reductase [Solanum lycopersicum] >gi|1097368|prf||2113407A ascorbate free radical reductase	Q43497	1.60828e-91	99	295434	148	147
tor5_c10380	auxin-responsive family protein	700	gi|302143962|emb|CBI23067.3|unnamed protein product [Vitis vinifera]	CBI23067	1.82722e-05	97	616178	36	35
tor5_c10381	60s ribosomal protein l26	535	gi|146165636|ref|XP_001015519.2|hypothetical protein TTHERM_00382350 [Tetrahymena thermophila] >gi|146145432|gb|EAR95274.2| hypothetical protein TTHERM_00382350 [Tetrahymena thermophila SB210]	XP_001015519	1.39409e-44	75	6 days, 19:31:00	133	101
tor5_c10382	3 -5 exonuclease	541	gi|255573515|ref|XP_002527682.1|3-5 exonuclease, putative [Ricinus communis] >gi|223532913|gb|EEF34681.1| 3-5 exonuclease, putative [Ricinus communis]	XP_002527682	3.86859e-17	71	955153	87	62
tor5_c10385	cmp-2-keto-3-deoctulosonate (cmp-kdo)	575	gi|225461429|ref|XP_002284913.1|PREDICTED: hypothetical protein [Vitis vinifera] >gi|302143017|emb|CBI20312.3| unnamed protein product [Vitis vinifera]	XP_002284913	1.64143e-11	94	758702	37	35
tor5_c10386	hb2 homeodomain protein	490	gi|147865345|emb|CAN84082.1|hypothetical protein VITISV_018997 [Vitis vinifera]	CAN84082	6.53161e-31	71	131339	138	98
tor5_c10390	salt-tolerance protein	588	gi|76160970|gb|ABA40448.1|fructokinase 2-like protein [Solanum tuberosum]	ABA40448	1.56798e-57	93	8 days, 8:29:00	125	117
tor5_c10391	type iif peroxiredoxin	632	gi|37783267|gb|AAP42502.1|peroxiredoxin [Ipomoea batatas]	AAP42502	2.18229e-74	87	242276	145	127
tor5_c10393	#NAME?	351	gi|225465479|ref|XP_002268839.1|PREDICTED: hypothetical protein [Vitis vinifera]	XP_002268839	8.3708e-28	85	117857	80	68
tor5_c10396	f-box domain containing expressed	688	gi|242096600|ref|XP_002438790.1|hypothetical protein SORBIDRAFT_10g026280 [Sorghum bicolor] >gi|241917013|gb|EER90157.1| hypothetical protein SORBIDRAFT_10g026280 [Sorghum bicolor]	XP_002438790	1.26635e-07	55	739442	110	61
tor5_c10398	vacuolar atpase assembly integral membrane protein vma21-like domain-containing protein	602	gi|224138548|ref|XP_002326630.1|predicted protein [Populus trichocarpa] >gi|222833952|gb|EEE72429.1| predicted protein [Populus trichocarpa]	XP_002326630	8.54044e-40	84	150984	106	90
tor5_c10399	high affinity nitrate transporter	637	gi|224121818|ref|XP_002318680.1|predicted protein [Populus trichocarpa] >gi|222859353|gb|EEE96900.1| predicted protein [Populus trichocarpa]	XP_002318680	6.28122e-46	84	157918	135	114
tor5_c10401	60s ribosomal protein l23a	536	gi|221114063|ref|XP_002159053.1|PREDICTED: similar to ribosomal protein rpl23a [Hydra magnipapillata] >gi|221124870|ref|XP_002155547.1| PREDICTED: similar to ribosomal protein rpl23a [Hydra magnipapillata]	XP_002159053	3.44746e-31	82	129798	97	80
tor5_c10402	predicted protein [Populus trichocarpa]	469	gi|224135029|ref|XP_002327549.1|predicted protein [Populus trichocarpa] >gi|222836103|gb|EEE74524.1| predicted protein [Populus trichocarpa]	XP_002327549	0.0122337	85	573806	40	34
tor5_c10403	katanin p80 wd40 repeat-containing subunit b1-1	606	gi|297812493|ref|XP_002874130.1|transducin family protein [Arabidopsis lyrata subsp. lyrata] >gi|297319967|gb|EFH50389.1| transducin family protein [Arabidopsis lyrata subsp. lyrata]	XP_002874130	0.000165403	81	643142	44	36
tor5_c10404	arogenate prephenate dehydratase	631	gi|224105005|ref|XP_002313651.1|arogenate/prephenate dehydratase [Populus trichocarpa] >gi|222850059|gb|EEE87606.1| arogenate/prephenate dehydratase [Populus trichocarpa]	XP_002313651	3.1549e-58	98	150599	135	133
tor5_c10410	type-a response regulator	460	gi|147768948|emb|CAN69259.1|hypothetical protein VITISV_026384 [Vitis vinifera]	CAN69259	1.33728e-19	78	100908	71	56
tor5_c10411	short-chain dehydrogenase reductase sdr	524	gi|225465259|ref|XP_002268804.1|PREDICTED: hypothetical protein [Vitis vinifera]	XP_002268804	3.4667e-61	90	207223	121	110
tor5_c10413	protein kinase chloroplast	557	gi|53689728|gb|AAU89742.1|serine/threonine protein kinase-like [Solanum tuberosum]	AAU89742	8.71868e-16	97	750998	47	46
tor5_c10417	3-like protein	544	gi|257831431|gb|ACV71016.1|UPA16 [Capsicum annuum]	ACV71016	3.94885e-39	84	154836	121	102
tor5_c10418	protein	706	gi|225464872|ref|XP_002272987.1|PREDICTED: hypothetical protein [Vitis vinifera]	XP_002272987	1.06282e-21	61	115161	149	92
tor5_c10420	mads-box transcription factor 26	550	gi|24967140|gb|AAM33103.2|TAGL12 transcription factor [Solanum lycopersicum]	AAM33103	4.97237e-60	96	8 days, 0:02:00	103	99
tor5_c10421	protein	473	gi|224097432|ref|XP_002310932.1|predicted protein [Populus trichocarpa] >gi|222850752|gb|EEE88299.1| predicted protein [Populus trichocarpa]	XP_002310932	3.21313e-49	77	7 days, 14:57:00	135	104
tor5_c10422	protein	535	gi|225442219|ref|XP_002277637.1|PREDICTED: hypothetical protein [Vitis vinifera]	XP_002277637	4.55383e-08	69	693218	116	81
tor5_c10424	protein	519	gi|302142969|emb|CBI20264.3|unnamed protein product [Vitis vinifera]	CBI20264	2.93849e-50	80	177178	117	94
tor5_c10426	c3hc4-type ring finger protein	607	gi|225449026|ref|XP_002273050.1|PREDICTED: hypothetical protein [Vitis vinifera]	XP_002273050	1.69317e-39	92	164081	109	101
tor5_c10427	phosphatidic acid phosphatase family protein	758	gi|224097034|ref|XP_002310818.1|predicted protein [Populus trichocarpa] >gi|222853721|gb|EEE91268.1| predicted protein [Populus trichocarpa]	XP_002310818	5.53534e-64	76	218779	167	127
tor5_c10431	one helix protein	467	gi|21553787|gb|AAM62880.1|one helix protein OHP [Arabidopsis thaliana]	AAM62880	5.5874e-06	97	604622	42	41
tor5_c10433	cryptochrome dash	448	gi|110825715|sp|Q38JU2.2|CRYD_SOLLCRecName: Full=Cryptochrome DASH, chloroplastic/mitochondrial; AltName: Full=Cryptochrome-3; Flags: Precursor >gi|98467788|gb|ABB01166.2| cryptochrome 3 [Solanum lycopersicum]	Q38JU2	4.76243e-39	100	159073	72	72
tor5_c10438	unknown [Populus trichocarpa]	543	gi|118482617|gb|ABK93228.1|unknown [Populus trichocarpa]	ABK93228	1.05281e-10	85	77411	49	42
tor5_c10439	protein	480	gi|209977652|gb|ACJ04334.1|ubiquitin specific protease 12 [Nicotiana tabacum]	ACJ04334	8.37908e-49	97	189889	113	110
tor5_c10441	uncharacterized protein	600	gi|225423583|ref|XP_002273533.1|PREDICTED: hypothetical protein [Vitis vinifera] >gi|297738035|emb|CBI27236.3| unnamed protein product [Vitis vinifera]	XP_002273533	1.1918e-29	91	122479	72	66
tor5_c10442	uncharacterized protein	509	gi|297722613|ref|NP_001173670.1|Os03g0800100 [Oryza sativa Japonica Group] >gi|255674970|dbj|BAH92398.1| Os03g0800100 [Oryza sativa Japonica Group]	NP_001173670	1.67655e-29	93	124405	63	59
tor5_c10443	protein	529	gi|225453871|ref|XP_002278537.1|PREDICTED: hypothetical protein isoform 1 [Vitis vinifera] >gi|296089135|emb|CBI38838.3| unnamed protein product [Vitis vinifera]	XP_002278537	2.46014e-34	92	135961	79	73
tor5_c10444	expansin precursor	570	gi|289657786|gb|ADD14634.1|expansin precursor [Solanum tuberosum]	ADD14634	1.46075e-68	98	227254	110	108
tor5_c10445	mitochondrial processing peptidase	427	gi|410633|gb|AAB28041.1|cytochrome c reductase-processing peptidase subunit I, MPP subunit I, P55 [potatoes, var. Marfona, tuber, Peptide Mitochondrial, 534 aa]	AAB28041	9.43815e-44	97	170629	84	82
tor5_c10447	protein	645	gi|225452406|ref|XP_002273842.1|PREDICTED: hypothetical protein [Vitis vinifera] >gi|296087638|emb|CBI34894.3| unnamed protein product [Vitis vinifera]	XP_002273842	8.79017e-26	83	122094	73	61
tor5_c10451	protein	670	gi|224132084|ref|XP_002328181.1|predicted protein [Populus trichocarpa] >gi|222837696|gb|EEE76061.1| predicted protein [Populus trichocarpa]	XP_002328181	9.45425e-20	73	100523	101	74
tor5_c10453	at1g52190-like protein	476	gi|224089038|ref|XP_002308609.1|predicted protein [Populus trichocarpa] >gi|222854585|gb|EEE92132.1| predicted protein [Populus trichocarpa]	XP_002308609	3.62542e-22	77	113235	102	79
tor5_c10456	protein	510	gi|224106776|ref|XP_002314281.1|predicted protein [Populus trichocarpa] >gi|222850689|gb|EEE88236.1| predicted protein [Populus trichocarpa]	XP_002314281	1.83206e-61	94	9 days, 5:09:00	115	109
tor5_c10457	set domain protein	547	gi|255536985|ref|XP_002509559.1|conserved hypothetical protein [Ricinus communis] >gi|223549458|gb|EEF50946.1| conserved hypothetical protein [Ricinus communis]	XP_002509559	0.0341541	88	566102	61	54
tor5_c10458	PREDICTED: hypothetical protein [Vitis vinifera]	613	gi|225446443|ref|XP_002276788.1|PREDICTED: hypothetical protein [Vitis vinifera]	XP_002276788	0.00851386	79	554546	89	71
tor5_c10462	magnesium transporter mrs2-1	678	gi|298204692|emb|CBI25190.3|unnamed protein product [Vitis vinifera]	CBI25190	2.5922e-33	95	140198	95	91
tor5_c10464	structural constituent of ribosome	551	gi|224100311|ref|XP_002311827.1|predicted protein [Populus trichocarpa] >gi|222851647|gb|EEE89194.1| predicted protein [Populus trichocarpa]	XP_002311827	1.41147e-11	90	662402	51	46
tor5_c10466	skp1-interacting partner 5	654	gi|15777895|gb|AAL05932.1|SKIP5-like protein [Solanum lycopersicum]	AAL05932	4.2667e-74	92	241891	138	128
tor5_c10470	conserved hypothetical protein [Ricinus communis]	586	gi|255575616|ref|XP_002528708.1|conserved hypothetical protein [Ricinus communis] >gi|223531880|gb|EEF33697.1| conserved hypothetical protein [Ricinus communis]	XP_002528708	0.000186979	91	558398	35	32
tor5_c10478	chloroplast chaperonin 10	550	gi|225453275|ref|XP_002267346.1|PREDICTED: hypothetical protein [Vitis vinifera] >gi|297734669|emb|CBI16720.3| unnamed protein product [Vitis vinifera]	XP_002267346	1.09037e-61	90	206838	135	122
tor5_c10479	protein phosphatase regulatory subunit pr55	686	gi|255587075|ref|XP_002534125.1|protein phosphatase pp2a regulatory subunit B, putative [Ricinus communis] >gi|223525820|gb|EEF28262.1| protein phosphatase pp2a regulatory subunit B, putative [Ricinus communis]	XP_002534125	5.66641e-19	90	777962	40	36
tor5_c1048	stromal cell-derived factor 2-like protein	750	gi|255641021|gb|ACU20790.1|unknown [Glycine max]	ACU20790	1.7958e-62	93	210305	116	109
tor5_c10482	uncharacterized protein	701	gi|224087689|ref|XP_002308207.1|predicted protein [Populus trichocarpa] >gi|222854183|gb|EEE91730.1| predicted protein [Populus trichocarpa]	XP_002308207	9.41516e-37	74	145206	145	108
tor5_c10484	protein	563	gi|224091058|ref|XP_002309163.1|predicted protein [Populus trichocarpa] >gi|222855139|gb|EEE92686.1| predicted protein [Populus trichocarpa]	XP_002309163	2.33458e-44	81	167548	95	77
tor5_c10485	protein	692	gi|297805428|ref|XP_002870598.1|ORMDL family protein [Arabidopsis lyrata subsp. lyrata] >gi|297316434|gb|EFH46857.1| ORMDL family protein [Arabidopsis lyrata subsp. lyrata]	XP_002870598	2.27837e-15	95	908929	45	43
tor5_c10486	phd finger protein	489	gi|297739750|emb|CBI29932.3|unnamed protein product [Vitis vinifera]	CBI29932	1.03742e-49	98	179874	80	79
tor5_c10487	ein3-like protein eil4	550	gi|38045385|gb|AAR08677.1|EIL1 [Petunia x hybrida]	AAR08677	2.66663e-24	74	120553	104	77
tor5_c10491	armadillo beta-catenin-like repeat-containing protein	534	gi|255538068|ref|XP_002510099.1|E3 ubiquitin ligase PUB14, putative [Ricinus communis] >gi|223550800|gb|EEF52286.1| E3 ubiquitin ligase PUB14, putative [Ricinus communis]	XP_002510099	6.41989e-38	91	152.91	127	116
tor5_c10495	hydrogen peroxide-induced 1	252	gi|217323620|gb|ACK38177.1|hydrogen peroxide-induced 1 [Nicotiana tabacum]	ACK38177	3.97827e-15	72	843445	65	47
tor5_c10497	unnamed protein product [Vitis vinifera]	494	gi|297735579|emb|CBI18073.3|unnamed protein product [Vitis vinifera]	CBI18073	0.0121601	85	577658	35	30
tor5_c10499	constans-like protein	550	gi|327493193|gb|AEA86303.1|Zinc finger protein CONSTANS-like protein [Solanum nigrum]	AEA86303	1.09421e-45	96	165236	86	83
tor5_c10500	vip3 protein	550	gi|255627115|gb|ACU13902.1|unknown [Glycine max]	ACU13902	5.32349e-26	64	115931	131	84
tor5_c10502	cytochrome p450 90a1	607	gi|45260636|emb|CAD27417.1|cytochrome P450 [Nicotiana tabacum]	CAD27417	9.1166e-84	94	273092	136	128
tor5_c10504	otu-like cysteine protease family protein	481	gi|224086608|ref|XP_002307916.1|predicted protein [Populus trichocarpa] >gi|222853892|gb|EEE91439.1| predicted protein [Populus trichocarpa]	XP_002307916	1.11306e-11	86	808777	43	37
tor5_c10505	peptide transporter	447	gi|224121814|ref|XP_002318679.1|predicted protein [Populus trichocarpa] >gi|222859352|gb|EEE96899.1| predicted protein [Populus trichocarpa]	XP_002318679	2.33273e-15	85	935893	60	51
tor5_c10507	transcription factor jumonji and c5hc2 type zinc finger domain-containing protein	600	gi|225444219|ref|XP_002271515.1|PREDICTED: hypothetical protein [Vitis vinifera]	XP_002271515	1.68127e-18	57	104.76	156	89
tor5_c10510	rab5-interacting family protein	733	gi|255628061|gb|ACU14375.1|unknown [Glycine max]	ACU14375	5.98782e-33	86	135576	120	104
tor5_c10512	protein	591	gi|225455762|ref|XP_002269751.1|PREDICTED: hypothetical protein [Vitis vinifera] >gi|297734128|emb|CBI15375.3| unnamed protein product [Vitis vinifera]	XP_002269751	1.6023e-27	80	127102	89	72
tor5_c10514	rtm1 protein	676	gi|76161006|gb|ABA40466.1|unknown [Solanum tuberosum]	ABA40466	1.28711e-45	82	168703	130	107
tor5_c10515	rubisco methyltransferase family protein	488	gi|296090251|emb|CBI40070.3|unnamed protein product [Vitis vinifera]	CBI40070	1.21037e-08	86	747146	46	40
tor5_c10516	PREDICTED: hypothetical protein [Vitis vinifera]	543	gi|225439094|ref|XP_002265929.1|PREDICTED: hypothetical protein [Vitis vinifera]	XP_002265929	4.48666e-05	80	646994	81	65
tor5_c10518	uncharacterized protein c17orf39-like	527	gi|327289764|ref|XP_003229594.1|PREDICTED: uncharacterized protein C17orf39 homolog [Anolis carolinensis]	XP_003229594	2.74387e-58	77	202601	142	110
tor5_c10519	dual-specificity phosphatase 3	575	gi|297736513|emb|CBI25384.3|unnamed protein product [Vitis vinifera]	CBI25384	2.48943e-57	91	198749	109	100
tor5_c10521	dna-binding protein bin4	485	gi|255544304|ref|XP_002513214.1|conserved hypothetical protein [Ricinus communis] >gi|223547712|gb|EEF49205.1| conserved hypothetical protein [Ricinus communis]	XP_002513214	2.49019e-35	86	139813	96	83
tor5_c10522	protein	518	gi|255540249|ref|XP_002511189.1|hydrolase, putative [Ricinus communis] >gi|223550304|gb|EEF51791.1| hydrolase, putative [Ricinus communis]	XP_002511189	2.29206e-66	92	233032	141	130
tor5_c10523	phox domain-containing protein	599	gi|255540635|ref|XP_002511382.1|conserved hypothetical protein [Ricinus communis] >gi|223550497|gb|EEF51984.1| conserved hypothetical protein [Ricinus communis]	XP_002511382	2.46161e-22	57	874261	116	67
tor5_c10528	protein	549	gi|255547021|ref|XP_002514568.1|conserved hypothetical protein [Ricinus communis] >gi|223546172|gb|EEF47674.1| conserved hypothetical protein [Ricinus communis]	XP_002514568	2.09823e-56	91	203371	118	108
tor5_c10529	hsp90 co-	662	gi|12231292|gb|AAG49030.1|AF204783_1ripening regulated protein DDTFR8 [Solanum lycopersicum]	AAG49030	6.58685e-51	88	7 days, 14:57:00	110	97
tor5_c10530	glutaredoxin	479	gi|255627193|gb|ACU13941.1|unknown [Glycine max]	ACU13941	1.72287e-21	82	889669	63	52
tor5_c10537	hen4 isoform 2	650	gi|294460460|gb|ADE75808.1|unknown [Picea sitchensis]	ADE75808	7.4302e-15	76	858853	73	56
tor5_c10538	exostosin family protein	475	gi|255558009|ref|XP_002520033.1|catalytic, putative [Ricinus communis] >gi|223540797|gb|EEF42357.1| catalytic, putative [Ricinus communis]	XP_002520033	1.46408e-19	84	612326	39	33
tor5_c10539	monooxygenase 1	452	gi|62319939|dbj|BAD94026.1|hypothetical protein [Arabidopsis thaliana]	BAD94026	3.58349e-35	64	140584	152	98
tor5_c10540	at-hook dna-binding protein	587	gi|255647630|gb|ACU24278.1|unknown [Glycine max]	ACU24278	7.74509e-39	94	153.68	110	104
tor5_c10541	ankyrin repeat family protein	708	gi|255582209|ref|XP_002531897.1|ankyrin repeat-containing protein, putative [Ricinus communis] >gi|223528464|gb|EEF30496.1| ankyrin repeat-containing protein, putative [Ricinus communis]	XP_002531897	4.07966e-45	83	168318	110	92
tor5_c10546	cold regulated 314 thylakoid membrane 2	505	gi|225463388|ref|XP_002273366.1|PREDICTED: hypothetical protein [Vitis vinifera] >gi|297740634|emb|CBI30816.3| unnamed protein product [Vitis vinifera]	XP_002273366	1.07443e-42	90	160614	113	102
tor5_c10547	uncharacterized protein	664	gi|13699079|dbj|BAB41200.1|unnamed protein product [Nicotiana tabacum]	BAB41200	1.58478e-21	82	797221	64	53
tor5_c10552	2-oxoglutarate-dependent dioxygenase	665	gi|147820925|emb|CAN65048.1|hypothetical protein VITISV_026363 [Vitis vinifera]	CAN65048	8.85242e-31	74	136346	135	100
tor5_c10553	peptidase s41 family protein	402	gi|19774139|gb|AAL99046.1|AF487528_1D1 protease precursor [Nicotiana plumbaginifolia]	AAL99046	5.47386e-12	97	831889	38	37
tor5_c10554	short-chain type	536	gi|77403673|dbj|BAE46415.1|short chain dehydrogenase [Solanum tuberosum]	BAE46415	4.37788e-51	90	184111	110	100
tor5_c10555	heme oxygenase- multi-helical protein	580	gi|255571178|ref|XP_002526539.1|conserved hypothetical protein [Ricinus communis] >gi|223534100|gb|EEF35817.1| conserved hypothetical protein [Ricinus communis]	XP_002526539	1.50829e-11	83	843445	53	44
tor5_c10556	protein	508	gi|255537241|ref|XP_002509687.1|NAD dependent epimerase/dehydratase, putative [Ricinus communis] >gi|223549586|gb|EEF51074.1| NAD dependent epimerase/dehydratase, putative [Ricinus communis]	XP_002509687	3.85598e-32	92	136346	78	72
tor5_c10557	uncharacterized protein	476	gi|224142445|ref|XP_002324568.1|predicted protein [Populus trichocarpa] >gi|222866002|gb|EEF03133.1| predicted protein [Populus trichocarpa]	XP_002324568	1.23385e-15	79	881965	62	49
tor5_c10558	26s proteasome non-atpase regulatory subunit 9	477	gi|217072122|gb|ACJ84421.1|unknown [Medicago truncatula]	ACJ84421	1.2636e-29	87	124405	95	83
tor5_c10561	alpha beta-hydrolase domain-containing protein	477	gi|297789011|ref|XP_002862521.1|hydrolase, alpha/beta fold family protein [Arabidopsis lyrata subsp. lyrata] >gi|297308092|gb|EFH38779.1| hydrolase, alpha/beta fold family protein [Arabidopsis lyrata subsp. lyrata]	XP_002862521	9.11786e-36	79	139428	89	71
tor5_c10563	cytosolic class i small heat shock protein 2a	532	gi|40646966|gb|AAQ19680.1|chloroplast small heat shock protein class I [Capsicum frutescens]	AAQ19680	3.98936e-26	96	117087	98	95
tor5_c10564	dna replication licensing factor	599	gi|147769238|emb|CAN61585.1|hypothetical protein VITISV_007265 [Vitis vinifera]	CAN61585	1.30518e-46	97	183341	98	96
tor5_c10566	chromatin remodeling complex subunit	551	gi|224147596|ref|XP_002336506.1|hypothetical protein POPTRDRAFT_592433 [Populus trichocarpa] >gi|222835795|gb|EEE74230.1| hypothetical protein POPTRDRAFT_592433 [Populus trichocarpa]	XP_002336506	5.09234e-60	86	211075	143	123
tor5_c10567	tbp-associated factor ii 15	536	gi|15236059|ref|NP_194900.1|TBP-associated factor II 15 [Arabidopsis thaliana] >gi|30689137|ref|NP_849481.1| TBP-associated factor II 15 [Arabidopsis thaliana] >gi|13492648|gb|AAK28290.1|AF344879_1 putative TBP-associated 15 kDa subunit protein [Arabidopsis thaliana] >gi|13549156|gb|AAK29671.1|AF352813_1 putative TBP associated factor 15kDa subunit [Arabidopsis thaliana] >gi|2072626|emb|CAA73389.…	NP_194900	2.03427e-46	82	167933	117	96
tor5_c10569	polypyrimidine tract binding	411	gi|255545042|ref|XP_002513582.1|polypyrimidine tract binding protein, putative [Ricinus communis] >gi|223547490|gb|EEF48985.1| polypyrimidine tract binding protein, putative [Ricinus communis]	XP_002513582	3.89454e-11	61	808777	121	74
tor5_c10570	type-b response regulator	588	gi|33330870|gb|AAQ10678.1|type-B response regulator [Catharanthus roseus]	AAQ10678	1.01857e-49	89	190.66	119	107
tor5_c10571	carboxypeptidase c	652	gi|255560778|ref|XP_002521402.1|serine carboxypeptidase, putative [Ricinus communis] >gi|223539301|gb|EEF40892.1| serine carboxypeptidase, putative [Ricinus communis]	XP_002521402	6.36116e-30	83	125176	74	62
tor5_c10572	bzip transcriptional activator rsg	461	gi|8777512|dbj|BAA97100.1|bZIP transcriptional activator RSG [Nicotiana tabacum]	BAA97100	1.57049e-21	92	108997	113	105
tor5_c10574	methionyl-trna synthetase	683	gi|297736480|emb|CBI25351.3|unnamed protein product [Vitis vinifera]	CBI25351	6.41654e-36	90	150599	125	113
tor5_c10575	pentatricopeptide repeat-containing protein	554	gi|297736854|emb|CBI26055.3|unnamed protein product [Vitis vinifera]	CBI26055	1.85978e-66	91	234572	171	157
tor5_c10576	monocopper oxidase-like protein sku5	656	gi|255584086|ref|XP_002532786.1|multicopper oxidase, putative [Ricinus communis] >gi|223527474|gb|EEF29605.1| multicopper oxidase, putative [Ricinus communis]	XP_002532786	4.18852e-38	88	159458	87	77
tor5_c10578	uncharacterized protein	495	gi|255543194|ref|XP_002512660.1|conserved hypothetical protein [Ricinus communis] >gi|223548621|gb|EEF50112.1| conserved hypothetical protein [Ricinus communis]	XP_002512660	2.19002e-21	73	106686	99	73
tor5_c10580	protein	575	gi|224075812|ref|XP_002304779.1|predicted protein [Populus trichocarpa] >gi|222842211|gb|EEE79758.1| predicted protein [Populus trichocarpa]	XP_002304779	1.33441e-47	72	177563	123	89
tor5_c10581	protein	586	gi|224061160|ref|XP_002300360.1|predicted protein [Populus trichocarpa] >gi|222847618|gb|EEE85165.1| predicted protein [Populus trichocarpa]	XP_002300360	1.68091e-43	85	164466	157	135
tor5_c10586	ribosomal protein l16a	548	gi|242784707|ref|XP_002480444.1|ribosomal protein L16a [Talaromyces stipitatus ATCC 10500] >gi|218720591|gb|EED20010.1| ribosomal protein L16a [Talaromyces stipitatus ATCC 10500]	XP_002480444	3.4245e-47	88	169859	99	88
tor5_c10588	protein	699	gi|224099305|ref|XP_002311431.1|predicted protein [Populus trichocarpa] >gi|222851251|gb|EEE88798.1| predicted protein [Populus trichocarpa]	XP_002311431	1.74468e-37	75	152.91	167	126
tor5_c10589	3 -5 exonuclease	501	gi|225440185|ref|XP_002278268.1|PREDICTED: hypothetical protein [Vitis vinifera] >gi|297741701|emb|CBI32833.3| unnamed protein product [Vitis vinifera]	XP_002278268	1.13544e-21	75	106686	106	80
tor5_c10590	proline-rich protein precursor	466	gi|3552013|gb|AAC34889.1|proline-rich protein precursor [Glycine max]	AAC34889	2.02886e-10	87	789518	48	42
tor5_c10591	metal tolerance protein c2	765	gi|224139788|ref|XP_002323276.1|metal tolerance protein [Populus trichocarpa] >gi|222867906|gb|EEF05037.1| metal tolerance protein [Populus trichocarpa]	XP_002323276	2.60972e-76	93	10 days, 9:21:00	145	135
tor5_c10592	f-box kelch repeat-containing f-box family protein	508	gi|259496080|gb|ACW82829.1|F-box/kelch protein [Vitis vinifera]	ACW82829	5.82126e-24	78	116701	87	68
tor5_c10595	serine esterase family protein	462	gi|225446162|ref|XP_002271414.1|PREDICTED: hypothetical protein [Vitis vinifera]	XP_002271414	3.95273e-22	98	111694	56	55
tor5_c10602	protein	732	gi|224065721|ref|XP_002301938.1|predicted protein [Populus trichocarpa] >gi|222843664|gb|EEE81211.1| predicted protein [Populus trichocarpa]	XP_002301938	1.11412e-73	83	242276	168	141
tor5_c10603	protein	521	gi|297741568|emb|CBI32700.3|unnamed protein product [Vitis vinifera]	CBI32700	4.73766e-33	92	5 days, 23:28:00	101	93
tor5_c10604	protein	721	gi|147794674|emb|CAN64663.1|hypothetical protein VITISV_035348 [Vitis vinifera]	CAN64663	3.44867e-05	75	673958	54	41
tor5_c10605	casein kinase 2 catalytic subunit	739	gi|21698934|dbj|BAC02728.1|casein kinase 2 catalytic subunit [Nicotiana tabacum]	BAC02728	1.51142e-35	98	148288	74	73
tor5_c10609	vacuolar atpase subunit h protein	564	gi|225454716|ref|XP_002271887.1|PREDICTED: hypothetical protein [Vitis vinifera]	XP_002271887	1.119e-37	96	149828	82	79
tor5_c10611	predicted protein [Populus trichocarpa]	474	gi|224138136|ref|XP_002326527.1|predicted protein [Populus trichocarpa] >gi|222833849|gb|EEE72326.1| predicted protein [Populus trichocarpa]	XP_002326527	2.90627e-10	75	770258	89	67
tor5_c10614	protein	466	gi|168008465|ref|XP_001756927.1|predicted protein [Physcomitrella patens subsp. patens] >gi|162691798|gb|EDQ78158.1| predicted protein [Physcomitrella patens subsp. patens]	XP_001756927	1.44686e-30	70	985969	84	59
tor5_c10615	predicted protein [Populus trichocarpa]	486	gi|224077576|ref|XP_002305310.1|predicted protein [Populus trichocarpa] >gi|222848274|gb|EEE85821.1| predicted protein [Populus trichocarpa]	XP_002305310	0.0189323	59	539138	103	61
tor5_c10616	protein	671	gi|255546672|ref|XP_002514395.1|conserved hypothetical protein [Ricinus communis] >gi|223546492|gb|EEF47991.1| conserved hypothetical protein [Ricinus communis]	XP_002514395	6.53665e-48	72	186422	166	120
tor5_c10619	PREDICTED: hypothetical protein [Vitis vinifera]	700	gi|225457721|ref|XP_002274136.1|PREDICTED: hypothetical protein [Vitis vinifera]	XP_002274136	1.03519e-07	53	743294	133	71
tor5_c10621	s-adenosylmethionine-dependent methyltransferase domain-containing protein	568	gi|225454571|ref|XP_002263420.1|PREDICTED: hypothetical protein [Vitis vinifera] >gi|297737205|emb|CBI26406.3| unnamed protein product [Vitis vinifera]	XP_002263420	3.37253e-55	85	195282	128	110
tor5_c10622	calcium-dependent protein kinase 15	488	gi|19171502|emb|CAC87494.1|calcium-dependent protein kinase [Solanum lycopersicum]	CAC87494	8.33555e-17	97	982117	47	46
tor5_c10623	uncharacterized protein	424	gi|255540689|ref|XP_002511409.1|conserved hypothetical protein [Ricinus communis] >gi|223550524|gb|EEF52011.1| conserved hypothetical protein [Ricinus communis]	XP_002511409	6.76787e-22	74	108612	121	90
tor5_c10624	mitochondrially targeted single-stranded dna binding protein	763	gi|238006070|gb|ACR34070.1|unknown [Zea mays] >gi|238006582|gb|ACR34326.1| unknown [Zea mays]	ACR34070	7.44709e-24	95	747146	44	42
tor5_c10625	ubiquitin-conjugating enzyme e2-18	465	gi|224286314|gb|ACN40865.1|unknown [Picea sitchensis]	ACN40865	8.55371e-16	93	881965	61	57
tor5_c10628	protein binding	566	gi|224109496|ref|XP_002315216.1|predicted protein [Populus trichocarpa] >gi|222864256|gb|EEF01387.1| predicted protein [Populus trichocarpa]	XP_002315216	2.08423e-35	86	144821	84	73
tor5_c10631	protein	518	gi|297824269|ref|XP_002880017.1|ATPAO2 [Arabidopsis lyrata subsp. lyrata] >gi|297325856|gb|EFH56276.1| ATPAO2 [Arabidopsis lyrata subsp. lyrata]	XP_002880017	5.98364e-19	94	104375	58	55
tor5_c10636	mitotic checkpoint protein	511	gi|255573149|ref|XP_002527504.1|mitotic checkpoint protein bub3, putative [Ricinus communis] >gi|223533144|gb|EEF34902.1| mitotic checkpoint protein bub3, putative [Ricinus communis]	XP_002527504	1.45079e-59	98	207994	123	121
tor5_c10637	ran gtpase binding	586	gi|224055315|ref|XP_002298476.1|predicted protein [Populus trichocarpa] >gi|222845734|gb|EEE83281.1| predicted protein [Populus trichocarpa]	XP_002298476	3.52929e-24	93	120939	64	60
tor5_c10640	catalytic acting on nadh or nadph	774	gi|255564172|ref|XP_002523083.1|catalytic, putative [Ricinus communis] >gi|223537645|gb|EEF39268.1| catalytic, putative [Ricinus communis]	XP_002523083	8.20957e-36	84	142895	100	84
tor5_c10641	YA4 [Petunia x hybrida]	669	gi|148595736|emb|CAM32009.1|YA4 [Petunia x hybrida]	CAM32009	3.52137e-14	70	870409	81	57
tor5_c10644	ring u-box domain-containing protein	611	gi|225448888|ref|XP_002263930.1|PREDICTED: hypothetical protein [Vitis vinifera]	XP_002263930	1.11098e-43	87	142895	98	86
tor5_c10647	hypersensitive response assisting protein	508	gi|5739347|gb|AAD50436.1|hypersensitive response assisting protein [Capsicum annuum]	AAD50436	3.11441e-22	65	109768	110	72
tor5_c10651	glycosyl hydrolase family protein 17	491	gi|225461844|ref|XP_002285661.1|PREDICTED: hypothetical protein [Vitis vinifera] >gi|147766908|emb|CAN67524.1| hypothetical protein VITISV_000410 [Vitis vinifera] >gi|302142792|emb|CBI20087.3| unnamed protein product [Vitis vinifera]	XP_002285661	1.45769e-52	85	182185	110	94
tor5_c10652	protein	590	gi|296087588|emb|CBI34844.3|unnamed protein product [Vitis vinifera]	CBI34844	3.81559e-58	96	209.92	121	117
tor5_c10653	homolog protein	714	gi|116778901|gb|ABK21047.1|unknown [Picea sitchensis]	ABK21047	3.70383e-62	87	212231	151	132
tor5_c10655	cytochrome p450	606	gi|296087375|emb|CBI33749.3|unnamed protein product [Vitis vinifera]	CBI33749	4.09044e-37	78	107842	89	70
tor5_c10658	pyrophosphate-dependent phosphofructokinase alpha subunit	558	gi|129881|sp|P21342.1|PFPA_SOLTURecName: Full=Pyrophosphate--fructose 6-phosphate 1-phosphotransferase subunit alpha; Short=PFP; AltName: Full=6-phosphofructokinase, pyrophosphate dependent; AltName: Full=PPi-PFK; AltName: Full=Pyrophosphate-dependent 6-phosphofructose-1-kinase >gi|169538|gb|AAA63451.1| pyrophosphate-fructose 6-phosphate 1-phosphotransferase alpha-subunit [Solanum tuberosum]	P21342	4.73027e-57	95	209149	111	106
tor5_c10659	metallo-beta-lactamase domain-containing protein	375	gi|225423905|ref|XP_002281785.1|PREDICTED: hypothetical protein [Vitis vinifera] >gi|297737856|emb|CBI27057.3| unnamed protein product [Vitis vinifera]	XP_002281785	5.97246e-32	89	125176	78	70
tor5_c10660	vacuolar iron transporter-like protein	452	gi|255583990|ref|XP_002532741.1|hypothetical protein RCOM_1750150 [Ricinus communis] >gi|223527518|gb|EEF29643.1| hypothetical protein RCOM_1750150 [Ricinus communis]	XP_002532741	1.49751e-22	74	114005	97	72
tor5_c10661	#NAME?	739	gi|225462023|ref|XP_002268040.1|PREDICTED: hypothetical protein [Vitis vinifera] >gi|296089980|emb|CBI39799.3| unnamed protein product [Vitis vinifera]	XP_002268040	1.33472e-42	75	173326	151	114
tor5_c10665	sin3 histone deacetylase complex	611	gi|217075885|gb|ACJ86302.1|unknown [Medicago truncatula]	ACJ86302	3.70362e-09	69	731738	85	59
tor5_c10666	microtubule organization protein	748	gi|19912731|dbj|BAB88648.1|microtubule bundling polypeptide TMBP200 [Nicotiana tabacum]	BAB88648	2.14112e-27	90	128257	86	78
tor5_c10669	proliferating cell nuclear antigen	501	gi|25005275|emb|CAD56690.1|proliferating cell nuclear antigen [Solanum lycopersicum]	CAD56690	2.14017e-95	99	296204	151	150
tor5_c10671	protein	716	gi|83283997|gb|ABC01906.1|unknown [Solanum tuberosum]	ABC01906	3.02391e-08	97	724034	43	42
tor5_c10676	transcription factor	542	gi|225440151|ref|XP_002277884.1|PREDICTED: hypothetical protein [Vitis vinifera]	XP_002277884	1.29094e-21	80	112849	100	80
tor5_c10677	pullulanase	484	gi|225448918|ref|XP_002271820.1|PREDICTED: hypothetical protein [Vitis vinifera]	XP_002271820	1.86786e-35	91	151754	94	86
tor5_c10678	ccch-type zinc finger protein c3h69	702	gi|224055241|ref|XP_002298439.1|predicted protein [Populus trichocarpa] >gi|222845697|gb|EEE83244.1| predicted protein [Populus trichocarpa]	XP_002298439	6.11759e-40	87	159458	125	109
tor5_c10684	ubiquinol-cytochrome c reductase complex kda protein	514	gi|1351365|sp|P48505.2|UCR11_SOLTURecName: Full=Ubiquinol-cytochrome c reductase complex 6.7 kDa protein; Short=CR6 >gi|633683|emb|CAA57768.1| cytochrome c reductase subunit [Solanum tuberosum]	P48505	1.19213e-18	93	947449	62	58
tor5_c10687	peroxisomal membrane 22 kda (mpv17 pmp22) family protein	717	gi|147795757|emb|CAN76530.1|hypothetical protein VITISV_012682 [Vitis vinifera]	CAN76530	1.07465e-77	94	251521	146	138
tor5_c10688	tbc domain-containing protein	583	gi|224082860|ref|XP_002306868.1|predicted protein [Populus trichocarpa] >gi|222856317|gb|EEE93864.1| predicted protein [Populus trichocarpa]	XP_002306868	2.51806e-29	78	132494	119	93
tor5_c10692	coiled-coil-helix-coiled-coil-helix domain-containing protein 4	687	gi|225463791|ref|XP_002269925.1|PREDICTED: hypothetical protein [Vitis vinifera] >gi|147853097|emb|CAN78563.1| hypothetical protein VITISV_010402 [Vitis vinifera] >gi|297742718|emb|CBI35352.3| unnamed protein product [Vitis vinifera]	XP_002269925	2.52288e-13	85	851149	109	93
tor5_c10693	esterase lipase thioesterase family protein	509	gi|296082853|emb|CBI22154.3|unnamed protein product [Vitis vinifera]	CBI22154	1.21328e-26	69	5 days, 4:02:00	142	98
tor5_c10694	phosphorylase family protein	586	gi|297803676|ref|XP_002869722.1|hypothetical protein ARALYDRAFT_492412 [Arabidopsis lyrata subsp. lyrata] >gi|297315558|gb|EFH45981.1| hypothetical protein ARALYDRAFT_492412 [Arabidopsis lyrata subsp. lyrata]	XP_002869722	2.21241e-57	76	203371	152	117
tor5_c10695	uncharacterized protein	555	gi|118481875|gb|ABK92874.1|unknown [Populus trichocarpa]	ABK92874	7.38217e-56	85	193356	155	132
tor5_c10696	PREDICTED: hypothetical protein [Vitis vinifera]	449	gi|225455631|ref|XP_002271208.1|PREDICTED: hypothetical protein [Vitis vinifera]	XP_002271208	0.00256215	54	577658	104	57
tor5_c10697	protein	525	gi|223452353|gb|ACM89504.1|protein kinase family protein [Glycine max]	ACM89504	9.54683e-27	74	124405	99	74
tor5_c10701	sad1 unc-84 domain protein 1	689	gi|255564800|ref|XP_002523394.1|conserved hypothetical protein [Ricinus communis] >gi|223537344|gb|EEF38973.1| conserved hypothetical protein [Ricinus communis]	XP_002523394	1.29006e-38	80	159458	116	93
tor5_c10707	at3g22430 mcb17_17	612	gi|297737052|emb|CBI26253.3|unnamed protein product [Vitis vinifera]	CBI26253	1.90209e-55	83	203371	137	114
tor5_c10709	copper-binding family protein	778	gi|225431830|ref|XP_002273693.1|PREDICTED: hypothetical protein [Vitis vinifera]	XP_002273693	5.63731e-21	63	108997	116	74
tor5_c1071	nac domain containing protein 50	635	gi|21105736|gb|AAM34767.1|AF509867_1nam-like protein 4 [Petunia x hybrida]	AAM34767	8.25468e-72	94	243047	133	126
tor5_c10710	acyl- -binding protein	495	gi|254566769|ref|XP_002490495.1|hypothetical protein [Pichia pastoris GS115] >gi|238030291|emb|CAY68214.1| hypothetical protein PAS_chr1-4_0674 [Pichia pastoris GS115] >gi|328350886|emb|CCA37286.1| Acyl-CoA-binding protein [Pichia pastoris CBS 7435]	XP_002490495	1.97828e-05	74	612326	58	43
tor5_c10711	alpha tubulin	455	gi|121490206|emb|CAK55184.1|alpha-tubulin 5 [Quercus ilex]	CAK55184	1.67738e-93	97	286574	141	137
tor5_c10712	pgr5-like protein 1a	566	gi|255645443|gb|ACU23217.1|unknown [Glycine max]	ACU23217	2.57104e-37	92	150984	99	92
tor5_c10713	enzyme of the cupin superfamily	517	gi|255557833|ref|XP_002519946.1|conserved hypothetical protein [Ricinus communis] >gi|223540992|gb|EEF42550.1| conserved hypothetical protein [Ricinus communis]	XP_002519946	1.27461e-32	89	131724	68	61
tor5_c10715	rotamase fkbp 1	719	gi|225458880|ref|XP_002283423.1|PREDICTED: hypothetical protein [Vitis vinifera] >gi|302142176|emb|CBI19379.3| unnamed protein product [Vitis vinifera]	XP_002283423	1.72875e-29	83	136732	96	80
tor5_c10716	photosystem i psah protein	660	gi|397555|emb|CAA43841.1|photosystem I psaH protein [Nicotiana sylvestris]	CAA43841	9.19165e-63	96	8 days, 19:46:00	110	106
tor5_c10718	nucleolar essential protein	711	gi|225441240|ref|XP_002273311.1|PREDICTED: hypothetical protein [Vitis vinifera]	XP_002273311	3.3997e-45	93	169088	120	112
tor5_c10722	amino acid transporter	630	gi|225424097|ref|XP_002279978.1|PREDICTED: hypothetical protein [Vitis vinifera]	XP_002279978	7.37433e-27	86	5 days, 3:25:00	89	77
tor5_c10724	protein	656	gi|147800117|emb|CAN68819.1|hypothetical protein VITISV_023069 [Vitis vinifera]	CAN68819	1.52401e-67	85	225328	160	137
tor5_c10726	otu-like cysteine type protease	371	gi|296084879|emb|CBI28288.3|unnamed protein product [Vitis vinifera]	CBI28288	6.54866e-21	100	107842	54	54
tor5_c10727	atp binding	669	gi|113205231|gb|AAT39303.2|Myosin heavy chain-like protein, putative [Solanum demissum]	AAT39303	3.19021e-67	92	239195	160	148
tor5_c10728	plasma membrane-type calcium atpase	778	gi|21314227|gb|AAM44081.1|type IIB calcium ATPase MCA5 [Medicago truncatula]	AAM44081	1.18974e-29	87	897373	102	89
tor5_c10729	protein	817	gi|225455724|ref|XP_002267425.1|PREDICTED: hypothetical protein [Vitis vinifera]	XP_002267425	1.09759e-46	95	7 days, 14:57:00	101	96
tor5_c10732	cytochrome p450	552	gi|5713172|gb|AAD47832.1|cytochrome P450 [Nicotiana tabacum]	AAD47832	1.02416e-36	86	110538	111	96
tor5_c10734	unnamed protein product [Vitis vinifera]	445	gi|297739289|emb|CBI28940.3|unnamed protein product [Vitis vinifera]	CBI28940	0.0325948	76	527582	34	26
tor5_c10735	60s ribosomal protein l6	562	gi|320163682|gb|EFW40581.1|60S ribosomal protein L6 [Capsaspora owczarzaki ATCC 30864]	EFW40581	4.2299e-31	73	130568	122	90
tor5_c10736	atp-dependent clp protease atp-binding subunit	593	gi|297734727|emb|CBI16961.3|unnamed protein product [Vitis vinifera]	CBI16961	3.69637e-27	87	128642	96	84
tor5_c10737	appr-1-p processing enzyme family protein	554	gi|225423545|ref|XP_002272103.1|PREDICTED: hypothetical protein [Vitis vinifera]	XP_002272103	2.32859e-45	97	177178	89	87
tor5_c10738	protein	549	gi|255572467|ref|XP_002527168.1|Protein kinase APK1B, chloroplast precursor, putative [Ricinus communis] >gi|223533433|gb|EEF35181.1| Protein kinase APK1B, chloroplast precursor, putative [Ricinus communis]	XP_002527168	1.98933e-52	93	192971	107	100
tor5_c10740	peroxisomal membrane 22 kda (mpv17 pmp22) family protein	628	gi|225430031|ref|XP_002284227.1|PREDICTED: hypothetical protein [Vitis vinifera] >gi|296081890|emb|CBI20895.3| unnamed protein product [Vitis vinifera]	XP_002284227	7.06266e-22	88	108997	77	68
tor5_c10741	retrotransposon unclassified	483	gi|147805187|emb|CAN66630.1|hypothetical protein VITISV_013578 [Vitis vinifera]	CAN66630	1.86776e-31	83	131339	116	97
tor5_c10742	wall-associated receptor kinase-like 14	684	gi|42741727|gb|AAS45124.1|WAK-like kinase [Solanum lycopersicum]	AAS45124	1.30744e-45	98	7 days, 13:08:00	91	90
tor5_c10743	protein	508	gi|51477394|gb|AAU04767.1|protein disulfide isomerase (PDI)-like protein 3 [Cucumis melo]	AAU04767	1.54133e-54	73	200675	146	108
tor5_c10745	down-regulated in metastasis domain-containing protein	813	gi|298205222|emb|CBI17281.3|unnamed protein product [Vitis vinifera]	CBI17281	2.63077e-15	82	866557	63	52
tor5_c10746	sea urchin arp2	575	gi|119620317|gb|EAW99911.1|ARP2 actin-related protein 2 homolog (yeast), isoform CRA_c [Homo sapiens]	EAW99911	1.01693e-57	77	198749	168	131
tor5_c10752	glycosyl hydrolase family 10 protein	553	gi|73624751|gb|AAZ79233.1|putative xylanase Xyn2 [Nicotiana tabacum]	AAZ79233	1.51369e-74	97	260766	151	147
tor5_c10759	ftsh-like protease	408	gi|30526336|gb|AAP32310.1|putative FtsH protease [Solanum lycopersicum]	AAP32310	1.07393e-17	95	997525	100	95
tor5_c10760	protein	612	gi|224104185|ref|XP_002313350.1|predicted protein [Populus trichocarpa] >gi|222849758|gb|EEE87305.1| predicted protein [Populus trichocarpa]	XP_002313350	1.76515e-22	80	106301	71	57
tor5_c10761	gar1 protein	623	gi|125534871|gb|EAY81419.1|hypothetical protein OsI_36586 [Oryza sativa Indica Group]	EAY81419	9.68467e-35	93	136732	74	69
tor5_c10762	phosphate transporter	527	gi|118153895|gb|ABK63963.1|PT3 [Solanum melongena]	ABK63963	3.09209e-16	98	970561	70	69
tor5_c10765	fruitfull-like mads-box	641	gi|13384068|gb|AAK21258.1|AF335245_1MADS-box transcription factor FBP29 [Petunia x hybrida]	AAK21258	7.1864e-49	75	176792	165	125
tor5_c10766	protein	675	gi|118486005|gb|ABK94846.1|unknown [Populus trichocarpa]	ABK94846	4.94107e-70	88	10 days, 0:35:00	147	130
tor5_c10768	anaphase-promoting complex	499	gi|302144194|emb|CBI23321.3|unnamed protein product [Vitis vinifera]	CBI23321	6.00769e-43	85	172555	118	101
tor5_c10769	acyl- desaturase	543	gi|103484500|dbj|BAE94742.1|omega9 fatty acid desaturase [Mortierella alpina]	BAE94742	5.38621e-28	74	129798	104	77
tor5_c1077	hydroxyproline-rich glycoprotein family protein	658	gi|255552183|ref|XP_002517136.1|Protein FRIGIDA, putative [Ricinus communis] >gi|223543771|gb|EEF45299.1| Protein FRIGIDA, putative [Ricinus communis]	XP_002517136	5.64101e-29	77	134035	127	99
tor5_c10772	protein transport protein sec13	656	gi|83283979|gb|ABC01897.1|protein transport SEC13-like protein [Solanum tuberosum]	ABC01897	9.54047e-91	97	288115	142	138
tor5_c10777	uncharacterized protein	658	gi|225454190|ref|XP_002272636.1|PREDICTED: hypothetical protein [Vitis vinifera]	XP_002272636	8.87654e-26	64	108612	121	78
tor5_c10778	copalyl diphosphate synthase	551	gi|6009478|dbj|BAA84918.1|copalyl diphosphate synthase [Solanum lycopersicum]	BAA84918	4.76955e-38	78	159844	133	104
tor5_c10780	heat shock protein 81-1	497	gi|4836477|gb|AAD30456.1|AF123259_1heat shock protein 90 [Solanum lycopersicum]	AAD30456	4.6923e-63	98	216083	148	146
tor5_c10781	udp-	454	gi|255556774|ref|XP_002519420.1|UDP-glucosyltransferase, putative [Ricinus communis] >gi|223541283|gb|EEF42834.1| UDP-glucosyltransferase, putative [Ricinus communis]	XP_002519420	2.02616e-05	85	63929	62	53
tor5_c10782	uncharacterized protein	476	gi|225442489|ref|XP_002283948.1|PREDICTED: hypothetical protein [Vitis vinifera] >gi|297743205|emb|CBI36072.3| unnamed protein product [Vitis vinifera]	XP_002283948	1.89924e-35	79	142895	100	79
tor5_c10783	protein	501	gi|297746467|emb|CBI16523.3|unnamed protein product [Vitis vinifera]	CBI16523	1.86788e-52	90	185267	110	100
tor5_c10784	protein	473	gi|225437465|ref|XP_002273574.1|PREDICTED: hypothetical protein isoform 1 [Vitis vinifera] >gi|297743935|emb|CBI36905.3| unnamed protein product [Vitis vinifera]	XP_002273574	9.05628e-40	90	138272	74	67
tor5_c10786	dna glycosylase	578	gi|7406462|emb|CAB85564.1|putative protein [Arabidopsis thaliana]	CAB85564	3.95697e-36	82	145591	94	78
tor5_c10787	rna polymerase ii transcription mediator	565	gi|255580943|ref|XP_002531290.1|protein with unknown function [Ricinus communis] >gi|223529123|gb|EEF31103.1| protein with unknown function [Ricinus communis]	XP_002531290	7.19367e-28	88	131339	75	66
tor5_c10788	phytoene synthase	453	gi|150014709|gb|ABR57229.1|phytoene synthase [Solanum lycopersicum]	ABR57229	8.02724e-50	98	184111	93	92
tor5_c10791	peptidyl-prolyl cis-trans cyclophilin-type family expressed	549	gi|56407691|gb|AAV88079.1|putative cyclophilin type peptidyl-prolyl cis-trans isomerase [Ipomoea batatas]	AAV88079	9.81752e-46	92	170244	98	91
tor5_c10792	alpha-expansin precursor	603	gi|4027899|gb|AAC96081.1|alpha-expansin precursor [Nicotiana tabacum]	AAC96081	4.38686e-35	98	143665	91	90
tor5_c10794	dna-3-methyladenine glycosylase i	490	gi|225443176|ref|XP_002264482.1|PREDICTED: hypothetical protein [Vitis vinifera] >gi|298204669|emb|CBI25167.3| unnamed protein product [Vitis vinifera]	XP_002264482	5.51444e-36	89	147517	88	79
tor5_c10796	binding protein	507	gi|296083407|emb|CBI23360.3|unnamed protein product [Vitis vinifera]	CBI23360	1.93652e-60	78	205297	155	121
tor5_c10797	adenosine deaminase	534	gi|255554947|ref|XP_002518511.1|Adenosine deaminase, putative [Ricinus communis] >gi|223542356|gb|EEF43898.1| Adenosine deaminase, putative [Ricinus communis]	XP_002518511	9.99984e-53	79	7 days, 23:43:00	139	111
tor5_c10800	hypothetical protein VITISV_005468 [Vitis vinifera]	527	gi|147798676|emb|CAN76685.1|hypothetical protein VITISV_005468 [Vitis vinifera]	CAN76685	2.22509e-06	73	666254	90	66
tor5_c10801	protein	634	gi|224077366|ref|XP_002305230.1|predicted protein [Populus trichocarpa] >gi|222848194|gb|EEE85741.1| predicted protein [Populus trichocarpa]	XP_002305230	1.17587e-36	81	155992	130	106
tor5_c10802	endonuclease exonuclease phosphatase domain-containing protein	555	gi|224131300|ref|XP_002321050.1|predicted protein [Populus trichocarpa] >gi|222861823|gb|EEE99365.1| predicted protein [Populus trichocarpa]	XP_002321050	1.34449e-19	84	106301	66	56
tor5_c10804	unknown [Populus trichocarpa]	486	gi|118483148|gb|ABK93480.1|unknown [Populus trichocarpa]	ABK93480	1.2508e-10	51	519878	104	54
tor5_c10805	sda1 family protein	550	gi|296081398|emb|CBI16831.3|unnamed protein product [Vitis vinifera]	CBI16831	3.8616e-18	79	100138	134	107
tor5_c10806	non-phototropic hypocotyl 3	665	gi|147838167|emb|CAN60915.1|hypothetical protein VITISV_002200 [Vitis vinifera]	CAN60915	1.34113e-46	89	183726	138	123
tor5_c10807	transcription initiation factor tfiid subunit a	549	gi|77403675|dbj|BAE46416.1|TATA binding protein associated factor [Solanum tuberosum]	BAE46416	1.22398e-37	94	157532	98	93
tor5_c10809	u-box domain-containing protein	504	gi|13539578|emb|CAC35703.1|photoperiod responsive protein [Solanum tuberosum subsp. andigenum]	CAC35703	4.54369e-63	92	219164	125	115
tor5_c10814	at1g52190-like protein	726	gi|225445186|ref|XP_002280768.1|PREDICTED: hypothetical protein [Vitis vinifera]	XP_002280768	5.57152e-28	70	132.88	141	99
tor5_c10817	protein	453	gi|225440474|ref|XP_002272505.1|PREDICTED: hypothetical protein [Vitis vinifera] >gi|297740318|emb|CBI30500.3| unnamed protein product [Vitis vinifera]	XP_002272505	3.01582e-38	89	146747	115	103
tor5_c10818	isoflavone reductase-like protein	483	gi|213385139|dbj|BAG84265.1|isoflavone reductase-like protein [Nicotiana tabacum] >gi|213385141|dbj|BAG84266.1| isoflavone reductase-like protein [Nicotiana tabacum]	BAG84265	4.83799e-64	94	218009	124	117
tor5_c10822	ribosomal protein l2	745	gi|17644112|gb|AAK95390.1|ribosomal protein L2 [Solanum lycopersicum]	AAK95390	2.16249e-76	98	10 days, 9:21:00	128	126
tor5_c10823	inositol monophosphatase - like protein	466	gi|224103369|ref|XP_002313028.1|hypothetical protein POPTRDRAFT_557208 [Populus trichocarpa] >gi|222849436|gb|EEE86983.1| hypothetical protein POPTRDRAFT_557208 [Populus trichocarpa]	XP_002313028	1.03525e-60	90	208379	120	108
tor5_c10824	cytochrome	499	gi|225461860|ref|XP_002264048.1|PREDICTED: hypothetical protein [Vitis vinifera]	XP_002264048	7.67624e-48	74	180259	159	119
tor5_c10825	global transcription factor group	739	gi|224098028|ref|XP_002311109.1|global transcription factor group [Populus trichocarpa] >gi|222850929|gb|EEE88476.1| global transcription factor group [Populus trichocarpa]	XP_002311109	9.75033e-41	89	6 days, 19:31:00	104	93
tor5_c10826	protein	492	gi|225429582|ref|XP_002280239.1|PREDICTED: hypothetical protein [Vitis vinifera] >gi|296081675|emb|CBI20680.3| unnamed protein product [Vitis vinifera]	XP_002280239	1.69203e-72	89	253832	157	140
tor5_c10827	transcription factor tga1	571	gi|225459415|ref|XP_002285820.1|PREDICTED: hypothetical protein [Vitis vinifera] >gi|302141896|emb|CBI19099.3| unnamed protein product [Vitis vinifera]	XP_002285820	9.96697e-44	84	168703	111	94
tor5_c10828	protein	804	gi|225443880|ref|XP_002277472.1|PREDICTED: hypothetical protein [Vitis vinifera] >gi|147822560|emb|CAN75078.1| hypothetical protein VITISV_005005 [Vitis vinifera]	XP_002277472	3.82429e-78	84	261536	170	143
tor5_c10830	uncharacterized protein	665	gi|224114611|ref|XP_002332323.1|predicted protein [Populus trichocarpa] >gi|222832570|gb|EEE71047.1| predicted protein [Populus trichocarpa]	XP_002332323	5.30251e-65	93	117857	65	61
tor5_c10834	major facilitator protein	415	gi|255543385|ref|XP_002512755.1|transporter, putative [Ricinus communis] >gi|223547766|gb|EEF49258.1| transporter, putative [Ricinus communis]	XP_002512755	4.8288e-25	79	105916	96	76
tor5_c10836	acyl carrier	749	gi|255550241|ref|XP_002516171.1|acyl carrier protein, putative [Ricinus communis] >gi|223544657|gb|EEF46173.1| acyl carrier protein, putative [Ricinus communis]	XP_002516171	1.54438e-14	84	881965	103	87
tor5_c10839	glycerol-3-phosphate dehydrogenase	451	gi|224090057|ref|XP_002308924.1|predicted protein [Populus trichocarpa] >gi|222854900|gb|EEE92447.1| predicted protein [Populus trichocarpa]	XP_002308924	1.63701e-44	93	154066	88	82
tor5_c10840	protein	612	gi|255583249|ref|XP_002532389.1|UDP-glucosyltransferase, putative [Ricinus communis] >gi|223527913|gb|EEF30001.1| UDP-glucosyltransferase, putative [Ricinus communis]	XP_002532389	6.06761e-32	74	974413	86	64
tor5_c10841	cell wall invertase	488	gi|304636279|gb|ADM47341.1|apoplastic invertase [Solanum tuberosum]	ADM47341	3.17731e-39	77	160229	112	87
tor5_c10843	armadillo beta-catenin-like repeat-containing protein	632	gi|297736530|emb|CBI25401.3|unnamed protein product [Vitis vinifera]	CBI25401	2.23624e-09	75	75485	61	46
tor5_c10845	uncharacterized protein	572	gi|225464604|ref|XP_002274943.1|PREDICTED: hypothetical protein [Vitis vinifera] >gi|302143781|emb|CBI22642.3| unnamed protein product [Vitis vinifera]	XP_002274943	4.99143e-32	59	133265	174	104
tor5_c10846	protein brassinazole-resistant 2	553	gi|14626761|gb|AAK71662.1|AF395901_1mature anther-specific protein LAT61 [Solanum lycopersicum]	AAK71662	5.43961e-85	95	273092	163	155
tor5_c10847	chlorophyll synthase	474	gi|228535376|gb|ACQ44245.1|chlorophyll synthase [Nicotiana tabacum]	ACQ44245	2.50636e-79	90	258.84	148	134
tor5_c10848	protein	888	gi|255555225|ref|XP_002518649.1|conserved hypothetical protein [Ricinus communis] >gi|223542030|gb|EEF43574.1| conserved hypothetical protein [Ricinus communis]	XP_002518649	4.4228e-27	89	128257	77	69
tor5_c10850	protein	699	gi|224093230|ref|XP_002309844.1|predicted protein [Populus trichocarpa] >gi|222852747|gb|EEE90294.1| predicted protein [Populus trichocarpa]	XP_002309844	2.60179e-51	80	125561	84	68
tor5_c10852	protein	505	gi|224079425|ref|XP_002305860.1|predicted protein [Populus trichocarpa] >gi|222848824|gb|EEE86371.1| predicted protein [Populus trichocarpa]	XP_002305860	3.47569e-32	96	5 days, 3:25:00	66	64
tor5_c10853	uncharacterized protein	476	gi|255541042|ref|XP_002511585.1|conserved hypothetical protein [Ricinus communis] >gi|223548765|gb|EEF50254.1| conserved hypothetical protein [Ricinus communis]	XP_002511585	1.29065e-24	90	985969	60	54
tor5_c10855	protein	565	gi|225433045|ref|XP_002284723.1|PREDICTED: hypothetical protein isoform 1 [Vitis vinifera] >gi|225433047|ref|XP_002284726.1| PREDICTED: hypothetical protein isoform 2 [Vitis vinifera] >gi|296083617|emb|CBI23606.3| unnamed protein product [Vitis vinifera]	XP_002284723	5.1641e-29	78	122094	98	77
tor5_c10856	nitrate transporter	617	gi|255566995|ref|XP_002524480.1|oligopeptide transporter, putative [Ricinus communis] >gi|223536268|gb|EEF37920.1| oligopeptide transporter, putative [Ricinus communis]	XP_002524480	1.98909e-34	84	149058	126	107
tor5_c10858	sterol o-acyltransferase	541	gi|328769756|gb|EGF79799.1|hypothetical protein BATDEDRAFT_33345 [Batrachochytrium dendrobatidis JAM81]	EGF79799	2.80853e-44	88	155606	88	78
tor5_c10860	protein	752	gi|225445891|ref|XP_002279710.1|PREDICTED: hypothetical protein [Vitis vinifera] >gi|297743631|emb|CBI36514.3| unnamed protein product [Vitis vinifera]	XP_002279710	2.64862e-31	92	130954	97	90
tor5_c10862	glycosyl hydrolase	535	gi|419789|pir||S31196hypothetical protein - potato	S31196	3.90668e-64	85	221861	155	133
tor5_c10863	protein	517	gi|224129128|ref|XP_002328897.1|predicted protein [Populus trichocarpa] >gi|222839327|gb|EEE77664.1| predicted protein [Populus trichocarpa]	XP_002328897	1.87277e-43	82	160999	94	78
tor5_c10866	nadh dehydrogenase	597	gi|325302820|tpg|DAA34435.1|TPA_inf: NADH:ubiquinone oxidoreductase B16.6 subunit/cell death-regulatory protein [Amblyomma variegatum]	DAA34435	1.02316e-07	74	69707	51	38
tor5_c10870	nucleic acid binding	527	gi|296089844|emb|CBI39663.3|unnamed protein product [Vitis vinifera]	CBI39663	0.00291203	58	596918	65	38
tor5_c10872	attic110 tic110	519	gi|255553373|ref|XP_002517728.1|conserved hypothetical protein [Ricinus communis] >gi|223543126|gb|EEF44660.1| conserved hypothetical protein [Ricinus communis]	XP_002517728	2.2439e-24	83	843445	59	49
tor5_c10873	60s ribosomal protein l6	480	gi|169861223|ref|XP_001837246.1|60S ribosomal protein L6 [Coprinopsis cinerea okayama7#130] >gi|116501968|gb|EAU84863.1| 60S ribosomal protein L6 [Coprinopsis cinerea okayama7#130]	XP_001837246	1.32582e-39	77	153295	124	96
tor5_c10875	3-like protein	612	gi|257831431|gb|ACV71016.1|UPA16 [Capsicum annuum]	ACV71016	8.71996e-42	80	6 days, 18:54:00	114	92
tor5_c10876	protein transport protein sft1	544	gi|242050674|ref|XP_002463081.1|hypothetical protein SORBIDRAFT_02g037460 [Sorghum bicolor] >gi|241926458|gb|EER99602.1| hypothetical protein SORBIDRAFT_02g037460 [Sorghum bicolor]	XP_002463081	1.62188e-20	94	101679	58	55
tor5_c10877	poly polymerase	798	gi|297743180|emb|CBI36047.3|unnamed protein product [Vitis vinifera]	CBI36047	8.21425e-30	54	139428	253	139
tor5_c10879	microtubule-associated protein	565	gi|283099385|gb|ADB08056.1|microtubule-associated protein [Nicotiana benthamiana]	ADB08056	1.643e-08	81	69707	55	45
tor5_c10881	uncharacterized protein	504	gi|255580706|ref|XP_002531175.1|conserved hypothetical protein [Ricinus communis] >gi|223529245|gb|EEF31218.1| conserved hypothetical protein [Ricinus communis]	XP_002531175	3.92924e-05	92	623882	50	46
tor5_c10882	protein	444	gi|297741736|emb|CBI32868.3|unnamed protein product [Vitis vinifera]	CBI32868	2.02144e-24	98	113.62	54	53
tor5_c10884	late embryogenesis abundant group 6	501	gi|2347086|gb|AAC49859.1|PvLEA-18 [Phaseolus vulgaris]	AAC49859	1.25822e-16	79	901225	68	54
tor5_c10885	elicitor-inducible lrr receptor-like protein eilp	539	gi|6635236|dbj|BAA88636.1|elicitor-inducible LRR receptor-like protein EILP [Nicotiana tabacum]	BAA88636	1.51164e-05	55	666254	135	75
tor5_c10887	pre-mrna-splicing factor cwc-22	623	gi|15220892|ref|NP_178208.1|pre-mRNA-splicing factor CWC22 [Arabidopsis thaliana] >gi|6503305|gb|AAF14681.1|AC011713_29 Contains similarity to gb|U19615 LET 858 gene from Caenorhabditis elegans. ESTs gb|AI995150, gb|H76674 and gb|R84035 come from this gene [Arabidopsis thaliana] >gi|22654971|gb|AAM98078.1| At1g80930/F23A5_23 [Arabidopsis thaliana] >gi|28416525|gb|AAO42793.1| At1g80930/F23A5_23 [A…	NP_178208	3.01684e-57	96	191815	98	95
tor5_c10891	pfkb-like carbohydrate kinase family protein	595	gi|255585902|ref|XP_002533624.1|kinase, putative [Ricinus communis] >gi|223526482|gb|EEF28753.1| kinase, putative [Ricinus communis]	XP_002533624	5.52862e-41	78	162155	137	108
tor5_c10892	hypothetical protein TRIADDRAFT_9727 [Trichoplax adhaerens]	753	gi|196019301|ref|XP_002118958.1|hypothetical protein TRIADDRAFT_9727 [Trichoplax adhaerens] >gi|190577543|gb|EDV18556.1| hypothetical protein TRIADDRAFT_9727 [Trichoplax adhaerens]	XP_002118958	0.0172948	52	566102	80	42
tor5_c10893	alpha beta-hydrolases-like protein	428	gi|297738512|emb|CBI27757.3|unnamed protein product [Vitis vinifera]	CBI27757	4.57526e-07	80	69707	46	37
tor5_c10894	uncharacterized protein	442	gi|302144236|emb|CBI23474.3|unnamed protein product [Vitis vinifera]	CBI23474	3.42052e-29	77	127872	108	84
tor5_c10895	peroxidase 73	469	gi|14485511|emb|CAC42086.1|putative peroxidase [Solanum tuberosum]	CAC42086	9.56125e-59	91	204912	139	127
tor5_c10897	protein	719	gi|209954717|dbj|BAG80549.1|UDP-glucose:glucosyltransferase [Lycium barbarum]	BAG80549	3.62262e-48	73	185267	156	114
tor5_c10898	uncharacterized protein	657	gi|255562974|ref|XP_002522492.1|conserved hypothetical protein [Ricinus communis] >gi|223538377|gb|EEF39984.1| conserved hypothetical protein [Ricinus communis]	XP_002522492	1.52043e-29	84	132.88	88	74
tor5_c10899	endo beta n-	610	gi|224109250|ref|XP_002315137.1|predicted protein [Populus trichocarpa] >gi|222864177|gb|EEF01308.1| predicted protein [Populus trichocarpa]	XP_002315137	7.92914e-38	73	159458	141	104
tor5_c10902	protein cobra	510	gi|118487927|gb|ABK95785.1|unknown [Populus trichocarpa]	ABK95785	1.13133e-41	78	156762	125	98
tor5_c10904	small gtpase	462	gi|27527523|emb|CAD42725.1|putative rac protein [Nicotiana tabacum]	CAD42725	4.7698e-56	99	7 days, 23:43:00	113	112
tor5_c10905	protein	571	gi|224091435|ref|XP_002309250.1|predicted protein [Populus trichocarpa] >gi|222855226|gb|EEE92773.1| predicted protein [Populus trichocarpa]	XP_002309250	1.82777e-51	90	198364	131	118
tor5_c10906	protein	497	gi|3759184|dbj|BAA33810.1|phi-1 [Nicotiana tabacum]	BAA33810	2.5807e-79	98	254603	141	139
tor5_c10910	zinc finger	683	gi|255540135|ref|XP_002511132.1|zinc finger protein, putative [Ricinus communis] >gi|223550247|gb|EEF51734.1| zinc finger protein, putative [Ricinus communis]	XP_002511132	2.42961e-08	84	762554	51	43
tor5_c10912	peptide chain release factor-like protein	604	gi|297734721|emb|CBI16955.3|unnamed protein product [Vitis vinifera]	CBI16955	1.0059e-28	94	5 days, 4:02:00	87	82
tor5_c10914	nitrilase 4a	647	gi|75221395|sp|Q42966.1|NRL4B_TOBACRecName: Full=Bifunctional nitrilase/nitrile hydratase NIT4B; Short=TNIT4B; AltName: Full=Cyanoalanine nitrilase B; AltName: Full=Nitrilase 4B >gi|1181615|dbj|BAA11770.1| nitrilase [Nicotiana tabacum]	Q42966	2.887e-35	100	103.99	47	47
tor5_c10915	uncharacterized protein	670	gi|224099873|ref|XP_002311654.1|predicted protein [Populus trichocarpa] >gi|222851474|gb|EEE89021.1| predicted protein [Populus trichocarpa]	XP_002311654	1.48367e-24	87	122865	91	80
tor5_c10916	protein	683	gi|224138428|ref|XP_002326600.1|predicted protein [Populus trichocarpa] >gi|222833922|gb|EEE72399.1| predicted protein [Populus trichocarpa]	XP_002326600	1.91501e-85	93	281182	162	152
tor5_c10917	gdp-mannose transporter	548	gi|225431459|ref|XP_002274276.1|PREDICTED: hypothetical protein [Vitis vinifera]	XP_002274276	4.99233e-49	94	7 days, 14:57:00	130	123
tor5_c10918	protein	465	gi|224126295|ref|XP_002329519.1|predicted protein [Populus trichocarpa] >gi|222870228|gb|EEF07359.1| predicted protein [Populus trichocarpa]	XP_002329519	4.56814e-20	81	100908	72	59
tor5_c10919	bzip protein	465	gi|227438945|gb|ACP31202.1|G/HBF-1 [Solanum melongena]	ACP31202	1.14866e-47	96	172555	121	117
tor5_c10923	protein	508	gi|255558808|ref|XP_002520427.1|peptide transporter, putative [Ricinus communis] >gi|223540269|gb|EEF41840.1| peptide transporter, putative [Ricinus communis]	XP_002520427	1.33912e-40	93	134806	102	95
tor5_c10925	beta-hydroxyacyl-acp dehydratase	592	gi|218196861|gb|EEC79288.1|hypothetical protein OsI_20090 [Oryza sativa Indica Group]	EEC79288	1.44998e-63	99	213001	110	109
tor5_c10926	protein	777	gi|225466219|ref|XP_002267209.1|PREDICTED: hypothetical protein [Vitis vinifera]	XP_002267209	6.59014e-63	83	186422	127	106
tor5_c10928	alpha beta fold family protein	534	gi|147769054|emb|CAN65703.1|hypothetical protein VITISV_031282 [Vitis vinifera]	CAN65703	1.53425e-45	88	164466	94	83
tor5_c10929	major facilitator protein	652	gi|297807051|ref|XP_002871409.1|hypothetical protein ARALYDRAFT_908976 [Arabidopsis lyrata subsp. lyrata] >gi|297317246|gb|EFH47668.1| hypothetical protein ARALYDRAFT_908976 [Arabidopsis lyrata subsp. lyrata]	XP_002871409	1.57385e-50	73	190.66	181	133
tor5_c10930	protein	538	gi|7228160|emb|CAB77025.1|putative Rho GDP dissociation inhibitor [Nicotiana tabacum]	CAB77025	5.74181e-28	94	117472	69	65
tor5_c10931	protein	549	gi|317106756|dbj|BAJ53250.1|JHL25H03.13 [Jatropha curcas]	BAJ53250	1.94646e-33	87	139043	83	73
tor5_c10932	protein	492	gi|224124288|ref|XP_002329986.1|predicted protein [Populus trichocarpa] >gi|222871411|gb|EEF08542.1| predicted protein [Populus trichocarpa]	XP_002329986	2.93043e-13	56	881965	119	67
tor5_c10935	peroxidase 73	447	gi|14485511|emb|CAC42086.1|putative peroxidase [Solanum tuberosum]	CAC42086	1.49722e-19	68	103219	129	88
tor5_c10938	uncharacterized protein	472	gi|224088675|ref|XP_002308512.1|predicted protein [Populus trichocarpa] >gi|222854488|gb|EEE92035.1| predicted protein [Populus trichocarpa]	XP_002308512	8.32774e-41	88	150214	93	82
tor5_c10939	uncharacterized protein	532	gi|224060267|ref|XP_002300114.1|predicted protein [Populus trichocarpa] >gi|222847372|gb|EEE84919.1| predicted protein [Populus trichocarpa]	XP_002300114	1.51285e-10	82	743294	47	39
tor5_c10940	af460237_1kunitz-type enzyme inhibitor s9c11	558	gi|18308088|gb|AAL67830.1|AF460237_1Kunitz-type enzyme inhibitor S9C11 [Solanum tuberosum]	AAL67830	1.98406e-13	67	866557	90	61
tor5_c10942	glutathione peroxidase-like protein	560	gi|311457790|gb|ADP94801.1|glutathione peroxidase-like protein [Picea sitchensis] >gi|311457792|gb|ADP94802.1| glutathione peroxidase-like protein [Picea sitchensis]	ADP94801	0.000123663	89	631586	39	35
tor5_c10943	cytochrome p450	490	gi|5915836|sp|P93531.1|C71D7_SOLCHRecName: Full=Cytochrome P450 71D7 >gi|1762144|gb|AAB61965.1| putative cytochrome P450 [Solanum chacoense]	P93531	3.16699e-53	78	195667	139	109
tor5_c10948	gamma-tocopherol methyltransferase	556	gi|288225724|gb|ADC44439.1|gamma-tocopherol methyltransferase [Solanum lycopersicum var. cerasiforme] >gi|290795717|gb|ADD64697.1| gamma-tocopherol methyltransferase [Solanum melongena]	ADC44439	6.32143e-59	99	207608	102	101
tor5_c10950	protein	655	gi|111183161|gb|ABH07898.1|leucine-rich repeat family protein [Solanum lycopersicum]	ABH07898	4.93667e-90	98	295819	150	147
tor5_c10955	gtp-binding protein	492	gi|242055911|ref|XP_002457101.1|hypothetical protein SORBIDRAFT_03g001220 [Sorghum bicolor] >gi|241929076|gb|EES02221.1| hypothetical protein SORBIDRAFT_03g001220 [Sorghum bicolor]	XP_002457101	7.55319e-11	88	812629	53	47
tor5_c10958	protein	625	gi|255583615|ref|XP_002532563.1|conserved hypothetical protein [Ricinus communis] >gi|223527718|gb|EEF29824.1| conserved hypothetical protein [Ricinus communis]	XP_002532563	1.25431e-46	86	174096	116	100
tor5_c10959	uncharacterized protein	616	gi|255575582|ref|XP_002528691.1|conserved hypothetical protein [Ricinus communis] >gi|223531863|gb|EEF33680.1| conserved hypothetical protein [Ricinus communis]	XP_002528691	2.20388e-20	70	107457	141	100
tor5_c10961	protein	618	gi|297736628|emb|CBI25499.3|unnamed protein product [Vitis vinifera]	CBI25499	8.02898e-28	82	5 days, 3:25:00	112	92
tor5_c10966	leukocyte cell-derived chemotaxin 2	486	gi|324512731|gb|ADY45262.1|Leukocyte cell-derived chemotaxin-2 [Ascaris suum]	ADY45262	5.36776e-11	62	662402	62	39
tor5_c10967	magnesium proton	542	gi|255564188|ref|XP_002523091.1|magnesium/proton exchanger, putative [Ricinus communis] >gi|223537653|gb|EEF39276.1| magnesium/proton exchanger, putative [Ricinus communis]	XP_002523091	1.37222e-10	91	812629	45	41
tor5_c10970	exostosin family protein	481	gi|224092294|ref|XP_002309547.1|predicted protein [Populus trichocarpa] >gi|222855523|gb|EEE93070.1| predicted protein [Populus trichocarpa]	XP_002309547	8.41748e-53	85	193741	114	98
tor5_c10971	atp binding	438	gi|297827583|ref|XP_002881674.1|dehydration-responsive family protein [Arabidopsis lyrata subsp. lyrata] >gi|297327513|gb|EFH57933.1| dehydration-responsive family protein [Arabidopsis lyrata subsp. lyrata]	XP_002881674	1.11345e-17	91	100138	58	53
tor5_c10972	ring-h2 finger protein	519	gi|321149997|gb|ADW66146.1|RING-H2 zinc finger protein [Solanum nigrum]	ADW66146	2.3909e-77	95	243817	118	113
tor5_c10973	beta tubulin	442	gi|62319752|dbj|BAD93731.1|tubulin beta-2/beta-3 chain [Arabidopsis thaliana]	BAD93731	1.34678e-78	99	251136	122	121
tor5_c10974	protein	626	gi|224116190|ref|XP_002317235.1|predicted protein [Populus trichocarpa] >gi|222860300|gb|EEE97847.1| predicted protein [Populus trichocarpa]	XP_002317235	2.20339e-66	97	228409	120	117
tor5_c10975	aldehyde dehydrogenase	578	gi|1743354|emb|CAA71003.1|aldehyde dehydrogenase (NAD+) [Nicotiana tabacum]	CAA71003	5.83796e-37	66	154836	150	99
tor5_c10977	protein	464	gi|224081899|ref|XP_002306520.1|predicted protein [Populus trichocarpa] >gi|222855969|gb|EEE93516.1| predicted protein [Populus trichocarpa]	XP_002306520	1.8815e-20	80	824185	80	64
tor5_c10980	sumo ligase, putative [Ricinus communis]	430	gi|255570825|ref|XP_002526365.1|sumo ligase, putative [Ricinus communis] >gi|223534324|gb|EEF36036.1| sumo ligase, putative [Ricinus communis]	XP_002526365	0.00884788	80	573806	45	36
tor5_c10982	cytochrome c biogenesis protein precursor	541	gi|224122910|ref|XP_002330394.1|predicted protein [Populus trichocarpa] >gi|222871779|gb|EEF08910.1| predicted protein [Populus trichocarpa]	XP_002330394	7.45771e-34	94	140198	77	73
tor5_c10983	protein	490	gi|225423851|ref|XP_002278552.1|PREDICTED: hypothetical protein [Vitis vinifera] >gi|147860147|emb|CAN78723.1| hypothetical protein VITISV_020006 [Vitis vinifera] >gi|297737879|emb|CBI27080.3| unnamed protein product [Vitis vinifera]	XP_002278552	2.76765e-50	90	183341	114	103
tor5_c10984	serine-threonine protein plant-	713	gi|224119488|ref|XP_002318086.1|predicted protein [Populus trichocarpa] >gi|222858759|gb|EEE96306.1| predicted protein [Populus trichocarpa]	XP_002318086	5.54929e-31	70	5 days, 4:02:00	101	71
tor5_c10987	alpha- -glucosyltransferase	553	gi|225452021|ref|XP_002280181.1|PREDICTED: hypothetical protein [Vitis vinifera] >gi|296087284|emb|CBI33658.3| unnamed protein product [Vitis vinifera]	XP_002280181	1.07571e-13	69	901225	86	60
tor5_c10988	rna-dependent rna polymerase 2	517	gi|51989474|gb|AAU21243.1|putative RNA-dependent RNA polymerase RdRP2 [Nicotiana benthamiana]	AAU21243	5.33E-66	88	224942	134	118
tor5_c10990	udp-galactose transporter 2	700	gi|225426765|ref|XP_002282676.1|PREDICTED: hypothetical protein [Vitis vinifera] >gi|297742604|emb|CBI34753.3| unnamed protein product [Vitis vinifera]	XP_002282676	2.01258e-41	88	164081	127	112
tor5_c10992	uncharacterized protein	593	gi|307136355|gb|ADN34169.1|hypothetical protein [Cucumis melo subsp. melo]	ADN34169	4.92609e-25	98	115161	87	86
tor5_c10996	replication factor c subunit 4	539	gi|198429463|ref|XP_002129985.1|PREDICTED: similar to predicted protein [Ciona intestinalis]	XP_002129985	3.89468e-08	65	73559	80	52
tor5_c10997	chloroplast rna-binding protein 29	742	gi|1350821|sp|P49314.1|ROC2_NICPLRecName: Full=31 kDa ribonucleoprotein, chloroplastic; AltName: Full=CP-RBP31; Flags: Precursor >gi|19710|emb|CAA46233.1| RNA binding protein 31 [Nicotiana plumbaginifolia]	P49314	5.53487e-51	88	187578	121	107
tor5_c10998	calmodulin-binding heat-shock	307	gi|255545254|ref|XP_002513688.1|calmodulin-binding heat-shock protein, putative [Ricinus communis] >gi|223547596|gb|EEF49091.1| calmodulin-binding heat-shock protein, putative [Ricinus communis]	XP_002513688	6.55751e-13	79	843445	67	53
tor5_c10999	protein	478	gi|224092434|ref|XP_002309608.1|predicted protein [Populus trichocarpa] >gi|222855584|gb|EEE93131.1| predicted protein [Populus trichocarpa]	XP_002309608	7.09114e-31	69	134806	119	83
tor5_c11004	dna binding	277	gi|255556782|ref|XP_002519424.1|DNA binding protein, putative [Ricinus communis] >gi|223541287|gb|EEF42838.1| DNA binding protein, putative [Ricinus communis]	XP_002519424	8.6982e-05	68	58151	66	45
tor5_c11006	protein	634	gi|255567475|ref|XP_002524717.1|ccd1, putative [Ricinus communis] >gi|223536078|gb|EEF37736.1| ccd1, putative [Ricinus communis]	XP_002524717	7.53248e-35	85	139043	103	88
tor5_c11011	glycerol-3-phosphate acyltransferase 5	522	gi|296086207|emb|CBI31648.3|unnamed protein product [Vitis vinifera]	CBI31648	1.24766e-54	89	192971	109	98
tor5_c11012	v0 subunit e	481	gi|62751089|dbj|BAD95792.1|similar to ATP synthase subunit H protein [Solanum lycopersicum]	BAD95792	2.80944e-33	92	131724	70	65
tor5_c11013	protein	616	gi|255562045|ref|XP_002522031.1|o-linked n-acetylglucosamine transferase, ogt, putative [Ricinus communis] >gi|223538835|gb|EEF40435.1| o-linked n-acetylglucosamine transferase, ogt, putative [Ricinus communis]	XP_002522031	6.04179e-64	96	216853	131	127
tor5_c11017	cytochrome p450	526	gi|12331298|emb|CAC24711.1|cytochrome P450 [Solanum tuberosum]	CAC24711	2.61161e-20	74	77411	66	49
tor5_c11022	alpha subunit of f-actin capping protein	567	gi|296089696|emb|CBI39515.3|unnamed protein product [Vitis vinifera]	CBI39515	2.00498e-40	88	158303	88	78
tor5_c11023	cbs domain containing protein	596	gi|209966709|ref|YP_002299624.1|CBS domain protein [Rhodospirillum centenum SW] >gi|209960175|gb|ACJ00812.1| CBS domain protein [Rhodospirillum centenum SW]	YP_002299624	1.45644e-11	82	797221	63	52
tor5_c11024	uncharacterized protein	437	gi|255645549|gb|ACU23269.1|unknown [Glycine max]	ACU23269	6.54742e-34	91	142124	83	76
tor5_c11025	cp protein	459	gi|225424977|ref|XP_002266182.1|PREDICTED: hypothetical protein [Vitis vinifera]	XP_002266182	8.17431e-26	91	115931	72	66
tor5_c11026	snf2 family dna-dependent atpase	498	gi|224108163|ref|XP_002314744.1|chromatin remodeling complex subunit [Populus trichocarpa] >gi|222863784|gb|EEF00915.1| chromatin remodeling complex subunit [Populus trichocarpa]	XP_002314744	9.85181e-10	83	781814	49	41
tor5_c11029	nbs-coding resistance gene analog	463	gi|5524754|emb|CAB50786.1|Rx protein [Solanum tuberosum]	CAB50786	3.41461e-25	88	122094	71	63
tor5_c1103	acetohydroxyacid synthase	615	gi|193290662|gb|ACF17639.1|putative acetolactate synthase [Capsicum annuum]	ACF17639	1.29634e-84	100	282722	139	139
tor5_c11031	nitrate transmembrane transporter	598	gi|224147073|ref|XP_002336401.1|predicted protein [Populus trichocarpa] >gi|222834907|gb|EEE73356.1| predicted protein [Populus trichocarpa]	XP_002336401	9.25594e-49	82	177178	134	111
tor5_c11033	glycine-rich protein	622	gi|115434984|ref|NP_001042250.1|Os01g0187400 [Oryza sativa Japonica Group] >gi|55771327|dbj|BAD72252.1| unknown protein [Oryza sativa Japonica Group] >gi|55771336|dbj|BAD72261.1| unknown protein [Oryza sativa Japonica Group] >gi|113531781|dbj|BAF04164.1| Os01g0187400 [Oryza sativa Japonica Group]	NP_001042250	1.52336e-19	78	870409	119	94
tor5_c11034	uncharacterized protein	480	gi|255574430|ref|XP_002528128.1|conserved hypothetical protein [Ricinus communis] >gi|223532467|gb|EEF34258.1| conserved hypothetical protein [Ricinus communis]	XP_002528128	1.82312e-15	88	870409	67	59
tor5_c11035	glycine dehydrogenase	519	gi|222142944|gb|ABS10868.2|putative glycine dehydrogenase [Ramalina menziesii]	ABS10868	2.13878e-68	80	228024	161	130
tor5_c11039	uncharacterized protein	450	gi|255573414|ref|XP_002527633.1|conserved hypothetical protein [Ricinus communis] >gi|223533007|gb|EEF34772.1| conserved hypothetical protein [Ricinus communis]	XP_002527633	3.53943e-17	58	989821	160	93
tor5_c11041	dna binding protein gt-1	543	gi|170271|gb|AAA34085.1|DNA-binding protein [Nicotiana tabacum]	AAA34085	1.13538e-18	80	102834	67	54
tor5_c11042	thymidine kinase	504	gi|224139492|ref|XP_002323138.1|predicted protein [Populus trichocarpa] >gi|222867768|gb|EEF04899.1| predicted protein [Populus trichocarpa]	XP_002323138	6.29528e-35	92	141354	96	89
tor5_c11043	nsp-interacting kinase 2	710	gi|147815751|emb|CAN63733.1|hypothetical protein VITISV_025883 [Vitis vinifera]	CAN63733	1.2232e-53	95	199519	126	120
tor5_c11044	lipin-like protein	558	gi|147771776|emb|CAN66777.1|hypothetical protein VITISV_039548 [Vitis vinifera]	CAN66777	1.82625e-47	97	176792	110	107
tor5_c11045	cysteine protease atg4a	535	gi|225466741|ref|XP_002269131.1|PREDICTED: hypothetical protein [Vitis vinifera]	XP_002269131	1.03528e-30	68	129028	116	79
tor5_c11047	dual specificity phosphatase	657	gi|255626611|gb|ACU13650.1|unknown [Glycine max]	ACU13650	2.85679e-65	85	217238	131	112
tor5_c11048	peter pan-like protein	705	gi|297793739|ref|XP_002864754.1|brix domain-containing protein [Arabidopsis lyrata subsp. lyrata] >gi|297310589|gb|EFH41013.1| brix domain-containing protein [Arabidopsis lyrata subsp. lyrata]	XP_002864754	1.58918e-36	97	150214	96	94
tor5_c11051	rna recognition motif-containing protein	471	gi|225439737|ref|XP_002274178.1|PREDICTED: hypothetical protein [Vitis vinifera] >gi|297741476|emb|CBI32608.3| unnamed protein product [Vitis vinifera]	XP_002274178	3.52106e-33	86	133.65	102	88
tor5_c11056	vacuolar membrane pq loop repeat protein	698	gi|320164014|gb|EFW40913.1|PQ-loop repeat-containing protein 2 [Capsaspora owczarzaki ATCC 30864]	EFW40913	1.05391e-08	75	766406	58	44
tor5_c11057	lipid-binding serum glyco protein	514	gi|224100495|ref|XP_002311898.1|predicted protein [Populus trichocarpa] >gi|222851718|gb|EEE89265.1| predicted protein [Populus trichocarpa]	XP_002311898	3.41259e-20	89	100908	55	49
tor5_c11059	nucleosome assembly protein	492	gi|328767800|gb|EGF77848.1|hypothetical protein BATDEDRAFT_30577 [Batrachochytrium dendrobatidis JAM81]	EGF77848	2.59121e-34	75	143665	129	97
tor5_c11060	protein	491	gi|225464442|ref|XP_002265373.1|PREDICTED: hypothetical protein [Vitis vinifera] >gi|296081091|emb|CBI18285.3| unnamed protein product [Vitis vinifera]	XP_002265373	5.37E-19	63	878113	114	72
tor5_c11061	protein	567	gi|326502636|dbj|BAJ98946.1|predicted protein [Hordeum vulgare subsp. vulgare]	BAJ98946	2.11743e-17	94	997525	55	52
tor5_c11062	dna binding	589	gi|225466416|ref|XP_002279822.1|PREDICTED: hypothetical protein, partial [Vitis vinifera]	XP_002279822	2.52411e-16	65	947449	145	95
tor5_c11065	zinc-finger protein	583	gi|255548305|ref|XP_002515209.1|conserved hypothetical protein [Ricinus communis] >gi|223545689|gb|EEF47193.1| conserved hypothetical protein [Ricinus communis]	XP_002515209	9.64273e-05	74	646994	78	58
tor5_c11066	heat shock protein 90	684	gi|225466386|ref|XP_002277340.1|PREDICTED: hypothetical protein, partial [Vitis vinifera]	XP_002277340	2.81778e-127	99	377481	196	195
tor5_c11068	retinoblastoma-related protein	418	gi|75266674|sp|Q9SXN6.1|RBR1_TOBACRecName: Full=Retinoblastoma-related protein 1; Short=NtRb1 >gi|4586799|dbj|BAA76477.1| NtRb1 [Nicotiana tabacum]	Q9SXN6	2.2548e-32	76	139043	107	82
tor5_c11076	conserved hypothetical protein [Ricinus communis]	896	gi|255539396|ref|XP_002510763.1|conserved hypothetical protein [Ricinus communis] >gi|223551464|gb|EEF52950.1| conserved hypothetical protein [Ricinus communis]	XP_002510763	1.88962e-13	79	932041	97	77
tor5_c11078	cdc45-like expressed	497	gi|296086321|emb|CBI31762.3|unnamed protein product [Vitis vinifera]	CBI31762	5.20426e-30	90	5 days, 14:42:00	82	74
tor5_c11079	iron ion binding oxidoreductase	732	gi|224134643|ref|XP_002321873.1|predicted protein [Populus trichocarpa] >gi|222868869|gb|EEF06000.1| predicted protein [Populus trichocarpa]	XP_002321873	8.2613e-63	84	213386	139	118
tor5_c11080	purine permease	477	gi|225427292|ref|XP_002278972.1|PREDICTED: hypothetical protein [Vitis vinifera]	XP_002278972	2.04075e-32	82	132109	91	75
tor5_c11087	protein binding	737	gi|106879635|emb|CAJ38401.1|BAG-domain protein 1 / regulator of cell death [Plantago major]	CAJ38401	2.54748e-27	62	122479	140	88
tor5_c11088	predicted protein [Populus trichocarpa]	657	gi|224124014|ref|XP_002319222.1|predicted protein [Populus trichocarpa] >gi|222857598|gb|EEE95145.1| predicted protein [Populus trichocarpa]	XP_002319222	2.67397e-49	83	191815	134	112
tor5_c11093	serine carboxypeptidase-like enzyme	411	gi|255570118|ref|XP_002526021.1|Vitellogenic carboxypeptidase, putative [Ricinus communis] >gi|223534668|gb|EEF36361.1| Vitellogenic carboxypeptidase, putative [Ricinus communis]	XP_002526021	2.54107e-22	82	107842	69	57
tor5_c11096	uncharacterized protein	834	gi|297740297|emb|CBI30479.3|unnamed protein product [Vitis vinifera]	CBI30479	4.27195e-36	91	149443	83	76
tor5_c11097	protein	530	gi|162453025|ref|YP_001615392.1|glutathione S-transferase, [Sorangium cellulosum 'So ce 56'] >gi|161163607|emb|CAN94912.1| glutathione S-transferase, putative [Sorangium cellulosum 'So ce 56']	YP_001615392	5.28995e-07	49	685514	153	75
tor5_c11098	serine threonine protein kinase	637	gi|297741241|emb|CBI32192.3|unnamed protein product [Vitis vinifera]	CBI32192	3.45838e-18	58	102449	120	70
tor5_c11099	protein	614	gi|255550227|ref|XP_002516164.1|DNA cross-link repair protein pso2/snm1, putative [Ricinus communis] >gi|223544650|gb|EEF46166.1| DNA cross-link repair protein pso2/snm1, putative [Ricinus communis]	XP_002516164	2.51239e-41	87	169474	145	127
tor5_c11100	protein	518	gi|225458671|ref|XP_002282915.1|PREDICTED: hypothetical protein [Vitis vinifera]	XP_002282915	7.45187e-39	83	157532	111	93
tor5_c11102	protein	398	gi|296090640|emb|CBI41034.3|unnamed protein product [Vitis vinifera]	CBI41034	1.0877e-27	80	119783	103	83
tor5_c11104	udp-	505	gi|255556778|ref|XP_002519422.1|UDP-glucosyltransferase, putative [Ricinus communis] >gi|223541285|gb|EEF42836.1| UDP-glucosyltransferase, putative [Ricinus communis]	XP_002519422	7.39921e-66	84	228409	146	124
tor5_c11108	histidyl-trna synthetase	682	gi|297740935|emb|CBI31247.3|unnamed protein product [Vitis vinifera]	CBI31247	2.97E-64	92	208764	151	139
tor5_c11111	translin	492	gi|295665925|ref|XP_002793513.1|conserved hypothetical protein [Paracoccidioides brasiliensis Pb01] >gi|226277807|gb|EEH33373.1| conserved hypothetical protein [Paracoccidioides brasiliensis Pb01]	XP_002793513	7.69125e-21	82	105145	78	64
tor5_c11117	protein	720	gi|255551861|ref|XP_002516976.1|conserved hypothetical protein [Ricinus communis] >gi|223544064|gb|EEF45590.1| conserved hypothetical protein [Ricinus communis]	XP_002516976	3.25796e-58	87	203371	127	111
tor5_c11118	sodium transporter	804	gi|224144234|ref|XP_002325229.1|sodium transporter hkt1-like protein [Populus trichocarpa] >gi|222866663|gb|EEF03794.1| sodium transporter hkt1-like protein [Populus trichocarpa]	XP_002325229	2.60221e-30	66	100523	96	64
tor5_c11119	early flowering 3	612	gi|296081604|emb|CBI20609.3|unnamed protein product [Vitis vinifera]	CBI20609	1.55196e-15	63	962857	99	63
tor5_c11120	aldo-keto reductase	586	gi|330796649|ref|XP_003286378.1|hypothetical protein DICPUDRAFT_30850 [Dictyostelium purpureum] >gi|325083650|gb|EGC37097.1| hypothetical protein DICPUDRAFT_30850 [Dictyostelium purpureum]	XP_003286378	5.30363e-18	68	970561	76	52
tor5_c11121	40s ribosomal protein s15	511	gi|328770147|gb|EGF80189.1|hypothetical protein BATDEDRAFT_88603 [Batrachochytrium dendrobatidis JAM81]	EGF80189	1.17777e-18	100	974413	46	46
tor5_c11122	multicopper oxidase	502	gi|1255951|emb|CAA65634.1|PS60 [Nicotiana tabacum]	CAA65634	2.00258e-41	90	165622	91	82
tor5_c11123	chitinase 1	688	gi|224131160|ref|XP_002328469.1|predicted protein [Populus trichocarpa] >gi|222838184|gb|EEE76549.1| predicted protein [Populus trichocarpa]	XP_002328469	4.38319e-46	81	122479	82	67
tor5_c11124	transcription initiation factor iib	477	gi|330793157|ref|XP_003284652.1|hypothetical protein DICPUDRAFT_53091 [Dictyostelium purpureum] >gi|325085451|gb|EGC38858.1| hypothetical protein DICPUDRAFT_53091 [Dictyostelium purpureum]	XP_003284652	8.57404e-06	58	662402	93	54
tor5_c11125	late embryogenesis abundant hydroxyproline-rich glycoprotein	584	gi|224073866|ref|XP_002304190.1|predicted protein [Populus trichocarpa] >gi|222841622|gb|EEE79169.1| predicted protein [Populus trichocarpa]	XP_002304190	2.83859e-24	76	113.62	94	72
tor5_c11126	dna binding	664	gi|224130006|ref|XP_002320727.1|predicted protein [Populus trichocarpa] >gi|222861500|gb|EEE99042.1| predicted protein [Populus trichocarpa]	XP_002320727	5.64932e-11	66	824185	138	92
tor5_c11129	protein	861	gi|147804705|emb|CAN64869.1|hypothetical protein VITISV_041328 [Vitis vinifera]	CAN64869	4.3098e-09	48	762554	141	69
tor5_c11132	predicted protein [Populus trichocarpa]	540	gi|224135855|ref|XP_002322177.1|predicted protein [Populus trichocarpa] >gi|222869173|gb|EEF06304.1| predicted protein [Populus trichocarpa]	XP_002322177	1.79929e-16	67	982117	82	55
tor5_c11134	cell division protein chloroplast homolog precursor	424	gi|47156057|gb|AAT11924.1|plastid-dividing ring protein [Solanum tuberosum]	AAT11924	1.2838e-23	100	112464	56	56
tor5_c11135	glycolipid transfer protein family protein	881	gi|224062932|ref|XP_002300935.1|predicted protein [Populus trichocarpa] >gi|222842661|gb|EEE80208.1| predicted protein [Populus trichocarpa]	XP_002300935	2.54093e-38	77	154451	148	115
tor5_c11137	predicted protein [Populus trichocarpa]	517	gi|224061901|ref|XP_002300655.1|predicted protein [Populus trichocarpa] >gi|222842381|gb|EEE79928.1| predicted protein [Populus trichocarpa]	XP_002300655	4.48402e-07	48	69707	140	68
tor5_c11138	atp binding	625	gi|225455625|ref|XP_002271104.1|PREDICTED: hypothetical protein [Vitis vinifera]	XP_002271104	7.44153e-76	90	259996	158	143
tor5_c11142	zinc finger family protein	442	gi|297745423|emb|CBI40503.3|unnamed protein product [Vitis vinifera]	CBI40503	2.56661e-31	96	134035	66	64
tor5_c11145	autoinhibited calcium atpase	376	gi|224086938|ref|XP_002308011.1|autoinhibited calcium ATPase [Populus trichocarpa] >gi|222853987|gb|EEE91534.1| autoinhibited calcium ATPase [Populus trichocarpa]	XP_002308011	7.72637e-18	67	997525	127	86
tor5_c11146	protein	603	gi|225426590|ref|XP_002280162.1|PREDICTED: hypothetical protein [Vitis vinifera]	XP_002280162	8.63805e-46	92	176407	131	121
tor5_c11149	glycogen debranching enzyme	550	gi|336368178|gb|EGN96521.1|glycoside hydrolase family 13 protein [Serpula lacrymans var. lacrymans S7.3] >gi|336380914|gb|EGO22066.1| glycoside hydrolase family 13 protein [Serpula lacrymans var. lacrymans S7.9]	EGN96521	8.41777e-33	70	145206	131	93
tor5_c1115	serine carboxypeptidase s28 family protein	980	gi|296085719|emb|CBI29519.3|unnamed protein product [Vitis vinifera]	CBI29519	7.01486e-77	89	263848	161	144
tor5_c11154	ring u-box domain-containing protein	602	gi|225441477|ref|XP_002279948.1|PREDICTED: hypothetical protein isoform 2 [Vitis vinifera] >gi|225441479|ref|XP_002279934.1| PREDICTED: hypothetical protein isoform 1 [Vitis vinifera]	XP_002279948	4.69897e-15	87	939745	82	72
tor5_c11157	peptidase a22b family protein	513	gi|291000378|ref|XP_002682756.1|peptidase A22B family protein [Naegleria gruberi] >gi|284096384|gb|EFC50012.1| peptidase A22B family protein [Naegleria gruberi]	XP_002682756	4.87034e-27	86	5 days, 4:02:00	149	129
tor5_c11160	protein	541	gi|224130972|ref|XP_002320970.1|predicted protein [Populus trichocarpa] >gi|222861743|gb|EEE99285.1| predicted protein [Populus trichocarpa]	XP_002320970	1.20667e-78	83	253832	169	141
tor5_c11162	cytochrome p450	648	gi|296089228|emb|CBI39000.3|unnamed protein product [Vitis vinifera]	CBI39000	1.25654e-45	84	169859	102	86
tor5_c11163	elongation factor 2	517	gi|116488168|gb|ABJ98666.1|eukaryotic translation elongation factor 2 [Scophthalmus maximus]	ABJ98666	3.30185e-20	88	103219	110	97
tor5_c11166	dhhc-type zinc finger-containing protein	487	gi|225451106|ref|XP_002266567.1|PREDICTED: hypothetical protein [Vitis vinifera] >gi|298205009|emb|CBI34316.3| unnamed protein product [Vitis vinifera]	XP_002266567	1.34324e-44	83	170629	129	108
tor5_c11167	adp-ribosylation factor gtpase-activating protein agd8	569	gi|224138128|ref|XP_002326525.1|predicted protein [Populus trichocarpa] >gi|222833847|gb|EEE72324.1| predicted protein [Populus trichocarpa]	XP_002326525	2.81984e-10	83	54299	36	30
tor5_c11171	chloroplast omega-6 fatty acid desaturase	587	gi|255636395|gb|ACU18536.1|unknown [Glycine max]	ACU18536	1.30099e-16	96	955153	50	48
tor5_c11176	vil1 protein	697	gi|255549052|ref|XP_002515582.1|conserved hypothetical protein [Ricinus communis] >gi|223545526|gb|EEF47031.1| conserved hypothetical protein [Ricinus communis]	XP_002515582	5.63496e-35	95	152.91	81	77
tor5_c11177	rna-binding protein cp31	617	gi|133246|sp|P19682.1|ROC3_NICSYRecName: Full=28 kDa ribonucleoprotein, chloroplastic; Short=28RNP; Flags: Precursor >gi|100388|pir||S12109 ribonucleoprotein, 28K, precursor - common tobacco >gi|19750|emb|CAA37880.1| unnamed protein product [Nicotiana sylvestris]	P19682	6.52659e-84	97	11 days, 5:24:00	143	139
tor5_c11179	protein transporter	950	gi|224145705|ref|XP_002325737.1|predicted protein [Populus trichocarpa] >gi|222862612|gb|EEF00119.1| predicted protein [Populus trichocarpa]	XP_002325737	5.985e-30	71	132.88	136	97
tor5_c11182	gc-rich sequence dna-binding factor-like protein with tuftelin interacting domain	561	gi|225454601|ref|XP_002265002.1|PREDICTED: hypothetical protein [Vitis vinifera]	XP_002265002	3.86105e-55	82	207608	149	123
tor5_c11184	protein	596	gi|224105815|ref|XP_002313941.1|predicted protein [Populus trichocarpa] >gi|222850349|gb|EEE87896.1| predicted protein [Populus trichocarpa]	XP_002313941	4.33596e-32	78	121709	112	88
tor5_c11188	protein	482	gi|225452332|ref|XP_002273651.1|PREDICTED: hypothetical protein [Vitis vinifera] >gi|296087605|emb|CBI34861.3| unnamed protein product [Vitis vinifera]	XP_002273651	1.47304e-48	89	171785	106	95
tor5_c11190	protein	643	gi|255560780|ref|XP_002521403.1|Monoglyceride lipase, putative [Ricinus communis] >gi|223539302|gb|EEF40893.1| Monoglyceride lipase, putative [Ricinus communis]	XP_002521403	2.84459e-57	87	203371	131	114
tor5_c11192	clathrin adapter complex medium subunit-like protein	454	gi|255633744|gb|ACU17232.1|unknown [Glycine max]	ACU17232	4.37025e-23	76	108612	96	73
tor5_c11193	uncharacterized protein	477	gi|224119624|ref|XP_002331206.1|predicted protein [Populus trichocarpa] >gi|222873327|gb|EEF10458.1| predicted protein [Populus trichocarpa]	XP_002331206	2.71607e-22	75	106301	81	61
tor5_c11194	pyruvate dehydrogenase e1 component alpha subunit	529	gi|164659800|ref|XP_001731024.1|hypothetical protein MGL_2023 [Malassezia globosa CBS 7966] >gi|159104922|gb|EDP43810.1| hypothetical protein MGL_2023 [Malassezia globosa CBS 7966]	XP_001731024	1.49738e-27	77	125176	103	80
tor5_c11196	6-phosphogluconate dehydrogenase-like protein	636	gi|255576788|ref|XP_002529281.1|3-hydroxyisobutyrate dehydrogenase, putative [Ricinus communis] >gi|223531270|gb|EEF33113.1| 3-hydroxyisobutyrate dehydrogenase, putative [Ricinus communis]	XP_002529281	3.38008e-28	84	127872	85	72
tor5_c11197	silencing group a protein	678	gi|255574288|ref|XP_002528058.1|anti-silencing protein, putative [Ricinus communis] >gi|223532519|gb|EEF34308.1| anti-silencing protein, putative [Ricinus communis]	XP_002528058	1.72233e-21	79	107842	79	63
tor5_c11199	potassium transporter 5p	547	gi|62321549|dbj|BAD95059.1|potassium transport protein-like [Arabidopsis thaliana]	BAD95059	2.39344e-36	91	146747	83	76
tor5_c11204	predicted protein [Populus trichocarpa]	713	gi|224064306|ref|XP_002301419.1|predicted protein [Populus trichocarpa] >gi|222843145|gb|EEE80692.1| predicted protein [Populus trichocarpa]	XP_002301419	5.5135e-05	85	585362	35	30
tor5_c11205	phytochrome a-like protein	514	gi|89474462|gb|ABD72958.1|GRAS1 [Solanum lycopersicum]	ABD72958	1.30647e-39	86	160999	92	80
tor5_c11209	uracil phosphoribosyltransferase	529	gi|328854765|gb|EGG03895.1|hypothetical protein MELLADRAFT_89686 [Melampsora larici-populina 98AG31]	EGG03895	2.08905e-40	78	156377	129	101
tor5_c11210	exonuclease family protein	677	gi|255542840|ref|XP_002512483.1|exonuclease, putative [Ricinus communis] >gi|223548444|gb|EEF49935.1| exonuclease, putative [Ricinus communis]	XP_002512483	1.24153e-09	68	654698	67	46
tor5_c11212	protein kinase family protein	658	gi|255563627|ref|XP_002522815.1|serine/threonine-specific protein kinase, putative [Ricinus communis] >gi|223537899|gb|EEF39513.1| serine/threonine-specific protein kinase, putative [Ricinus communis]	XP_002522815	1.81808e-57	92	207223	129	119
tor5_c11213	protein farnesyltransferase subunit a	364	gi|12230437|sp|P93227.1|FNTA_SOLLCRecName: Full=Protein farnesyltransferase/geranylgeranyltransferase type-1 subunit alpha; AltName: Full=CAAX farnesyltransferase subunit alpha; AltName: Full=FTase-alpha; AltName: Full=Ras proteins prenyltransferase subunit alpha; AltName: Full=Type I protein geranyl-geranyltransferase subunit alpha; Short=GGTase-I-alpha >gi|1815666|gb|AAC49665.1| farnesyl protei…	P93227	1.63479e-23	93	112849	82	77
tor5_c11214	xyloglucan endotransglucosylase hydrolase protein a	454	gi|124109179|gb|ABM91065.1|xyloglucan endotransglycosylase/hydrolase precursor XTH-1 [Populus tremula x Populus tremuloides]	ABM91065	3.24569e-39	84	150214	91	77
tor5_c11216	PREDICTED: hypothetical protein, partial [Vitis vinifera]	566	gi|225433561|ref|XP_002268448.1|PREDICTED: hypothetical protein, partial [Vitis vinifera]	XP_002268448	6.70052e-28	70	127102	141	100
tor5_c11220	hypothetical protein VITISV_039795 [Vitis vinifera]	464	gi|147801443|emb|CAN77019.1|hypothetical protein VITISV_039795 [Vitis vinifera]	CAN77019	0.0129687	85	531434	56	48
tor5_c11225	oligomycin sensitivity conferring protein	273	gi|297606267|ref|NP_001058199.2|Os06g0646500 [Oryza sativa Japonica Group] >gi|255677274|dbj|BAF20113.2| Os06g0646500 [Oryza sativa Japonica Group]	NP_001058199	1.75252e-12	83	689366	48	40
tor5_c11226	transcription factor iiib 90 kda subunit	395	gi|296085890|emb|CBI31214.3|unnamed protein product [Vitis vinifera]	CBI31214	3.52241e-18	88	100908	63	56
tor5_c11229	sulfate transporter	495	gi|296085238|emb|CBI28733.3|unnamed protein product [Vitis vinifera]	CBI28733	1.70419e-35	87	150984	90	79
tor5_c11233	protein	505	gi|297831142|ref|XP_002883453.1|hypothetical protein ARALYDRAFT_479887 [Arabidopsis lyrata subsp. lyrata] >gi|297329293|gb|EFH59712.1| hypothetical protein ARALYDRAFT_479887 [Arabidopsis lyrata subsp. lyrata]	XP_002883453	2.37644e-24	84	116316	91	77
tor5_c11235	centromere protein o	666	gi|255548558|ref|XP_002515335.1|conserved hypothetical protein [Ricinus communis] >gi|223545279|gb|EEF46784.1| conserved hypothetical protein [Ricinus communis]	XP_002515335	3.57541e-38	78	155221	116	91
tor5_c11240	galactosyltransferase family protein	642	gi|224135685|ref|XP_002322135.1|predicted protein [Populus trichocarpa] >gi|222869131|gb|EEF06262.1| predicted protein [Populus trichocarpa]	XP_002322135	7.08733e-48	91	182185	95	87
tor5_c11243	ca2+ antiporter cation exchanger	591	gi|297847818|ref|XP_002891790.1|hypothetical protein ARALYDRAFT_474542 [Arabidopsis lyrata subsp. lyrata] >gi|297337632|gb|EFH68049.1| hypothetical protein ARALYDRAFT_474542 [Arabidopsis lyrata subsp. lyrata]	XP_002891790	2.85402e-56	92	207994	152	140
tor5_c11245	serine carboxypeptidase-like 45	528	gi|224119794|ref|XP_002318164.1|predicted protein [Populus trichocarpa] >gi|222858837|gb|EEE96384.1| predicted protein [Populus trichocarpa]	XP_002318164	5.43391e-22	94	112464	58	55
tor5_c11246	protein	486	gi|225463866|ref|XP_002267654.1|PREDICTED: hypothetical protein [Vitis vinifera]	XP_002267654	8.17551e-42	85	164466	107	92
tor5_c11247	rhodanese family protein	612	gi|225441393|ref|XP_002278312.1|PREDICTED: hypothetical protein [Vitis vinifera] >gi|297739859|emb|CBI30041.3| unnamed protein product [Vitis vinifera]	XP_002278312	5.74621e-70	93	232261	158	147
tor5_c11253	ribosomal acidic phosphoprotein p0	490	gi|159145668|gb|ABW90371.1|putative ribosomal protein P0 [Sipunculus nudus]	ABW90371	6.2267e-48	77	7 days, 3:04:00	135	104
tor5_c11256	ctp synthase	574	gi|224128384|ref|XP_002320316.1|predicted protein [Populus trichocarpa] >gi|222861089|gb|EEE98631.1| predicted protein [Populus trichocarpa]	XP_002320316	5.65386e-12	87	747146	48	42
tor5_c11257	mlo-like protein 4	734	gi|297734995|emb|CBI17357.3|unnamed protein product [Vitis vinifera]	CBI17357	3.54154e-34	84	117857	95	80
tor5_c11258	protein	503	gi|194706300|gb|ACF87234.1|unknown [Zea mays]	ACF87234	1.71663e-17	95	982117	49	47
tor5_c11259	sterol carrier protein 2-like	485	gi|225458611|ref|XP_002284735.1|PREDICTED: hypothetical protein [Vitis vinifera] >gi|147844640|emb|CAN82147.1| hypothetical protein VITISV_043499 [Vitis vinifera] >gi|302142317|emb|CBI19520.3| unnamed protein product [Vitis vinifera]	XP_002284735	1.83611e-28	96	121324	61	59
tor5_c11260	cathepsin d	472	gi|290993274|ref|XP_002679258.1|predicted protein [Naegleria gruberi] >gi|284092874|gb|EFC46514.1| predicted protein [Naegleria gruberi]	XP_002679258	6.7562e-60	98	204912	147	145
tor5_c11263	disease resistance protein	553	gi|224117364|ref|XP_002317554.1|nbs-lrr resistance protein [Populus trichocarpa] >gi|222860619|gb|EEE98166.1| nbs-lrr resistance protein [Populus trichocarpa]	XP_002317554	7.19945e-19	64	105145	107	69
tor5_c11265	predicted protein [Populus trichocarpa]	583	gi|224105161|ref|XP_002313708.1|predicted protein [Populus trichocarpa] >gi|222850116|gb|EEE87663.1| predicted protein [Populus trichocarpa]	XP_002313708	0.00146656	73	612326	56	41
tor5_c11266	actin lateral binding protein	533	gi|302310703|ref|XP_002999410.1|hypothetical protein [Kluyveromyces lactis NRRL Y-1140] >gi|199428237|emb|CAR56748.1| KLLA0E17931p [Kluyveromyces lactis]	XP_002999410	0.000376513	69	60077	59	41
tor5_c11267	vq motif-containing protein	527	gi|12003390|gb|AAG43552.1|AF211534_1Avr9/Cf-9 rapidly elicited protein 169 [Nicotiana tabacum]	AAG43552	1.31591e-08	61	708626	104	64
tor5_c11270	ferredoxin- chloroplast	523	gi|125528456|gb|EAY76570.1|hypothetical protein OsI_04516 [Oryza sativa Indica Group] >gi|125572709|gb|EAZ14224.1| hypothetical protein OsJ_04149 [Oryza sativa Japonica Group]	EAY76570	2.88509e-46	92	168318	95	88
tor5_c11271	unknown [Glycine max]	575	gi|255639620|gb|ACU20104.1|unknown [Glycine max]	ACU20104	4.31839e-11	60	816481	114	69
tor5_c11274	uncharacterized protein	485	gi|224129294|ref|XP_002320549.1|predicted protein [Populus trichocarpa] >gi|222861322|gb|EEE98864.1| predicted protein [Populus trichocarpa]	XP_002320549	5.75811e-50	81	180644	136	111
tor5_c11276	pentatricopeptide repeat-containing	492	gi|224083253|ref|XP_002306972.1|predicted protein [Populus trichocarpa] >gi|222856421|gb|EEE93968.1| predicted protein [Populus trichocarpa]	XP_002306972	1.67052e-20	95	108997	62	59
tor5_c11277	pyruvate kinase	736	gi|225462751|ref|XP_002270689.1|PREDICTED: similar to pyruvate kinase family protein [Vitis vinifera]	XP_002270689	1.08749e-42	87	139813	86	75
tor5_c11279	protein	564	gi|224108423|ref|XP_002314842.1|predicted protein [Populus trichocarpa] >gi|222863882|gb|EEF01013.1| predicted protein [Populus trichocarpa]	XP_002314842	4.91869e-34	86	142124	96	83
tor5_c11281	1-aminocyclopropane-1-carboxylate oxidase	662	gi|25989506|gb|AAM29183.1|ACC oxidase [Solanum tuberosum]	AAM29183	5.73253e-67	97	228024	136	132
tor5_c11282	protein	509	gi|225434150|ref|XP_002278008.1|PREDICTED: hypothetical protein [Vitis vinifera] >gi|296084318|emb|CBI24706.3| unnamed protein product [Vitis vinifera]	XP_002278008	1.26281e-48	84	179104	148	125
tor5_c11283	rna recognition motif-containing protein	687	gi|51490665|emb|CAG26903.1|ALY protein [Nicotiana benthamiana]	CAG26903	3.13928e-44	78	168318	147	116
tor5_c11284	protein	830	gi|224065445|ref|XP_002301821.1|predicted protein [Populus trichocarpa] >gi|222843547|gb|EEE81094.1| predicted protein [Populus trichocarpa]	XP_002301821	6.67291e-47	84	176792	111	94
tor5_c11285	cer1 expressed	579	gi|297734714|emb|CBI16765.3|unnamed protein product [Vitis vinifera]	CBI16765	6.40791e-39	85	148288	91	78
tor5_c11286	auxin-induced protein	520	gi|225433049|ref|XP_002280977.1|PREDICTED: hypothetical protein [Vitis vinifera] >gi|296083618|emb|CBI23607.3| unnamed protein product [Vitis vinifera]	XP_002280977	1.39812e-14	92	912781	51	47
tor5_c11288	myc-like anthocyanin regulatory protein	531	gi|3127045|gb|AAC39455.1|bHLH transcription factor JAF13 [Petunia x hybrida]	AAC39455	3.39022e-20	88	108612	67	59
tor5_c11290	ubiquitin-associated protein	451	gi|225440077|ref|XP_002282506.1|PREDICTED: hypothetical protein isoform 1 [Vitis vinifera] >gi|297741648|emb|CBI32780.3| unnamed protein product [Vitis vinifera]	XP_002282506	8.34456e-36	81	144821	116	95
tor5_c11291	protein	628	gi|294461424|gb|ADE76273.1|unknown [Picea sitchensis]	ADE76273	9.20976e-98	99	301597	148	147
tor5_c11292	argonaute protein group	436	gi|255587084|ref|XP_002534129.1|eukaryotic translation initiation factor 2c, putative [Ricinus communis] >gi|223525814|gb|EEF28257.1| eukaryotic translation initiation factor 2c, putative [Ricinus communis]	XP_002534129	1.04316e-28	85	131724	84	72
tor5_c11293	far-red impaired responsive family protein	939	gi|6996283|emb|CAB75444.1|putative protein [Arabidopsis thaliana]	CAB75444	1.46255e-44	84	124.79	83	70
tor5_c11294	hypothetical protein [Trypanosoma cruzi strain CL Brener]	549	gi|71404616|ref|XP_804999.1|hypothetical protein [Trypanosoma cruzi strain CL Brener] >gi|70868233|gb|EAN83148.1| hypothetical protein, conserved [Trypanosoma cruzi]	XP_804999	1.6853e-10	68	727886	70	48
tor5_c11297	protein	497	gi|224111762|ref|XP_002315969.1|predicted protein [Populus trichocarpa] >gi|222865009|gb|EEF02140.1| predicted protein [Populus trichocarpa]	XP_002315969	2.39754e-30	85	135576	136	116
tor5_c11299	uncharacterized protein	551	gi|225424766|ref|XP_002268639.1|PREDICTED: hypothetical protein [Vitis vinifera] >gi|296086500|emb|CBI32089.3| unnamed protein product [Vitis vinifera]	XP_002268639	3.1073e-47	76	169088	134	103
tor5_c11300	at1g52190-like protein	601	gi|225429973|ref|XP_002281412.1|PREDICTED: hypothetical protein [Vitis vinifera]	XP_002281412	1.27516e-45	73	179104	162	119
tor5_c11302	udp-n-acetylglucosamine pyrophosphorylase	517	gi|255585461|ref|XP_002533424.1|UDP-n-acteylglucosamine pyrophosphorylase, putative [Ricinus communis] >gi|223526737|gb|EEF28967.1| UDP-n-acteylglucosamine pyrophosphorylase, putative [Ricinus communis]	XP_002533424	6.71937e-71	96	233417	131	127
tor5_c11303	transcription factor bhlh60	469	gi|124360133|gb|ABN08149.1|Helix-loop-helix DNA-binding [Medicago truncatula]	ABN08149	0.00285687	70	589214	47	33
tor5_c11304	farnesyltransferase beta subunit	370	gi|2182815|gb|AAB69757.1|farnesyl-protein transferase beta subunit [Solanum lycopersicum]	AAB69757	1.08932e-30	81	134035	82	67
tor5_c11306	universal stress protein family protein	671	gi|5669654|gb|AAD46412.1|AF096262_1ER6 protein [Solanum lycopersicum]	AAD46412	2.35289e-36	93	145206	76	71
tor5_c11307	protein	675	gi|224141851|ref|XP_002324275.1|predicted protein [Populus trichocarpa] >gi|222865709|gb|EEF02840.1| predicted protein [Populus trichocarpa]	XP_002324275	1.43906e-15	81	959005	61	50
tor5_c11310	protein	505	gi|33327288|gb|AAQ09000.1|hypothetical protein [Phaseolus vulgaris]	AAQ09000	1.34111e-28	91	120168	69	63
tor5_c11311	YALI0F01771p [Yarrowia lipolytica]	491	gi|50554933|ref|XP_504875.1|YALI0F01771p [Yarrowia lipolytica] >gi|49650745|emb|CAG77677.1| YALI0F01771p [Yarrowia lipolytica]	XP_504875	0.00523803	69	550694	73	51
tor5_c11313	mitochondrial ribosomal protein	472	gi|145249560|ref|XP_001401119.1|hypothetical protein ANI_1_690124 [Aspergillus niger CBS 513.88] >gi|134081801|emb|CAK42057.1| unnamed protein product [Aspergillus niger]	XP_001401119	1.61257e-20	71	101293	106	76
tor5_c11314	atp synthase f0 subunit 6	473	gi|256985355|ref|YP_003162789.1|ATP synthase F0 subunit 6 [Ramulus hainanense] >gi|197941151|gb|ACH78285.1| ATP synthase F0 subunit 6 [Ramulus hainanense]	YP_003162789	0.0150497	62	56225	103	64
tor5_c11315	adenylate kinase	742	gi|296089470|emb|CBI39289.3|unnamed protein product [Vitis vinifera]	CBI39289	3.28174e-53	92	128642	96	89
tor5_c11316	pectinacetylesterase family protein	448	gi|147800520|emb|CAN64152.1|hypothetical protein VITISV_040045 [Vitis vinifera]	CAN64152	5.4425e-23	82	109383	81	67
tor5_c11317	sumo protease	621	gi|224114894|ref|XP_002332256.1|predicted protein [Populus trichocarpa] >gi|222832021|gb|EEE70498.1| predicted protein [Populus trichocarpa]	XP_002332256	9.00156e-27	86	127487	76	66
tor5_c11319	sdl-1 protein	642	gi|18307504|emb|CAD21166.1|SDL-1 protein [Nicotiana plumbaginifolia]	CAD21166	2.04101e-23	89	118627	93	83
tor5_c11320	protein	573	gi|225438434|ref|XP_002276709.1|PREDICTED: hypothetical protein [Vitis vinifera]	XP_002276709	2.51726e-31	79	130954	101	80
tor5_c11323	uncharacterized protein	730	gi|225437485|ref|XP_002274279.1|PREDICTED: hypothetical protein [Vitis vinifera] >gi|147780786|emb|CAN70481.1| hypothetical protein VITISV_002249 [Vitis vinifera]	XP_002274279	3.26047e-06	59	666254	111	66
tor5_c11324	uncharacterized protein	519	gi|225439466|ref|XP_002268627.1|PREDICTED: hypothetical protein [Vitis vinifera]	XP_002268627	1.6675e-31	75	129413	150	113
tor5_c11326	holocarboxylase synthetase 2	615	gi|225459465|ref|XP_002285834.1|PREDICTED: hypothetical protein [Vitis vinifera]	XP_002285834	3.16216e-17	87	989821	62	54
tor5_c11327	plastid-lipid associated protein 3	488	gi|86450874|gb|ABC96720.1|plastid fibrillin 2 [Coffea canephora]	ABC96720	2.46132e-27	90	121709	90	81
tor5_c11328	atp synthase subunit 6	603	gi|310789316|gb|EFQ24849.1|ATP synthase subunit 6 [Glomerella graminicola M1.001]	EFQ24849	1.39496e-45	100	170629	121	121
tor5_c11330	predicted protein [Populus trichocarpa]	364	gi|224053717|ref|XP_002297944.1|predicted protein [Populus trichocarpa] >gi|118481931|gb|ABK92899.1| unknown [Populus trichocarpa] >gi|222845202|gb|EEE82749.1| predicted protein [Populus trichocarpa]	XP_002297944	6.12003e-06	63	643142	100	63
tor5_c11331	poly -binding	493	gi|147807333|emb|CAN73004.1|hypothetical protein VITISV_044058 [Vitis vinifera]	CAN73004	4.62166e-09	70	71633	99	70
tor5_c11332	flavonoid 3 5 -hydroxylase-like protein	580	gi|224125112|ref|XP_002329896.1|predicted protein [Populus trichocarpa] >gi|222871133|gb|EEF08264.1| predicted protein [Populus trichocarpa]	XP_002329896	2.27651e-67	89	233802	160	143
tor5_c11334	#NAME?	472	gi|169612209|ref|XP_001799522.1|hypothetical protein SNOG_09223 [Phaeosphaeria nodorum SN15] >gi|160702457|gb|EAT83415.2| hypothetical protein SNOG_09223 [Phaeosphaeria nodorum SN15]	XP_001799522	1.98815e-12	62	62003	80	50
tor5_c11335	microtubule associated protein family protein	523	gi|297738446|emb|CBI27647.3|unnamed protein product [Vitis vinifera]	CBI27647	2.08976e-37	75	155606	131	99
tor5_c11336	serine acetyltransferase	565	gi|23343581|emb|CAC88762.1|serine acetyltransferase 1 [Nicotiana tabacum]	CAC88762	2.83229e-67	74	229565	181	134
tor5_c11338	gras family protein	694	gi|225431575|ref|XP_002276350.1|PREDICTED: hypothetical protein [Vitis vinifera]	XP_002276350	6.93066e-53	77	197208	159	124
tor5_c11339	acetyl- synthetase	569	gi|20562917|gb|AAM22752.1|acetyl CoA synthetase [Deschampsia antarctica]	AAM22752	6.89919e-67	92	223787	127	117
tor5_c11340	dna-directed rna polymerase i subunit rpa12	725	gi|224123076|ref|XP_002318989.1|predicted protein [Populus trichocarpa] >gi|222857365|gb|EEE94912.1| predicted protein [Populus trichocarpa]	XP_002318989	1.45163e-11	61	801073	89	55
tor5_c11341	protein	473	gi|255574237|ref|XP_002528033.1|protein transporter, putative [Ricinus communis] >gi|223532563|gb|EEF34351.1| protein transporter, putative [Ricinus communis]	XP_002528033	2.3096e-35	86	130568	75	65
tor5_c11343	calmodulin binding	560	gi|255634414|gb|ACU17572.1|unknown [Glycine max]	ACU17572	7.64694e-09	64	724034	106	68
tor5_c11347	leucine-rich repeat protein kinase-like protein	444	gi|296082635|emb|CBI21640.3|unnamed protein product [Vitis vinifera]	CBI21640	4.33632e-29	89	797221	47	42
tor5_c11349	protein	486	gi|297744582|emb|CBI37844.3|unnamed protein product [Vitis vinifera]	CBI37844	7.29974e-41	78	155992	159	125
tor5_c11350	basic 7s globulin 2 precursor small	528	gi|323435816|gb|ADX66725.1|xyloglucan-specific endoglucanase inhibitor protein 2 [Solanum tuberosum]	ADX66725	1.34365e-75	93	251906	138	129
tor5_c11352	peroxidase 2	512	gi|225450472|ref|XP_002276789.1|PREDICTED: hypothetical protein [Vitis vinifera]	XP_002276789	8.03548e-33	77	138658	114	88
tor5_c11355	respiratory burst oxidase protein a	469	gi|75164734|sp|Q948T9.1|RBOHB_SOLTURecName: Full=Respiratory burst oxidase homolog protein B; AltName: Full=NADPH oxidase RBOHB; AltName: Full=StRBOHB >gi|16549089|dbj|BAB70751.1| respiratory burst oxidase homolog [Solanum tuberosum]	Q948T9	9.6148e-53	98	176792	86	85
tor5_c11357	uncharacterized protein	522	gi|224131402|ref|XP_002328530.1|predicted protein [Populus trichocarpa] >gi|222838245|gb|EEE76610.1| predicted protein [Populus trichocarpa]	XP_002328530	6.73652e-56	80	197593	143	115
tor5_c11363	uncharacterized protein	539	gi|296086737|emb|CBI32372.3|unnamed protein product [Vitis vinifera]	CBI32372	3.55167e-17	67	970561	112	76
tor5_c11366	cell number regulator 6	448	gi|255539785|ref|XP_002510957.1|conserved hypothetical protein [Ricinus communis] >gi|223550072|gb|EEF51559.1| conserved hypothetical protein [Ricinus communis]	XP_002510957	1.05086e-44	82	145206	110	91
tor5_c11367	protein	476	gi|224109820|ref|XP_002315323.1|predicted protein [Populus trichocarpa] >gi|222864363|gb|EEF01494.1| predicted protein [Populus trichocarpa]	XP_002315323	5.03458e-43	88	173326	127	112
tor5_c11368	calcium-dependent lipid-binding domain-containing protein	493	gi|225449489|ref|XP_002283485.1|PREDICTED: hypothetical protein [Vitis vinifera] >gi|296086227|emb|CBI31668.3| unnamed protein product [Vitis vinifera]	XP_002283485	1.80905e-12	87	573806	39	34
tor5_c11369	zinc finger protein	509	gi|328768378|gb|EGF78424.1|hypothetical protein BATDEDRAFT_26439 [Batrachochytrium dendrobatidis JAM81]	EGF78424	7.90876e-20	63	106301	113	72
tor5_c1137	thioredoxin family protein	689	gi|224091991|ref|XP_002309428.1|hypothetical protein POPTRDRAFT_416266 [Populus trichocarpa] >gi|222855404|gb|EEE92951.1| hypothetical protein POPTRDRAFT_416266 [Populus trichocarpa]	XP_002309428	4.50972e-18	91	101293	69	63
tor5_c11373	PREDICTED: hypothetical protein [Vitis vinifera]	599	gi|225432856|ref|XP_002283882.1|PREDICTED: hypothetical protein [Vitis vinifera]	XP_002283882	4.20884e-10	56	627734	108	61
tor5_c11374	acyl- dehydrogenase	664	gi|224130392|ref|XP_002328597.1|predicted protein [Populus trichocarpa] >gi|222838579|gb|EEE76944.1| predicted protein [Populus trichocarpa]	XP_002328597	2.35487e-49	93	184882	125	117
tor5_c11375	PREDICTED: hypothetical protein [Vitis vinifera]	469	gi|225432654|ref|XP_002278361.1|PREDICTED: hypothetical protein [Vitis vinifera]	XP_002278361	4.46256e-11	68	816481	86	59
tor5_c11378	protein	542	gi|296087967|emb|CBI35250.3|unnamed protein product [Vitis vinifera]	CBI35250	1.11887e-46	97	171014	89	87
tor5_c11379	protein	532	gi|224118858|ref|XP_002317924.1|predicted protein [Populus trichocarpa] >gi|222858597|gb|EEE96144.1| predicted protein [Populus trichocarpa]	XP_002317924	8.35559e-57	90	197208	119	108
tor5_c1138	sigma factor sigb regulation protein	638	gi|302142202|emb|CBI19405.3|unnamed protein product [Vitis vinifera]	CBI19405	7.93417e-67	88	222246	148	131
tor5_c11380	leucoanthocyanidin	654	gi|225455645|ref|XP_002263144.1|PREDICTED: hypothetical protein [Vitis vinifera] >gi|296083512|emb|CBI23495.3| unnamed protein product [Vitis vinifera]	XP_002263144	1.4319e-51	71	187578	185	132
tor5_c11381	40s ribosomal protein s8	507	gi|320165083|gb|EFW41982.1|40S ribosomal protein S8 [Capsaspora owczarzaki ATCC 30864]	EFW41982	4.07307e-41	72	156762	129	94
tor5_c11387	HD-ZIP [Capsicum annuum]	545	gi|37147908|gb|AAQ88401.1|HD-ZIP [Capsicum annuum]	AAQ88401	1.03705e-05	57	654698	102	59
tor5_c11388	unknown [Solanum tuberosum]	469	gi|83284013|gb|ABC01914.1|unknown [Solanum tuberosum]	ABC01914	1.31884e-15	76	928189	75	57
tor5_c11389	xanthine uracil permease family expressed	743	gi|255538430|ref|XP_002510280.1|purine permease, putative [Ricinus communis] >gi|223550981|gb|EEF52467.1| purine permease, putative [Ricinus communis]	XP_002510280	1.4386e-40	85	164081	170	146
tor5_c11391	salt tolerance protein 5-like protein	556	gi|77999263|gb|ABB16978.1|salt tolerance protein 5-like protein [Solanum tuberosum]	ABB16978	1.86185e-37	96	127102	63	61
tor5_c11393	snf1-related protein kinase regulatory subunit beta-2	623	gi|297735876|emb|CBI18635.3|unnamed protein product [Vitis vinifera]	CBI18635	2.7163e-39	92	147902	98	91
tor5_c11395	at1g10640 f20b24_8	538	gi|147795880|emb|CAN65317.1|hypothetical protein VITISV_006410 [Vitis vinifera]	CAN65317	8.62484e-60	92	210305	129	119
tor5_c11398	eukaryotic peptide chain release factor	592	gi|255543443|ref|XP_002512784.1|eukaryotic peptide chain release factor subunit, putative [Ricinus communis] >gi|223547795|gb|EEF49287.1| eukaryotic peptide chain release factor subunit, putative [Ricinus communis]	XP_002512784	4.89943e-10	100	79337	53	53
tor5_c11402	gtp cyclohydrolase i	467	gi|17979018|gb|AAL49957.1|GTP cyclohydrolase I [Solanum lycopersicum]	AAL49957	1.74419e-41	98	163696	85	84
tor5_c11405	uncharacterized protein	587	gi|225426428|ref|XP_002270198.1|PREDICTED: hypothetical protein [Vitis vinifera] >gi|297742517|emb|CBI34666.3| unnamed protein product [Vitis vinifera]	XP_002270198	1.46344e-18	92	870409	80	74
tor5_c11406	n-acetylglucosaminyltransferase i	769	gi|5764049|emb|CAB53347.1|alpha-1,3-mannosyl-glycoprotein beta-1,2-N-acetylglucosaminyltransferase [Nicotiana tabacum]	CAB53347	7.68462e-42	98	132.88	65	64
tor5_c11407	protein	635	gi|218194321|gb|EEC76748.1|hypothetical protein OsI_14812 [Oryza sativa Indica Group]	EEC76748	4.55652e-26	73	119398	107	79
tor5_c11409	plasma-membrane choline transporter family protein	454	gi|147777203|emb|CAN61151.1|hypothetical protein VITISV_013772 [Vitis vinifera]	CAN61151	3.65095e-34	89	145206	85	76
tor5_c11410	protein	567	gi|302143429|emb|CBI21990.3|unnamed protein product [Vitis vinifera]	CBI21990	1.36772e-09	74	785666	71	53
tor5_c11412	protein ilityhia	432	gi|147841034|emb|CAN77483.1|hypothetical protein VITISV_040059 [Vitis vinifera]	CAN77483	7.95765e-28	90	129028	75	68
tor5_c11418	cation efflux protein zinc	690	gi|225452588|ref|XP_002280912.1|PREDICTED: hypothetical protein [Vitis vinifera]	XP_002280912	2.64386e-46	93	184882	123	115
tor5_c11419	PREDICTED: hypothetical protein [Vitis vinifera]	829	gi|225467668|ref|XP_002269520.1|PREDICTED: hypothetical protein [Vitis vinifera]	XP_002269520	0.000239674	52	52373	156	82
tor5_c11421	ent-kaurenoic acid oxidase	706	gi|224132070|ref|XP_002321248.1|cytochrome P450 probable ent-kaurenoic acid oxidase [Populus trichocarpa] >gi|222862021|gb|EEE99563.1| cytochrome P450 probable ent-kaurenoic acid oxidase [Populus trichocarpa]	XP_002321248	6.23071e-46	93	160999	79	74
tor5_c11425	hypothetical protein IMG5_065980 [Ichthyophthirius multifiliis]	446	gi|340506894|gb|EGR32942.1|hypothetical protein IMG5_065980 [Ichthyophthirius multifiliis]	EGR32942	0.000343136	51	458246	80	41
tor5_c11427	plant synaptotagmin	540	gi|147771667|emb|CAN71548.1|hypothetical protein VITISV_030233 [Vitis vinifera]	CAN71548	7.27897e-38	96	151369	78	75
tor5_c11428	aminophospholipid atpase	462	gi|302143264|emb|CBI20559.3|unnamed protein product [Vitis vinifera]	CBI20559	1.40338e-37	78	157532	109	86
tor5_c11431	uncharacterized protein	438	gi|255578231|ref|XP_002529983.1|conserved hypothetical protein [Ricinus communis] >gi|223530506|gb|EEF32388.1| conserved hypothetical protein [Ricinus communis]	XP_002529983	6.4452e-26	86	4 days, 18:39:00	73	63
tor5_c11432	transcription factor jumonji domain-containing protein	651	gi|225455372|ref|XP_002272717.1|PREDICTED: hypothetical protein [Vitis vinifera]	XP_002272717	1.80985e-44	89	180259	110	98
tor5_c11438	bhlh transcription factor-like protein	512	gi|302693619|ref|XP_003036488.1|hypothetical protein SCHCODRAFT_254923 [Schizophyllum commune H4-8] >gi|300110185|gb|EFJ01586.1| hypothetical protein SCHCODRAFT_254923 [Schizophyllum commune H4-8]	XP_003036488	1.38806e-26	88	125561	81	72
tor5_c11440	3-phosphoinositide-dependent protein kinase-1 pdk1	549	gi|57168305|gb|AAW38936.1|3-phosphoinositide-dependent protein kinase-1 [Solanum lycopersicum]	AAW38936	5.28575e-45	100	174866	89	89
tor5_c11441	ribosomal protein l34	615	gi|217071022|gb|ACJ83871.1|unknown [Medicago truncatula]	ACJ83871	6.40578e-23	84	108997	85	72
tor5_c11443	protein clavata3 esr-related 13	580	gi|255541832|ref|XP_002511980.1|CLE12, putative [Ricinus communis] >gi|223549160|gb|EEF50649.1| CLE12, putative [Ricinus communis]	XP_002511980	6.6999e-06	71	596918	49	35
tor5_c11448	polcalcin jun	503	gi|224105539|ref|XP_002313848.1|predicted protein [Populus trichocarpa] >gi|222850256|gb|EEE87803.1| predicted protein [Populus trichocarpa]	XP_002313848	8.91197e-31	88	129413	86	76
tor5_c11449	osmotin-like protein	442	gi|2501182|sp|Q41350.1|OLP1_SOLLCRecName: Full=Osmotin-like protein; Flags: Precursor >gi|1220537|gb|AAB41124.1| osmotin-like protein [Solanum lycopersicum]	Q41350	2.17671e-11	98	801073	62	61
tor5_c11452	protein	552	gi|238007596|gb|ACR34833.1|unknown [Zea mays]	ACR34833	1.00888e-60	98	204142	103	101
tor5_c11453	protein	629	gi|77416949|gb|ABA81870.1|unknown [Solanum tuberosum]	ABA81870	2.75069e-35	93	145591	96	90
tor5_c11459	ccr4-not transcription complex subunit 10	671	gi|297739003|emb|CBI28248.3|unnamed protein product [Vitis vinifera]	CBI28248	1.57583e-19	67	108612	99	67
tor5_c11460	uncharacterized protein	687	gi|225435510|ref|XP_002285548.1|PREDICTED: hypothetical protein [Vitis vinifera]	XP_002285548	1.19713e-42	68	152525	141	97
tor5_c11463	potassium channel	492	gi|56744193|dbj|BAD81036.1|potassium channel TORK1 [Nicotiana tabacum]	BAD81036	2.65887e-63	92	228409	123	114
tor5_c11465	protein	477	gi|169730484|gb|ACA64808.1|SKIP interacting protein 5 [Oryza sativa]	ACA64808	1.04555e-32	94	132494	70	66
tor5_c11470	cationic amino acid	438	gi|225444009|ref|XP_002281463.1|PREDICTED: hypothetical protein [Vitis vinifera]	XP_002281463	3.78283e-55	78	202216	144	113
tor5_c11471	protein	600	gi|255587504|ref|XP_002534294.1|conserved hypothetical protein [Ricinus communis] >gi|223525553|gb|EEF28086.1| conserved hypothetical protein [Ricinus communis]	XP_002534294	4.06285e-26	91	122094	86	79
tor5_c11472	predicted protein [Populus trichocarpa]	488	gi|224125896|ref|XP_002319702.1|predicted protein [Populus trichocarpa] >gi|222858078|gb|EEE95625.1| predicted protein [Populus trichocarpa]	XP_002319702	7.08375e-18	68	100523	100	68
tor5_c11474	organic anion	420	gi|255647687|gb|ACU24305.1|unknown [Glycine max]	ACU24305	2.62509e-44	85	168703	115	98
tor5_c11476	ring fyve phd zinc finger-containing protein	527	gi|255638130|gb|ACU19379.1|unknown [Glycine max]	ACU19379	1.57927e-79	99	256144	128	127
tor5_c11477	dna-binding storekeeper transcriptional regulator	462	gi|255542374|ref|XP_002512250.1|transcription regulator, putative [Ricinus communis] >gi|223548211|gb|EEF49702.1| transcription regulator, putative [Ricinus communis]	XP_002512250	9.67459e-07	95	689366	40	38
tor5_c11478	grx_i1 - glutaredoxin subgroup iii	570	gi|255631596|gb|ACU16165.1|unknown [Glycine max]	ACU16165	1.56449e-16	69	932041	133	92
tor5_c11482	proliferating cell nuclear antigen	449	gi|2645977|gb|AAB87569.1|proliferating cell nuclear antigen [Isochrysis galbana]	AAB87569	2.77648e-39	83	150599	110	92
tor5_c11483	agmatine coumaroyltransferase	504	gi|326514952|dbj|BAJ99837.1|predicted protein [Hordeum vulgare subsp. vulgare]	BAJ99837	1.99117e-36	77	147132	107	83
tor5_c11485	protein	493	gi|77416927|gb|ABA81859.1|unknown [Solanum tuberosum]	ABA81859	1.0957e-73	90	236884	148	134
tor5_c11488	protein	599	gi|255539078|ref|XP_002510604.1|conserved hypothetical protein [Ricinus communis] >gi|223551305|gb|EEF52791.1| conserved hypothetical protein [Ricinus communis]	XP_002510604	4.89579e-62	95	211075	111	106
tor5_c11489	equilibrative nucleoside transporter	660	gi|115472735|ref|NP_001059966.1|Os07g0557200 [Oryza sativa Japonica Group] >gi|50508593|dbj|BAD30918.1| putative equilibrative nucleoside transporter ENT8 splice variant [Oryza sativa Japonica Group] >gi|113611502|dbj|BAF21880.1| Os07g0557200 [Oryza sativa Japonica Group] >gi|215704885|dbj|BAG94913.1| unnamed protein product [Oryza sativa Japonica Group]	NP_001059966	1.66566e-47	84	143665	86	73
tor5_c11492	protein	634	gi|224082592|ref|XP_002306755.1|predicted protein [Populus trichocarpa] >gi|222856204|gb|EEE93751.1| predicted protein [Populus trichocarpa]	XP_002306755	5.08585e-13	78	816481	64	50
tor5_c11493	serine threonine-protein kinase	638	gi|302142296|emb|CBI19499.3|unnamed protein product [Vitis vinifera]	CBI19499	4.61034e-23	95	974413	64	61
tor5_c11494	hypothetical protein LES1_20t00018 [Solanum lycopersicum]	467	gi|113205163|gb|AAX95767.2|hypothetical protein LES1_20t00018 [Solanum lycopersicum]	AAX95767	9.69314e-31	77	126716	89	69
tor5_c11497	30s ribosomal protein s8	519	gi|300676717|gb|ADK26622.1|rps22a [Heteromita sp. PRA-74]	ADK26622	3.95853e-51	93	179489	130	122
tor5_c11498	secondary cell wall-related glycosyltransferase family 47	591	gi|225457417|ref|XP_002284932.1|PREDICTED: hypothetical protein isoform 2 [Vitis vinifera]	XP_002284932	1.55848e-57	85	206068	136	116
tor5_c11500	f-box family protein	667	gi|296089070|emb|CBI38773.3|unnamed protein product [Vitis vinifera]	CBI38773	3.10137e-44	67	171785	157	106
tor5_c11508	tetratricopeptide repeat domain-containing protein	504	gi|211853238|emb|CAP16663.1|tetratricopeptide repeat protein [Solanum lycopersicum]	CAP16663	2.68773e-35	97	5 days, 23:28:00	100	97
tor5_c11510	protein	541	gi|118484136|gb|ABK93951.1|unknown [Populus trichocarpa]	ABK93951	1.80499e-73	85	244202	162	138
tor5_c11513	protein binding	488	gi|225444065|ref|XP_002264039.1|PREDICTED: hypothetical protein isoform 1 [Vitis vinifera]	XP_002264039	1.14677e-36	85	107071	83	71
tor5_c11515	ring zinc finger-containing protein	535	gi|58262264|ref|XP_568542.1|vacuolar membrane protein [Cryptococcus neoformans var. neoformans JEC21] >gi|57230716|gb|AAW47025.1| vacuolar membrane protein, putative [Cryptococcus neoformans var. neoformans JEC21]	XP_568542	1.42437e-17	83	101293	66	55
tor5_c11520	gtp cyclohydrolase i	535	gi|339470188|gb|EGP85286.1|hypothetical protein MYCGRDRAFT_46388 [Mycosphaerella graminicola IPO323]	EGP85286	1.6834e-73	86	237269	157	136
tor5_c11521	glycogen synthase	462	gi|39971947|ref|XP_367364.1|glycogen synthase [Magnaporthe oryzae 70-15] >gi|145019793|gb|EDK04021.1| glycogen synthase [Magnaporthe oryzae 70-15]	XP_367364	2.72533e-19	89	105145	64	57
tor5_c11523	zinc finger fyve domain-containing protein 19-like	534	gi|334318414|ref|XP_001381144.2|PREDICTED: zinc finger FYVE domain-containing protein 19-like [Monodelphis domestica]	XP_001381144	0.0472498	62	56225	45	28
tor5_c11527	uncharacterized protein	450	gi|224098740|ref|XP_002311251.1|predicted protein [Populus trichocarpa] >gi|222851071|gb|EEE88618.1| predicted protein [Populus trichocarpa]	XP_002311251	1.30741e-55	84	205682	140	118
tor5_c11530	unnamed protein product [Vitis vinifera]	503	gi|297740765|emb|CBI30947.3|unnamed protein product [Vitis vinifera]	CBI30947	4.86297e-28	72	124405	118	85
tor5_c11533	phosphoribosylanthranilate isomerase	552	gi|325516270|gb|ADZ24713.1|phosphoribosylanthranilate isomerase [Solanum pennellii]	ADZ24713	2.04824e-51	94	185652	97	92
tor5_c11534	protein autophagy 2	474	gi|147797425|emb|CAN64681.1|hypothetical protein VITISV_016602 [Vitis vinifera]	CAN64681	4.20341e-14	90	905077	81	73
tor5_c11535	acyl carrier	704	gi|157072867|gb|ABV08889.1|acyl-carrier-protein [Triadica sebifera]	ABV08889	2.56102e-45	80	167162	128	103
tor5_c11536	polcalcin jun	451	gi|56542459|gb|AAV92894.1|Avr9/Cf-9 rapidly elicited protein 57 [Nicotiana tabacum]	AAV92894	1.89349e-30	96	5 days, 4:02:00	60	58
tor5_c11538	hsp associated protein like	521	gi|147834848|emb|CAN68309.1|hypothetical protein VITISV_043507 [Vitis vinifera]	CAN68309	2.17203e-15	98	935893	60	59
tor5_c11540	4 -phosphopantetheinyl transferase	653	gi|225442158|ref|XP_002274180.1|PREDICTED: hypothetical protein [Vitis vinifera]	XP_002274180	2.5235e-34	74	141739	121	90
tor5_c11541	rpm1 interacting protein 4 transcript 2	633	gi|270209124|gb|ACZ64247.1|RPM1 interacting protein 4 transcript 2 [Lactuca virosa]	ACZ64247	1.35777e-35	69	145206	137	95
tor5_c11542	ycf20-like protein	489	gi|224101247|ref|XP_002312200.1|predicted protein [Populus trichocarpa] >gi|222852020|gb|EEE89567.1| predicted protein [Populus trichocarpa]	XP_002312200	9.83881e-35	92	140198	96	89
tor5_c11545	protein	468	gi|297736159|emb|CBI24197.3|unnamed protein product [Vitis vinifera]	CBI24197	2.24448e-06	61	650846	84	52
tor5_c11547	phosphoprotein phosphatase	838	gi|255644876|gb|ACU22938.1|unknown [Glycine max]	ACU22938	2.71784e-16	100	889669	41	41
tor5_c11551	14 kda proline-rich protein	502	gi|10798752|dbj|BAB16428.1|P-rich protein EIG-I30 [Nicotiana tabacum]	BAB16428	8.38231e-26	90	115546	88	80
tor5_c11552	swib complex baf60b domain-containing protein	595	gi|255562647|ref|XP_002522329.1|Upstream activation factor subunit UAF30, putative [Ricinus communis] >gi|223538407|gb|EEF40013.1| Upstream activation factor subunit UAF30, putative [Ricinus communis]	XP_002522329	1.76968e-30	89	133.65	83	74
tor5_c11553	sterile alpha motif domain-containing protein	576	gi|225463868|ref|XP_002267796.1|PREDICTED: hypothetical protein [Vitis vinifera] >gi|296081056|emb|CBI18337.3| unnamed protein product [Vitis vinifera]	XP_002267796	2.92831e-49	82	178333	131	108
tor5_c11554	cue domain containing protein	687	gi|225442920|ref|XP_002264846.1|PREDICTED: hypothetical protein [Vitis vinifera] >gi|297743476|emb|CBI36343.3| unnamed protein product [Vitis vinifera]	XP_002264846	7.429e-36	78	141739	129	101
tor5_c11555	protein	482	gi|258611172|gb|ACV83721.1|chloroplast ribosomal protein [Solanum tuberosum]	ACV83721	6.49846e-25	98	116701	57	56
tor5_c11559	ethanolamine-phosphate cytidylyltransferase	496	gi|224069032|ref|XP_002326258.1|predicted protein [Populus trichocarpa] >gi|222833451|gb|EEE71928.1| predicted protein [Populus trichocarpa]	XP_002326258	5.96206e-56	94	199134	121	114
tor5_c11560	inositol polyphosphate multikinase alpha	503	gi|134307091|gb|ABO72543.1|inositol polyphosphate multikinase [Solanum tuberosum] >gi|134801255|emb|CAM12755.1| inositol polyphosphate multikinase [Solanum tuberosum]	ABO72543	1.28655e-47	89	176407	107	96
tor5_c11562	cue domain containing protein	539	gi|225445591|ref|XP_002285400.1|PREDICTED: hypothetical protein [Vitis vinifera] >gi|297738994|emb|CBI28239.3| unnamed protein product [Vitis vinifera]	XP_002285400	5.52898e-49	87	179489	131	114
tor5_c11563	protein	499	gi|147795324|emb|CAN67249.1|hypothetical protein VITISV_008684 [Vitis vinifera]	CAN67249	1.01441e-51	86	189889	122	105
tor5_c11567	exonuclease-like protein	402	gi|255641871|gb|ACU21204.1|unknown [Glycine max]	ACU21204	7.37436e-28	75	125176	117	88
tor5_c11574	myb-related transcription factor	457	gi|1430846|emb|CAA67600.1|myb-related transcription factor [Solanum lycopersicum]	CAA67600	6.61515e-31	81	119398	80	65
tor5_c11575	s-adenosyl-l-methionine-dependent methyltransferase-like protein	591	gi|224095700|ref|XP_002310441.1|predicted protein [Populus trichocarpa] >gi|222853344|gb|EEE90891.1| predicted protein [Populus trichocarpa]	XP_002310441	5.978e-44	89	164081	95	85
tor5_c11578	nudc domain-containing protein 2	761	gi|255628837|gb|ACU14763.1|unknown [Glycine max]	ACU14763	1.54247e-98	95	303908	157	150
tor5_c11579	protein	617	gi|224122134|ref|XP_002330549.1|predicted protein [Populus trichocarpa] >gi|222872107|gb|EEF09238.1| predicted protein [Populus trichocarpa]	XP_002330549	1.37716e-29	79	132494	98	78
tor5_c11580	dehydroquinate dehydratase shikimate dehydrogenase	614	gi|224128592|ref|XP_002320370.1|dehydroquinate dehydratase/ shikimate dehydrogenase [Populus trichocarpa] >gi|222861143|gb|EEE98685.1| dehydroquinate dehydratase/ shikimate dehydrogenase [Populus trichocarpa]	XP_002320370	2.06424e-34	87	147902	96	84
tor5_c11583	far-red impaired responsive family protein	611	gi|147864083|emb|CAN81120.1|hypothetical protein VITISV_030390 [Vitis vinifera]	CAN81120	3.45228e-11	52	804925	161	85
tor5_c11586	protein	519	gi|147863728|emb|CAN79352.1|hypothetical protein VITISV_011859 [Vitis vinifera]	CAN79352	5.75251e-43	80	161384	114	92
tor5_c11589	dna-3-methyladenine glycosylase i	637	gi|255547045|ref|XP_002514580.1|DNA-3-methyladenine glycosylase, putative [Ricinus communis] >gi|223546184|gb|EEF47686.1| DNA-3-methyladenine glycosylase, putative [Ricinus communis]	XP_002514580	1.51132e-55	93	198749	107	100
tor5_c11590	af385728_1at3g47831 t23j7	623	gi|14326549|gb|AAK60319.1|AF385728_1AT3g47831/T23J7 [Arabidopsis thaliana] >gi|18700230|gb|AAL77725.1| AT3g47831/T23J7 [Arabidopsis thaliana] >gi|26452241|dbj|BAC43208.1| unknown protein [Arabidopsis thaliana]	AAK60319	0.0013426	77	539138	35	27
tor5_c11593	superoxide dismutase	553	gi|27543371|gb|AAO16563.1|iron superoxide dismutase [Solanum tuberosum]	AAO16563	4.3875e-19	56	974413	100	56
tor5_c11597	histidine triad family protein	514	gi|21594530|gb|AAM66018.1|unknown [Arabidopsis thaliana]	AAM66018	1.27365e-14	69	608474	55	38
tor5_c11599	flavonol 3-o-glucosyltransferase	554	gi|224094711|ref|XP_002310203.1|predicted protein [Populus trichocarpa] >gi|222853106|gb|EEE90653.1| predicted protein [Populus trichocarpa]	XP_002310203	1.07017e-33	79	144821	142	113
tor5_c11605	urea transport protein	503	gi|71017739|ref|XP_759100.1|hypothetical protein UM02953.1 [Ustilago maydis 521] >gi|46098892|gb|EAK84125.1| hypothetical protein UM02953.1 [Ustilago maydis 521]	XP_759100	6.21662e-05	76	643142	55	42
tor5_c11606	uncharacterized protein	492	gi|298205012|emb|CBI34319.3|unnamed protein product [Vitis vinifera]	CBI34319	2.11013e-12	71	847297	76	54
tor5_c11607	pentatricopeptide repeat-containing protein	683	gi|307135890|gb|ADN33755.1|pentatricopeptide repeat-containing protein [Cucumis melo subsp. melo]	ADN33755	3.65138e-17	71	101679	92	66
tor5_c11611	regulator of chromosome condensation family protein	494	gi|224098479|ref|XP_002311188.1|predicted protein [Populus trichocarpa] >gi|222851008|gb|EEE88555.1| predicted protein [Populus trichocarpa]	XP_002311188	4.88602e-24	96	110923	52	50
tor5_c11612	centrin	572	gi|148908441|gb|ABR17333.1|unknown [Picea sitchensis]	ABR17333	7.88122e-08	56	704774	113	64
tor5_c11613	rrna methylase family	570	gi|110740266|dbj|BAF02030.1|hypothetical protein [Arabidopsis thaliana]	BAF02030	5.25037e-40	98	155992	81	80
tor5_c11615	ethylene-responsive nuclear protein	540	gi|77963737|gb|ABB13294.1|ethylene-responsive nuclear protein [Solanum lycopersicum]	ABB13294	1.71885e-51	87	189504	148	130
tor5_c11617	transcription factor e2 dimerization partner protein	399	gi|33338106|gb|AAQ13675.1|AF181998_1transcription factor DP1 [Populus tremula x Populus tremuloides] >gi|32187097|gb|AAP73785.1| DP1 [Populus tremula x Populus tremuloides]	AAQ13675	4.24101e-33	95	116701	65	62
tor5_c11619	uv-induced protein uvi31	515	gi|195608638|gb|ACG26149.1|UV-induced protein uvi31 [Zea mays]	ACG26149	5.97216e-37	87	5 days, 22:51:00	98	86
tor5_c11620	protein	529	gi|242056979|ref|XP_002457635.1|hypothetical protein SORBIDRAFT_03g010850 [Sorghum bicolor] >gi|241929610|gb|EES02755.1| hypothetical protein SORBIDRAFT_03g010850 [Sorghum bicolor]	XP_002457635	3.2483e-28	85	117472	77	66
tor5_c11621	protein	525	gi|225453098|ref|XP_002271519.1|PREDICTED: hypothetical protein isoform 2 [Vitis vinifera]	XP_002271519	8.21386e-13	86	862705	53	46
tor5_c11622	predicted protein [Populus trichocarpa]	520	gi|224110256|ref|XP_002333123.1|predicted protein [Populus trichocarpa] >gi|222869502|gb|EEF06633.1| predicted protein [Populus trichocarpa]	XP_002333123	0.00391451	73	593066	72	53
tor5_c11625	g1 to s phase transition protein	548	gi|1009232|gb|AAA79032.1|EF-1-alpha-related GTP-binding protein [Nicotiana tabacum]	AAA79032	1.61322e-21	92	105916	65	60
tor5_c11627	atp binding	460	gi|296084520|emb|CBI25541.3|unnamed protein product [Vitis vinifera]	CBI25541	7.15631e-11	81	808777	54	44
tor5_c11628	o-fucosyltransferase family protein	558	gi|225440580|ref|XP_002277149.1|PREDICTED: hypothetical protein [Vitis vinifera] >gi|297740263|emb|CBI30445.3| unnamed protein product [Vitis vinifera]	XP_002277149	2.45377e-32	87	141739	83	73
tor5_c11630	esterase lipase domain-containing protein	679	gi|224100313|ref|XP_002311828.1|predicted protein [Populus trichocarpa] >gi|222851648|gb|EEE89195.1| predicted protein [Populus trichocarpa]	XP_002311828	6.85662e-64	94	9 days, 3:55:00	138	130
tor5_c11631	fructose-bisphosphate aldolase	733	gi|326436973|gb|EGD82543.1|fructose-bisphosphate aldolase [Salpingoeca sp. ATCC 50818]	EGD82543	1.3586e-63	84	9 days, 3:55:00	138	116
tor5_c11632	gtp binding	603	gi|225454936|ref|XP_002277185.1|PREDICTED: hypothetical protein [Vitis vinifera] >gi|297744953|emb|CBI38545.3| unnamed protein product [Vitis vinifera]	XP_002277185	4.00241e-37	64	144821	144	93
tor5_c11633	proline transporter 1	686	gi|4584848|gb|AAD25160.1|AF014808_1proline transporter 1 [Solanum lycopersicum]	AAD25160	2.60184e-102	98	322783	178	176
tor5_c11634	atp binding	511	gi|255571079|ref|XP_002526490.1|ATP binding protein, putative [Ricinus communis] >gi|223534165|gb|EEF35881.1| ATP binding protein, putative [Ricinus communis]	XP_002526490	6.11044e-20	76	106686	106	81
tor5_c11635	uncharacterized protein	524	gi|255538972|ref|XP_002510551.1|conserved hypothetical protein [Ricinus communis] >gi|223551252|gb|EEF52738.1| conserved hypothetical protein [Ricinus communis]	XP_002510551	5.97174e-30	82	125176	92	76
tor5_c11637	protein	623	gi|40287496|gb|AAR83862.1|elicitor-inducible protein EIG-J7 [Capsicum annuum]	AAR83862	3.01747e-69	84	228794	134	113
tor5_c11639	uridine cytidine kinase	481	gi|224130198|ref|XP_002328678.1|predicted protein [Populus trichocarpa] >gi|222838854|gb|EEE77205.1| predicted protein [Populus trichocarpa]	XP_002328678	2.60556e-15	79	939745	113	90
tor5_c11640	heat shock protein 70	510	gi|20260811|gb|AAL07430.2|AF412312_170 kDa heat shock protein 3 [Rhizopus stolonifer]	AAL07430	3.51115e-21	81	110153	92	75
tor5_c11643	predicted protein [Populus trichocarpa]	559	gi|224071216|ref|XP_002303376.1|predicted protein [Populus trichocarpa] >gi|222840808|gb|EEE78355.1| predicted protein [Populus trichocarpa]	XP_002303376	0.0109145	62	58151	87	54
tor5_c11646	60s ribosomal protein l14	529	gi|168031431|ref|XP_001768224.1|predicted protein [Physcomitrella patens subsp. patens] >gi|162680402|gb|EDQ66838.1| predicted protein [Physcomitrella patens subsp. patens]	XP_001768224	2.66713e-26	67	116701	123	83
tor5_c11647	glycosyl hydrolase family 18 protein	582	gi|224130516|ref|XP_002320856.1|predicted protein [Populus trichocarpa] >gi|222861629|gb|EEE99171.1| predicted protein [Populus trichocarpa]	XP_002320856	2.18358e-37	71	153295	163	116
tor5_c11648	protein	592	gi|224126299|ref|XP_002329520.1|predicted protein [Populus trichocarpa] >gi|222870229|gb|EEF07360.1| predicted protein [Populus trichocarpa]	XP_002329520	9.83166e-74	99	239965	117	116
tor5_c11655	uncharacterized protein	548	gi|225469091|ref|XP_002271340.1|PREDICTED: hypothetical protein isoform 1 [Vitis vinifera]	XP_002271340	1.32569e-58	93	204912	115	108
tor5_c11662	prolyl oligopeptidase family expressed	542	gi|326512008|dbj|BAJ95985.1|predicted protein [Hordeum vulgare subsp. vulgare]	BAJ95985	4.84882e-34	91	145976	84	77
tor5_c11664	autophagic death protein aut7 idi-	542	gi|119196267|ref|XP_001248737.1|autophagy-related protein 8 precursor [Coccidioides immitis RS] >gi|303322500|ref|XP_003071243.1| Symbiosis-related protein, putative [Coccidioides posadasii C735 delta SOWgp] >gi|121932094|sp|Q1E4K5.1|ATG8_COCIM RecName: Full=Autophagy-related protein 8; AltName: Full=Autophagy-related ubiquitin-like modifier ATG8; Flags: Precursor >gi|240110942|gb|EER29098.1| Sym…	XP_001248737	2.80224e-14	100	855001	53	53
tor5_c11667	osbp(oxysterol binding protein)-related protein 2a	682	gi|225427037|ref|XP_002266999.1|PREDICTED: hypothetical protein, partial [Vitis vinifera]	XP_002266999	6.99703e-21	89	111309	58	52
tor5_c11669	protease do-like 2	666	gi|255559340|ref|XP_002520690.1|serine endopeptidase degp2, putative [Ricinus communis] >gi|223540075|gb|EEF41652.1| serine endopeptidase degp2, putative [Ricinus communis]	XP_002520690	3.16236e-27	84	130183	94	79
tor5_c11671	glycoside hydrolase family 28 protein	421	gi|224122852|ref|XP_002318932.1|predicted protein [Populus trichocarpa] >gi|222857308|gb|EEE94855.1| predicted protein [Populus trichocarpa]	XP_002318932	2.77936e-35	94	134806	76	72
tor5_c11673	transparent testa 12	671	gi|297735341|emb|CBI17781.3|unnamed protein product [Vitis vinifera]	CBI17781	1.96495e-37	78	155221	126	99
tor5_c11675	protein	690	gi|255541186|ref|XP_002511657.1|vesicle-associated membrane protein, putative [Ricinus communis] >gi|223548837|gb|EEF50326.1| vesicle-associated membrane protein, putative [Ricinus communis]	XP_002511657	6.13334e-25	66	118242	118	79
tor5_c11676	gibberellin 20-oxidase	540	gi|7328337|emb|CAB82616.1|gibberellin 20-oxidase [Solanum dulcamara]	CAB82616	7.48573e-21	97	108612	67	65
tor5_c11678	atp binding	675	gi|224111770|ref|XP_002315972.1|predicted protein [Populus trichocarpa] >gi|222865012|gb|EEF02143.1| predicted protein [Populus trichocarpa]	XP_002315972	2.63949e-32	89	140969	102	91
tor5_c11681	unnamed protein product [Vitis vinifera]	652	gi|297735864|emb|CBI18618.3|unnamed protein product [Vitis vinifera]	CBI18618	0.00266606	86	593066	37	32
tor5_c11682	ribosomal protein l29 family protein	583	gi|255640572|gb|ACU20571.1|unknown [Glycine max]	ACU20571	8.95367e-49	95	174866	90	86
tor5_c11683	protein sur2	516	gi|47824987|gb|AAT38760.1|Protein SUR2 , putative [Solanum demissum] >gi|113205219|gb|ABI34303.1| Protein SUR2 , putative [Solanum demissum]	AAT38760	3.7676e-74	89	237269	128	114
tor5_c11685	predicted protein [Populus trichocarpa]	498	gi|224113889|ref|XP_002316605.1|predicted protein [Populus trichocarpa] >gi|222859670|gb|EEE97217.1| predicted protein [Populus trichocarpa]	XP_002316605	7.63189e-10	71	75485	77	55
tor5_c11688	protein	355	gi|224113351|ref|XP_002332603.1|predicted protein [Populus trichocarpa] >gi|222834457|gb|EEE72934.1| predicted protein [Populus trichocarpa]	XP_002332603	4.18698e-36	95	146747	99	95
tor5_c11689	rk17_tobac ame: full=50s ribosomal protein chloroplastic ame: full=cl17 flags: precursor	468	gi|75278818|sp|O80363.1|RK17_TOBACRecName: Full=50S ribosomal protein L17, chloroplastic; AltName: Full=CL17; Flags: Precursor >gi|189096138|pdb|3BBO|P Chain P, Homology Model For The Spinach Chloroplast 50s Subunit Fitted To 9.4a Cryo-Em Map Of The 70s Chlororibosome >gi|3298443|dbj|BAA31512.1| chloroplast ribosomal protein L17 [Nicotiana tabacum]	O80363	2.34474e-12	71	820333	160	115
tor5_c11691	esterase lipase thioesterase active site	592	gi|147775407|emb|CAN73832.1|hypothetical protein VITISV_043069 [Vitis vinifera]	CAN73832	5.05891e-06	71	670106	56	40
tor5_c11692	syntaxin-related protein knolle	495	gi|5912543|emb|CAB56195.1|Knolle [Capsicum annuum]	CAB56195	1.59193e-63	98	216853	112	110
tor5_c11694	50s ribosomal protein l29	670	gi|330318596|gb|AEC10965.1|50S ribosomal protein L29 [Camellia sinensis]	AEC10965	1.33195e-53	82	189504	137	113
tor5_c11696	phospholipase c	579	gi|255570159|ref|XP_002526040.1|hydrolase, acting on ester bonds, putative [Ricinus communis] >gi|223534621|gb|EEF36317.1| hydrolase, acting on ester bonds, putative [Ricinus communis]	XP_002526040	1.09414e-37	86	156762	102	88
tor5_c11697	protein rotundifolia like 15	379	gi|225423881|ref|XP_002281540.1|PREDICTED: hypothetical protein [Vitis vinifera]	XP_002281540	6.54507e-10	86	704774	51	44
tor5_c11698	protein	470	gi|255639123|gb|ACU19861.1|unknown [Glycine max]	ACU19861	2.28059e-85	94	275018	152	143
tor5_c11699	importin 11	645	gi|296413743|ref|XP_002836568.1|hypothetical protein [Tuber melanosporum Mel28] >gi|295630396|emb|CAZ80759.1| unnamed protein product [Tuber melanosporum]	XP_002836568	3.06864e-09	62	71633	72	45
tor5_c11702	protein	529	gi|255562747|ref|XP_002522379.1|Thiol:disulfide interchange protein txlA, putative [Ricinus communis] >gi|223538457|gb|EEF40063.1| Thiol:disulfide interchange protein txlA, putative [Ricinus communis]	XP_002522379	1.12996e-48	82	176022	117	96
tor5_c11705	protein	543	gi|116787427|gb|ABK24504.1|unknown [Picea sitchensis]	ABK24504	1.66747e-24	89	112849	69	62
tor5_c11706	30s ribosomal protein s16	637	gi|190609945|dbj|BAG49073.1|30S ribosomal protein S16 [Solanum lycopersicum]	BAG49073	1.35065e-47	91	151369	86	79
tor5_c11708	protein	609	gi|224077830|ref|XP_002305426.1|predicted protein [Populus trichocarpa] >gi|222848390|gb|EEE85937.1| predicted protein [Populus trichocarpa]	XP_002305426	2.06363e-42	87	113235	72	63
tor5_c11710	e3 ubiquitin-protein ligase ari1	627	gi|302142421|emb|CBI19624.3|unnamed protein product [Vitis vinifera]	CBI19624	1.62787e-32	81	143665	131	107
tor5_c11713	protein binding	660	gi|297736277|emb|CBI24915.3|unnamed protein product [Vitis vinifera]	CBI24915	3.16256e-06	66	643142	57	38
tor5_c11714	protein	474	gi|255556223|ref|XP_002519146.1|conserved hypothetical protein [Ricinus communis] >gi|223541809|gb|EEF43357.1| conserved hypothetical protein [Ricinus communis]	XP_002519146	5.7931e-27	78	118242	75	59
tor5_c11715	hypothetical protein [Cucumis melo]	679	gi|164449259|gb|ABY56088.1|hypothetical protein [Cucumis melo]	ABY56088	2.7508e-09	59	496766	91	54
tor5_c11716	cleavage and polyadenylation specificity	664	gi|255570075|ref|XP_002526000.1|cleavage and polyadenylation specificity factor, putative [Ricinus communis] >gi|223534732|gb|EEF36424.1| cleavage and polyadenylation specificity factor, putative [Ricinus communis]	XP_002526000	9.1906e-19	95	955153	42	40
tor5_c11717	dna-directed rna polymerases i and iii subunit rpac1	500	gi|328766566|gb|EGF76620.1|hypothetical protein BATDEDRAFT_21078 [Batrachochytrium dendrobatidis JAM81]	EGF76620	5.86881e-32	78	120939	87	68
tor5_c11718	protein	497	gi|225442042|ref|XP_002272087.1|PREDICTED: hypothetical protein [Vitis vinifera]	XP_002272087	9.96926e-36	80	150214	111	89
tor5_c11719	protein	703	gi|296088612|emb|CBI37603.3|unnamed protein product [Vitis vinifera]	CBI37603	7.55675e-57	82	8 days, 9:06:00	152	125
tor5_c11720	desacetoxyvindoline 4-hydroxylase	473	gi|25777663|sp|O04847.2|DV4H_CATRORecName: Full=Deacetoxyvindoline 4-hydroxylase >gi|2352812|gb|AAB97311.1| desacetoxyvindoline-4-hydroxylase [Catharanthus roseus]	O04847	1.10479e-19	65	920485	98	64
tor5_c11722	protein	448	gi|224079209|ref|XP_002305794.1|predicted protein [Populus trichocarpa] >gi|222848758|gb|EEE86305.1| predicted protein [Populus trichocarpa]	XP_002305794	1.2312e-44	80	165236	125	101
tor5_c11724	protein	477	gi|255544784|ref|XP_002513453.1|conserved hypothetical protein [Ricinus communis] >gi|223547361|gb|EEF48856.1| conserved hypothetical protein [Ricinus communis]	XP_002513453	6.0504e-83	93	272322	146	136
tor5_c11726	PREDICTED: hypothetical protein isoform 1 [Vitis vinifera]	323	gi|225457662|ref|XP_002275896.1|PREDICTED: hypothetical protein isoform 1 [Vitis vinifera] >gi|225457664|ref|XP_002275921.1| PREDICTED: hypothetical protein isoform 2 [Vitis vinifera] >gi|297745609|emb|CBI40774.3| unnamed protein product [Vitis vinifera]	XP_002275896	3.22463e-07	91	643142	35	32
tor5_c11727	cleavage and polyadenylation specificity factor	527	gi|225464483|ref|XP_002268591.1|PREDICTED: hypothetical protein [Vitis vinifera] >gi|302143847|emb|CBI22708.3| unnamed protein product [Vitis vinifera]	XP_002268591	1.50084e-28	92	132494	75	69
tor5_c11737	protein	542	gi|225466686|ref|XP_002262962.1|PREDICTED: hypothetical protein [Vitis vinifera]	XP_002262962	8.96986e-06	84	650846	39	33
tor5_c11741	PREDICTED: hypothetical protein [Vitis vinifera]	482	gi|225446505|ref|XP_002278607.1|PREDICTED: hypothetical protein [Vitis vinifera] >gi|302143372|emb|CBI21933.3| unnamed protein product [Vitis vinifera]	XP_002278607	0.000150353	82	608474	50	41
tor5_c11744	actin related protein	473	gi|110741084|dbj|BAE98636.1|actin - like protein [Arabidopsis thaliana]	BAE98636	4.0282e-50	91	174481	100	91
tor5_c11746	transposase [Solanum demissum]	540	gi|334902911|gb|AEH25587.1|transposase [Solanum demissum]	AEH25587	1.44914e-14	80	662402	47	38
tor5_c11750	phospholipase d	640	gi|296816022|ref|XP_002848348.1|phospholipase D Active site domain-containing protein [Arthroderma otae CBS 113480] >gi|238841373|gb|EEQ31035.1| phospholipase D Active site domain-containing protein [Arthroderma otae CBS 113480]	XP_002848348	3.14122e-13	60	743294	92	56
tor5_c11753	binding to tomv rna 1l (long form) protein	662	gi|296085941|emb|CBI31382.3|unnamed protein product [Vitis vinifera]	CBI31382	1.18766e-44	79	7 days, 4:17:00	130	103
tor5_c11756	abc1 protein	478	gi|224064418|ref|XP_002301466.1|predicted protein [Populus trichocarpa] >gi|222843192|gb|EEE80739.1| predicted protein [Populus trichocarpa]	XP_002301466	3.02337e-19	89	993673	78	70
tor5_c11757	lactoylglutathione chloroplast	475	gi|224143607|ref|XP_002325014.1|predicted protein [Populus trichocarpa] >gi|222866448|gb|EEF03579.1| predicted protein [Populus trichocarpa]	XP_002325014	3.57624e-64	95	217238	116	111
tor5_c11758	nucleosome chromatin assembly factor group	607	gi|124360382|gb|ABN08395.1|WD40-like [Medicago truncatula]	ABN08395	1.0497e-31	85	137502	95	81
tor5_c11761	argonaute protein group	453	gi|84468316|dbj|BAE71241.1|putative Argonaute protein [Trifolium pratense]	BAE71241	3.39791e-56	78	197208	142	111
tor5_c11767	tonoplast intrinsic protein	782	gi|1518057|gb|AAB67881.1|membrane channel protein [Solanum tuberosum]	AAB67881	8.66288e-63	93	216853	183	172
tor5_c11776	40s ribosomal protein s12	538	gi|71005598|ref|XP_757465.1|hypothetical protein UM01318.1 [Ustilago maydis 521] >gi|46096948|gb|EAK82181.1| hypothetical protein UM01318.1 [Ustilago maydis 521]	XP_757465	9.75021e-25	81	824185	71	58
tor5_c11778	lipase class 3 family protein	511	gi|162450503|ref|YP_001612870.1|lipase [Sorangium cellulosum 'So ce 56'] >gi|161161085|emb|CAN92390.1| Probable Lipase [Sorangium cellulosum 'So ce 56']	YP_001612870	5.87967e-05	61	643142	70	43
tor5_c11779	plant synaptotagmin	497	gi|156356261|ref|XP_001623846.1|predicted protein [Nematostella vectensis] >gi|156210581|gb|EDO31746.1| predicted protein [Nematostella vectensis]	XP_001623846	4.571e-09	59	700922	89	53
tor5_c11780	protein	583	gi|225462172|ref|XP_002267512.1|PREDICTED: similar to putative iojap protein [Vitis vinifera] >gi|296082765|emb|CBI21770.3| unnamed protein product [Vitis vinifera]	XP_002267512	1.2283e-32	94	133.65	94	89
tor5_c11781	kinase family protein	587	gi|2168137|emb|CAA66149.1|PKF1 [Fagus sylvatica]	CAA66149	1.55746e-58	84	201.83	125	105
tor5_c11786	at1g31800 68069_m00159	705	gi|212421921|gb|ACJ25969.1|cytochrome P450-type monooxygenase 97A29 [Solanum lycopersicum] >gi|215398067|gb|ACJ65304.1| cytochrome P450-type monooxygenase 97A29 [Solanum lycopersicum]	ACJ25969	1.67307e-58	96	7 days, 14:57:00	97	94
tor5_c11787	protein	612	gi|225431128|ref|XP_002265844.1|PREDICTED: similar to DnaJ-like protein [Vitis vinifera]	XP_002265844	7.27594e-19	90	878113	53	48
tor5_c11788	triacylglycerol lipase 2	670	gi|118481389|gb|ABK92637.1|unknown [Populus trichocarpa]	ABK92637	2.02873e-35	66	143665	129	86
tor5_c11790	rint-1 tip-1 domain-containing mag2 protein	610	gi|255540979|ref|XP_002511554.1|conserved hypothetical protein [Ricinus communis] >gi|223550669|gb|EEF52156.1| conserved hypothetical protein [Ricinus communis]	XP_002511554	2.39198e-22	69	115931	107	74
tor5_c11796	protein	498	gi|225443837|ref|XP_002266982.1|PREDICTED: hypothetical protein [Vitis vinifera]	XP_002266982	4.07922e-18	82	100908	90	74
tor5_c11799	calcium-dependent lipid-binding domain-containing protein	545	gi|255636921|gb|ACU18793.1|unknown [Glycine max]	ACU18793	4.02806e-15	65	916633	106	69
tor5_c11802	protein	767	gi|224110126|ref|XP_002315422.1|predicted protein [Populus trichocarpa] >gi|222864462|gb|EEF01593.1| predicted protein [Populus trichocarpa]	XP_002315422	2.11936e-28	94	130183	71	67
tor5_c11805	oligopeptidase a	494	gi|224127142|ref|XP_002319998.1|predicted protein [Populus trichocarpa] >gi|222860771|gb|EEE98313.1| predicted protein [Populus trichocarpa]	XP_002319998	1.31969e-32	93	5 days, 23:28:00	108	101
tor5_c11809	caffeoyl- o-methyltransferase	639	gi|297738705|emb|CBI27950.3|unnamed protein product [Vitis vinifera]	CBI27950	1.96499e-90	83	284648	198	166
tor5_c11810	cathepsin l	622	gi|281200606|gb|EFA74824.1|cysteine proteinase 5 precursor [Polysphondylium pallidum PN500]	EFA74824	4.78179e-12	81	847297	164	133
tor5_c11812	palmate-like pentafoliata 1 transcription factor	509	gi|225427222|ref|XP_002278326.1|PREDICTED: hypothetical protein [Vitis vinifera] >gi|308154454|gb|ADO15279.1| palmate-like pentafoliata 1 transcription factor [Vitis vinifera]	XP_002278326	3.09905e-07	56	69707	131	74
tor5_c11819	cytochrome p450	888	gi|224126161|ref|XP_002319770.1|cytochrome P450 [Populus trichocarpa] >gi|222858146|gb|EEE95693.1| cytochrome P450 [Populus trichocarpa]	XP_002319770	1.03036e-07	49	758702	133	66
tor5_c11820	nitric oxide synthase 1	471	gi|290793111|gb|ADD63989.1|nitric oxide synthase-associated protein I [Solanum tuberosum]	ADD63989	1.57714e-26	90	750998	42	38
tor5_c11821	predicted protein [Populus trichocarpa]	604	gi|224056731|ref|XP_002298995.1|predicted protein [Populus trichocarpa] >gi|222846253|gb|EEE83800.1| predicted protein [Populus trichocarpa]	XP_002298995	3.55738e-09	65	60077	78	51
tor5_c11827	receptor-like protein kinase	424	gi|225448783|ref|XP_002275845.1|PREDICTED: hypothetical protein [Vitis vinifera]	XP_002275845	5.46889e-39	82	160999	110	91
tor5_c11836	dna helicase	526	gi|169859418|ref|XP_001836349.1|DNA helicase [Coprinopsis cinerea okayama7#130] >gi|116502638|gb|EAU85533.1| DNA helicase [Coprinopsis cinerea okayama7#130]	XP_001836349	0.00333444	63	596918	85	54
tor5_c1184	protein	623	gi|224062892|ref|XP_002300922.1|predicted protein [Populus trichocarpa] >gi|222842648|gb|EEE80195.1| predicted protein [Populus trichocarpa]	XP_002300922	3.72981e-53	97	184882	96	94
tor5_c11841	nucleic acid binding	803	gi|2346978|dbj|BAA21923.1|ZPT2-14 [Petunia x hybrida]	BAA21923	5.73255e-78	89	252677	149	133
tor5_c11843	kh domain-containing protein	586	gi|312283503|dbj|BAJ34617.1|unnamed protein product [Thellungiella halophila]	BAJ34617	4.24842e-17	76	966709	119	91
tor5_c11848	phospholipid-translocating atpase	672	gi|297841591|ref|XP_002888677.1|hypothetical protein ARALYDRAFT_475997 [Arabidopsis lyrata subsp. lyrata] >gi|297334518|gb|EFH64936.1| hypothetical protein ARALYDRAFT_475997 [Arabidopsis lyrata subsp. lyrata]	XP_002888677	5.53834e-29	80	135961	103	83
tor5_c11849	protein	708	gi|110741122|dbj|BAE98654.1|hypothetical protein [Arabidopsis thaliana]	BAE98654	2.28999e-52	81	191815	164	133
tor5_c11852	peptide-n4-(n-acetyl-beta-glucosaminyl)asparagine amidase a protein	582	gi|297810653|ref|XP_002873210.1|hypothetical protein ARALYDRAFT_487340 [Arabidopsis lyrata subsp. lyrata] >gi|297319047|gb|EFH49469.1| hypothetical protein ARALYDRAFT_487340 [Arabidopsis lyrata subsp. lyrata]	XP_002873210	8.30342e-14	64	908929	101	65
tor5_c11853	receptor protein	539	gi|56544482|gb|AAV92906.1|Avr9/Cf-9 rapidly elicited protein 261 [Nicotiana tabacum]	AAV92906	1.30792e-53	88	188734	109	97
tor5_c11855	hypothetical protein MGG_05752 [Magnaporthe oryzae 70-15]	466	gi|39941682|ref|XP_360378.1|hypothetical protein MGG_05752 [Magnaporthe oryzae 70-15] >gi|145022460|gb|EDK06480.1| hypothetical protein MGG_05752 [Magnaporthe oryzae 70-15]	XP_360378	0.00349607	51	558398	90	46
tor5_c11857	abscisic insensitive 1b	674	gi|296081674|emb|CBI20679.3|unnamed protein product [Vitis vinifera]	CBI20679	6.83521e-60	96	215698	115	111
tor5_c11860	glutathione s-transferase	466	gi|255541314|ref|XP_002511721.1|glutathione-s-transferase theta, gst, putative [Ricinus communis] >gi|223548901|gb|EEF50390.1| glutathione-s-transferase theta, gst, putative [Ricinus communis]	XP_002511721	1.59332e-49	80	177948	144	116
tor5_c11866	dead-box protein abstrakt	530	gi|110681482|emb|CAL25351.1|dead-box helicase [Platanus x acerifolia]	CAL25351	1.23694e-60	98	209149	111	109
tor5_c11869	poly-glutamine tract-binding protein	302	gi|224089899|ref|XP_002308857.1|predicted protein [Populus trichocarpa] >gi|222854833|gb|EEE92380.1| predicted protein [Populus trichocarpa]	XP_002308857	7.93073e-11	80	727886	51	41
tor5_c11871	signal peptidase	597	gi|224136664|ref|XP_002326915.1|predicted protein [Populus trichocarpa] >gi|222835230|gb|EEE73665.1| predicted protein [Populus trichocarpa]	XP_002326915	1.19936e-06	58	700922	94	55
tor5_c11873	chaperone -domain containing protein	494	gi|18403957|ref|NP_565824.1|chaperone DnaJ-domain containing protein [Arabidopsis thaliana] >gi|20197532|gb|AAM15117.1| expressed protein [Arabidopsis thaliana] >gi|20197993|gb|AAM15345.1| expressed protein [Arabidopsis thaliana] >gi|21536803|gb|AAM61135.1| DNAJ protein-like [Arabidopsis thaliana] >gi|110737575|dbj|BAF00729.1| hypothetical protein [Arabidopsis thaliana] >gi|114050699|gb|ABI49499.…	NP_565824	1.40502e-23	94	108612	74	70
tor5_c11874	protein	590	gi|125551794|gb|EAY97503.1|hypothetical protein OsI_19429 [Oryza sativa Indica Group]	EAY97503	5.64562e-21	65	935893	94	62
tor5_c11875	upf0549 protein c20orf43 homolog	454	gi|328766597|gb|EGF76650.1|hypothetical protein BATDEDRAFT_28211 [Batrachochytrium dendrobatidis JAM81]	EGF76650	1.81468e-35	73	144821	138	101
tor5_c11877	protein	592	gi|225459038|ref|XP_002285627.1|PREDICTED: hypothetical protein isoform 2 [Vitis vinifera]	XP_002285627	1.67082e-26	77	126331	98	76
tor5_c11878	optic atrophy 3	573	gi|225446505|ref|XP_002278607.1|PREDICTED: hypothetical protein [Vitis vinifera] >gi|302143372|emb|CBI21933.3| unnamed protein product [Vitis vinifera]	XP_002278607	8.61978e-10	86	56225	43	37
tor5_c11880	ribonuclease p protein subunit p20-like	554	gi|291243112|ref|XP_002741451.1|PREDICTED: predicted protein-like [Saccoglossus kowalevskii]	XP_002741451	0.00139302	71	58151	57	41
tor5_c11885	omega-3 fatty acid desaturase	636	gi|3550663|emb|CAA07638.1|w-3 desaturase [Solanum tuberosum]	CAA07638	1.79034e-55	100	201.83	108	108
tor5_c11886	protein	683	gi|224092027|ref|XP_002309444.1|predicted protein [Populus trichocarpa] >gi|222855420|gb|EEE92967.1| predicted protein [Populus trichocarpa]	XP_002309444	4.18849e-21	93	108997	62	58
tor5_c11889	protein	362	gi|225465868|ref|XP_002266400.1|PREDICTED: hypothetical protein isoform 1 [Vitis vinifera] >gi|296090332|emb|CBI40151.3| unnamed protein product [Vitis vinifera]	XP_002266400	3.02541e-29	89	132109	73	65
tor5_c11890	basic pentacysteine 4	551	gi|302142611|emb|CBI19814.3|unnamed protein product [Vitis vinifera]	CBI19814	2.45304e-51	90	7 days, 13:03:00	101	91
tor5_c11893	protein kinase	681	gi|189163920|gb|ACD77110.1|protein kinase 1b [Solanum lycopersicum]	ACD77110	6.324e-30	89	117857	66	59
tor5_c11896	PREDICTED: hypothetical protein [Vitis vinifera]	483	gi|225439689|ref|XP_002267484.1|PREDICTED: hypothetical protein [Vitis vinifera]	XP_002267484	0.0147051	57	573806	95	55
tor5_c11897	af211538_1avr9 cf-9 rapidly elicited protein 180	507	gi|12003398|gb|AAG43556.1|AF211538_1Avr9/Cf-9 rapidly elicited protein 180 [Nicotiana tabacum]	AAG43556	3.68094e-11	77	766406	62	48
tor5_c11899	membrane-associated mannitol-induced protein	578	gi|147807231|emb|CAN75162.1|hypothetical protein VITISV_017383 [Vitis vinifera] >gi|296084965|emb|CBI28380.3| unnamed protein product [Vitis vinifera]	CAN75162	4.13908e-37	93	148288	95	89
tor5_c1190	ribosomal protein l36	717	gi|118481183|gb|ABK92543.1|unknown [Populus trichocarpa]	ABK92543	8.95739e-19	72	982117	96	70
tor5_c11901	dentin sialophospho protein	766	gi|297743112|emb|CBI35979.3|unnamed protein product [Vitis vinifera]	CBI35979	3.37438e-11	81	855001	59	48
tor5_c11903	receptor-like protein kinase	549	gi|255588864|ref|XP_002534744.1|kinase, putative [Ricinus communis] >gi|223524646|gb|EEF27639.1| kinase, putative [Ricinus communis]	XP_002534744	1.4508e-48	91	180644	123	112
tor5_c11907	formin-like protein 6	591	gi|224071311|ref|XP_002303398.1|predicted protein [Populus trichocarpa] >gi|222840830|gb|EEE78377.1| predicted protein [Populus trichocarpa]	XP_002303398	4.76761e-14	92	885817	52	48
tor5_c11910	ribosomal protein s16	481	gi|158187714|gb|ABW23146.1|ribosomal protein rps16 [Arenicola marina]	ABW23146	1.37835e-54	81	188348	138	112
tor5_c11912	vesicle-associated membrane	453	gi|301100552|ref|XP_002899366.1|vesicle-associated membrane protein, putative [Phytophthora infestans T30-4] >gi|262104283|gb|EEY62335.1| vesicle-associated membrane protein, putative [Phytophthora infestans T30-4]	XP_002899366	3.16678e-45	90	166777	133	120
tor5_c11914	cytochrome p450	578	gi|325187155|emb|CCA21696.1|unnamed protein product [Albugo laibachii Nc14]	CCA21696	0.0277961	68	573806	51	35
tor5_c11915	uncharacterized protein	574	gi|297737604|emb|CBI26805.3|unnamed protein product [Vitis vinifera]	CBI26805	1.93043e-53	81	149828	103	84
tor5_c11917	otu-like cysteine type protease	522	gi|224104891|ref|XP_002313608.1|predicted protein [Populus trichocarpa] >gi|222850016|gb|EEE87563.1| predicted protein [Populus trichocarpa]	XP_002313608	5.01547e-27	70	127102	131	93
tor5_c11918	ran-binding protein isoform d	535	gi|242015522|ref|XP_002428402.1|Ran-binding protein, putative [Pediculus humanus corporis] >gi|212513014|gb|EEB15664.1| Ran-binding protein, putative [Pediculus humanus corporis]	XP_002428402	0.000143893	73	500618	38	28
tor5_c11919	magnesium chelatase h-like protein	458	gi|118485735|gb|ABK94717.1|unknown [Populus trichocarpa]	ABK94717	1.8778e-77	100	251521	128	128
tor5_c11921	vacuolar sorting receptor	583	gi|62319176|dbj|BAD94353.1|putative vacuolar sorting receptor [Arabidopsis thaliana]	BAD94353	2.20775e-19	81	978265	72	59
tor5_c11923	related dnase	530	gi|225463274|ref|XP_002264091.1|PREDICTED: hypothetical protein [Vitis vinifera] >gi|296089369|emb|CBI39141.3| unnamed protein product [Vitis vinifera]	XP_002264091	1.8813e-40	96	155992	116	112
tor5_c11924	nadh dehydrogenase subunit 7	496	gi|297740917|emb|CBI31099.3|unnamed protein product [Vitis vinifera]	CBI31099	1.15697e-22	81	103605	70	57
tor5_c11925	glucose-regulated protein	451	gi|121710236|ref|XP_001272734.1|ER Hsp70 chaperone BiP, putative [Aspergillus clavatus NRRL 1] >gi|119400884|gb|EAW11308.1| ER Hsp70 chaperone BiP, putative [Aspergillus clavatus NRRL 1]	XP_001272734	6.40397e-32	73	140584	142	105
tor5_c11926	elongation factor like	504	gi|302563033|dbj|BAJ14653.1|elongation factor like [Cercozoa sp. YPF610]	BAJ14653	3.35913e-10	73	662402	52	38
tor5_c11930	ribophorin ii	482	gi|321470538|gb|EFX81514.1|hypothetical protein DAPPUDRAFT_303417 [Daphnia pulex]	EFX81514	0.000341278	74	62003	55	41
tor5_c11933	peptidase family m48 family protein	573	gi|255536903|ref|XP_002509518.1|metalloendopeptidase, putative [Ricinus communis] >gi|223549417|gb|EEF50905.1| metalloendopeptidase, putative [Ricinus communis]	XP_002509518	2.07377e-23	100	115161	56	56
tor5_c11938	uncharacterized protein	514	gi|255537385|ref|XP_002509759.1|conserved hypothetical protein [Ricinus communis] >gi|223549658|gb|EEF51146.1| conserved hypothetical protein [Ricinus communis]	XP_002509759	5.59938e-18	56	100908	130	74
tor5_c11939	u1 small nuclear ribonucleoprotein c	578	gi|62751087|dbj|BAD95791.1|similar to u1 small nuclear ribonucleoprotein C [Solanum lycopersicum]	BAD95791	1.85765e-18	82	989821	58	48
tor5_c11941	glycosyltransferase family 61 protein	462	gi|21393001|gb|AAL47575.2|symbiosis-related protein [Daucus carota]	AAL47575	2.13937e-67	89	224172	129	115
tor5_c11944	tobamovirus multiplication 1	675	gi|296081453|emb|CBI18853.3|unnamed protein product [Vitis vinifera]	CBI18853	3.29685e-54	97	190.66	100	97
tor5_c11946	aldose 1-epimerase	619	gi|254692066|emb|CBA10127.1|non-cell-autonomous protein pathway [Nicotiana benthamiana]	CBA10127	1.27546e-66	81	228024	160	130
tor5_c11947	vernalization independence	551	gi|83283971|gb|ABC01893.1|vernalization independence 3-like protein [Solanum tuberosum]	ABC01893	8.51915e-50	95	182956	95	91
tor5_c11948	mitochondrial transcription termination factor family protein	508	gi|147841403|emb|CAN60176.1|hypothetical protein VITISV_026394 [Vitis vinifera]	CAN60176	2.08539e-17	80	100138	68	55
tor5_c11950	transmembrane emp24 domain-containing protein 10	527	gi|255562952|ref|XP_002522481.1|Transmembrane emp24 domain-containing protein 10 precursor, putative [Ricinus communis] >gi|223538366|gb|EEF39973.1| Transmembrane emp24 domain-containing protein 10 precursor, putative [Ricinus communis]	XP_002522481	3.36906e-31	77	131724	131	102
tor5_c11952	diacylglycerol kinase	406	gi|1374772|dbj|BAA09856.1|diacylglycerol kinase [Arabidopsis thaliana]	BAA09856	1.96978e-47	89	182956	130	116
tor5_c11954	ruv dna-helicase	555	gi|242054917|ref|XP_002456604.1|hypothetical protein SORBIDRAFT_03g039200 [Sorghum bicolor] >gi|241928579|gb|EES01724.1| hypothetical protein SORBIDRAFT_03g039200 [Sorghum bicolor]	XP_002456604	9.2734e-37	94	149828	106	100
tor5_c11958	pentatricopeptide repeat-containing protein	604	gi|297740592|emb|CBI30774.3|unnamed protein product [Vitis vinifera]	CBI30774	5.3454e-11	88	785666	43	38
tor5_c11959	protein	599	gi|296087585|emb|CBI34841.3|unnamed protein product [Vitis vinifera]	CBI34841	5.15321e-40	83	104.76	68	57
tor5_c11960	homolog subfamily c member 8	553	gi|255647685|gb|ACU24304.1|unknown [Glycine max]	ACU24304	5.15406e-32	98	135191	65	64
tor5_c11962	dolichyl-diphosphooligosaccharide--protein glycosyltransferase subunit stt3b- partial	491	gi|194691352|gb|ACF79760.1|unknown [Zea mays]	ACF79760	1.85352e-32	75	133265	128	97
tor5_c11963	ring u-box domain-containing protein	521	gi|296081756|emb|CBI20761.3|unnamed protein product [Vitis vinifera]	CBI20761	4.0134e-17	78	959005	82	64
tor5_c11964	chalcone isomerase	694	gi|255559428|ref|XP_002520734.1|conserved hypothetical protein [Ricinus communis] >gi|223540119|gb|EEF41696.1| conserved hypothetical protein [Ricinus communis]	XP_002520734	1.00292e-55	84	199134	139	117
tor5_c11965	pep-cterm interaction domain protein	492	gi|116622931|ref|YP_825087.1|hypothetical protein Acid_3833 [Candidatus Solibacter usitatus Ellin6076] >gi|116226093|gb|ABJ84802.1| conserved hypothetical protein [Candidatus Solibacter usitatus Ellin6076]	YP_825087	7.55687e-09	70	75485	71	50
tor5_c11967	glutathione s-transferase	471	gi|327493209|gb|AEA86311.1|glutathione S-transferase zeta class [Solanum nigrum]	AEA86311	2.03309e-09	97	71633	35	34
tor5_c11968	bile acid:na+ symporter family	486	gi|147819133|emb|CAN60410.1|hypothetical protein VITISV_013843 [Vitis vinifera]	CAN60410	1.78506e-13	64	881965	134	87
tor5_c11971	calmodulin	490	gi|125381309|gb|ABN41559.1|calmodulin [Porphyra yezoensis] >gi|125634694|gb|ABN48505.1| calmodulin [Porphyra yezoensis]	ABN41559	7.46068e-07	62	666254	94	59
tor5_c11973	slac1 homologue 1	464	gi|225444285|ref|XP_002263520.1|PREDICTED: hypothetical protein [Vitis vinifera]	XP_002263520	6.04437e-49	83	181415	149	125
tor5_c11974	tetratricopeptide repeat domain-containing protein	676	gi|255545490|ref|XP_002513805.1|heat shock protein 70 (HSP70)-interacting protein, putative [Ricinus communis] >gi|223546891|gb|EEF48388.1| heat shock protein 70 (HSP70)-interacting protein, putative [Ricinus communis]	XP_002513805	8.01882e-11	56	828037	154	87
tor5_c11978	conserved hypothetical protein [Ricinus communis]	647	gi|255561270|ref|XP_002521646.1|conserved hypothetical protein [Ricinus communis] >gi|223539158|gb|EEF40753.1| conserved hypothetical protein [Ricinus communis]	XP_002521646	9.21902e-13	66	750998	74	49
tor5_c11979	60s ribosomal protein l27a	503	gi|325297037|ref|NP_001191522.1|ribosomal protein L27a [Aplysia californica] >gi|256550152|gb|ACU83596.1| ribosomal protein L27a [Aplysia californica]	NP_001191522	6.80147e-62	82	207223	141	117
tor5_c11980	dienelactone hydrolase family protein	594	gi|255567721|ref|XP_002524839.1|carboxymethylenebutenolidase, putative [Ricinus communis] >gi|223535899|gb|EEF37559.1| carboxymethylenebutenolidase, putative [Ricinus communis]	XP_002524839	1.50269e-43	85	166392	148	126
tor5_c11981	aldo keto reductase family protein	488	gi|224131488|ref|XP_002321097.1|predicted protein [Populus trichocarpa] >gi|222861870|gb|EEE99412.1| predicted protein [Populus trichocarpa]	XP_002321097	1.54034e-80	93	261151	149	139
tor5_c11982	dihydroxy-acid dehydratase	494	gi|325110047|ref|YP_004271115.1|dihydroxyacid dehydratase [Planctomyces brasiliensis DSM 5305] >gi|324970315|gb|ADY61093.1| dihydroxyacid dehydratase [Planctomyces brasiliensis DSM 5305]	YP_004271115	4.54419e-43	85	170244	121	104
tor5_c11983	zinc finger	487	gi|225432792|ref|XP_002283454.1|PREDICTED: hypothetical protein isoform 3 [Vitis vinifera] >gi|225432794|ref|XP_002283447.1| PREDICTED: hypothetical protein isoform 2 [Vitis vinifera] >gi|225432796|ref|XP_002283441.1| PREDICTED: hypothetical protein isoform 1 [Vitis vinifera]	XP_002283454	4.24168e-19	70	681662	74	52
tor5_c11984	ufd1 like protein	516	gi|297739190|emb|CBI28841.3|unnamed protein product [Vitis vinifera]	CBI28841	5.97684e-41	95	152525	81	77
tor5_c11985	predicted protein [Hordeum vulgare subsp. vulgare]	473	gi|326490031|dbj|BAJ94089.1|predicted protein [Hordeum vulgare subsp. vulgare]	BAJ94089	8.90918e-07	48	693218	131	64
tor5_c11986	vernalization5 vin3-like protein	508	gi|225446034|ref|XP_002270335.1|PREDICTED: hypothetical protein [Vitis vinifera]	XP_002270335	3.47924e-32	81	119398	80	65
tor5_c11987	protein	600	gi|13878037|gb|AAK44096.1|AF370281_1putative dihydropyrimidinase [Arabidopsis thaliana] >gi|17104601|gb|AAL34189.1| putative dihydropyrimidinase [Arabidopsis thaliana]	AAK44096	1.59398e-46	84	172.94	110	93
tor5_c11988	transmembrane protein g1p-related 1	332	gi|225466659|ref|XP_002273859.1|PREDICTED: hypothetical protein [Vitis vinifera] >gi|147791890|emb|CAN61824.1| hypothetical protein VITISV_008494 [Vitis vinifera]	XP_002273859	5.73796e-08	80	69707	51	41
tor5_c1199	tetrafunctional protein of glyoxysomal fatty acid beta-oxidation	687	gi|171854673|dbj|BAG16526.1|putative glyoxysomal fatty acid beta-oxidation multifunctional protein [Capsicum chinense]	BAG16526	1.22218e-66	95	238424	124	119
tor5_c11990	casein kinase 2 subunit beta	471	gi|45238341|emb|CAD27343.1|protein kinase 2 beta chain [Nicotiana tabacum]	CAD27343	1.1265e-79	100	253832	120	120
tor5_c11991	cer1 expressed	462	gi|147866784|emb|CAN83072.1|hypothetical protein VITISV_026148 [Vitis vinifera]	CAN83072	1.26773e-17	80	673958	46	37
tor5_c11993	protein	476	gi|224099849|ref|XP_002334436.1|predicted protein [Populus trichocarpa] >gi|222872347|gb|EEF09478.1| predicted protein [Populus trichocarpa]	XP_002334436	8.11043e-16	75	916633	78	59
tor5_c11996	dna binding	480	gi|224069118|ref|XP_002326279.1|predicted protein [Populus trichocarpa] >gi|222833472|gb|EEE71949.1| predicted protein [Populus trichocarpa]	XP_002326279	1.64634e-28	68	126331	127	87
tor5_c12000	carbonic anhydrase	622	gi|297746283|emb|CBI16339.3|unnamed protein product [Vitis vinifera]	CBI16339	1.9035e-64	85	217238	144	123
tor5_c12002	alcohol oxidase	609	gi|224103973|ref|XP_002333995.1|predicted protein [Populus trichocarpa] >gi|222839492|gb|EEE77829.1| predicted protein [Populus trichocarpa]	XP_002333995	4.58219e-49	81	179874	126	103
tor5_c12004	gdsl esterase lipase	569	gi|255634654|gb|ACU17689.1|unknown [Glycine max]	ACU17689	1.3302e-50	78	183726	126	99
tor5_c12006	uncharacterized protein	558	gi|224140309|ref|XP_002323525.1|predicted protein [Populus trichocarpa] >gi|222868155|gb|EEF05286.1| predicted protein [Populus trichocarpa]	XP_002323525	5.87075e-45	82	165236	116	96
tor5_c12007	ribulose bisphosphate carboxylase	538	gi|3914586|sp|O65349.1|RBS_CAPANRecName: Full=Ribulose bisphosphate carboxylase small chain, chloroplastic; Short=RuBisCO small subunit; Flags: Precursor >gi|3152715|gb|AAC17126.1| ribulose 1,5-bisphosphate carboxylase/oxygenase small subunit [Capsicum annuum]	O65349	3.00102e-74	92	10 days, 0:35:00	125	115
tor5_c12009	glucan endo- -beta-glucosidase	476	gi|255536825|ref|XP_002509479.1|Glucan endo-1,3-beta-glucosidase precursor, putative [Ricinus communis] >gi|223549378|gb|EEF50866.1| Glucan endo-1,3-beta-glucosidase precursor, putative [Ricinus communis]	XP_002509479	5.06805e-43	75	167933	138	104
tor5_c12010	dc1 domain-containing protein	765	gi|225425547|ref|XP_002264954.1|PREDICTED: hypothetical protein [Vitis vinifera]	XP_002264954	6.33692e-52	77	144436	113	88
tor5_c12012	protein	518	gi|255639800|gb|ACU20193.1|unknown [Glycine max]	ACU20193	2.76743e-20	75	105531	93	70
tor5_c12013	endoplasmic reticulum vesicle transporter protein	474	gi|242076030|ref|XP_002447951.1|hypothetical protein SORBIDRAFT_06g018670 [Sorghum bicolor] >gi|241939134|gb|EES12279.1| hypothetical protein SORBIDRAFT_06g018670 [Sorghum bicolor]	XP_002447951	1.27932e-12	93	855001	49	46
tor5_c12014	af242849_1wound-inducible carboxypeptidase	603	gi|7271957|gb|AAF44708.1|AF242849_1wound-inducible carboxypeptidase [Solanum lycopersicum]	AAF44708	1.40993e-62	89	221476	118	106
tor5_c12020	phosphoglycerate mutase family domain protein	519	gi|317143790|ref|XP_001819707.2|phosphoglycerate mutase family domain protein [Aspergillus oryzae RIB40]	XP_001819707	0.000337302	62	623882	69	43
tor5_c12023	protein scar1	544	gi|224076962|ref|XP_002305069.1|predicted protein [Populus trichocarpa] >gi|222848033|gb|EEE85580.1| predicted protein [Populus trichocarpa]	XP_002305069	8.30961e-27	60	122865	150	91
tor5_c12025	protein	629	gi|255561877|ref|XP_002521947.1|hypothetical protein RCOM_0607680 [Ricinus communis] >gi|223538751|gb|EEF40351.1| hypothetical protein RCOM_0607680 [Ricinus communis]	XP_002521947	2.45119e-05	53	670106	107	57
tor5_c12026	phytochrome a-like protein	553	gi|89474464|gb|ABD72959.1|GRAS2 [Solanum lycopersicum]	ABD72959	2.70317e-50	97	190.66	94	92
tor5_c12027	villin- expressed	468	gi|54020823|ref|NP_001005657.1|villin-like [Xenopus (Silurana) tropicalis] >gi|49257782|gb|AAH74679.1| villin 1 [Xenopus (Silurana) tropicalis]	NP_001005657	5.04837e-05	66	643142	50	33
tor5_c12028	ketol-acid reductoisomerase	552	gi|300778982|ref|ZP_07088840.1|ketol-acid reductoisomerase [Chryseobacterium gleum ATCC 35910] >gi|300504492|gb|EFK35632.1| ketol-acid reductoisomerase [Chryseobacterium gleum ATCC 35910]	ZP_07088840	1.16915e-08	83	750998	60	50
tor5_c12029	protein	680	gi|255539631|ref|XP_002510880.1|DNA binding protein, putative [Ricinus communis] >gi|223549995|gb|EEF51482.1| DNA binding protein, putative [Ricinus communis]	XP_002510880	5.31809e-31	66	132494	168	112
tor5_c12030	uncharacterized protein	688	gi|297789661|ref|XP_002862773.1|hypothetical protein ARALYDRAFT_497300 [Arabidopsis lyrata subsp. lyrata] >gi|297822369|ref|XP_002879067.1| hypothetical protein ARALYDRAFT_481606 [Arabidopsis lyrata subsp. lyrata] >gi|297308490|gb|EFH39031.1| hypothetical protein ARALYDRAFT_497300 [Arabidopsis lyrata subsp. lyrata] >gi|297324906|gb|EFH55326.1| hypothetical protein ARALYDRAFT_481606 [Arabidopsis l…	XP_002862773	1.86163e-06	59	670106	116	69
tor5_c12034	leucine-rich repeat-containing	491	gi|255542420|ref|XP_002512273.1|leucine-rich repeat-containing protein, putative [Ricinus communis] >gi|223548234|gb|EEF49725.1| leucine-rich repeat-containing protein, putative [Ricinus communis]	XP_002512273	0.00466383	64	589214	59	38
tor5_c12035	root-knot nematode resistance protein	512	gi|3426260|gb|AAC32252.1|disease resistance gene homolog Mi-copy2 [Solanum lycopersicum]	AAC32252	0.0477248	76	56225	77	59
tor5_c12039	homeodomain protein	499	gi|224096942|ref|XP_002310795.1|predicted protein [Populus trichocarpa] >gi|222853698|gb|EEE91245.1| predicted protein [Populus trichocarpa]	XP_002310795	2.27906e-40	77	154451	158	122
tor5_c12043	protein	531	gi|147782519|emb|CAN68430.1|hypothetical protein VITISV_019218 [Vitis vinifera]	CAN68430	5.09546e-53	78	186037	150	117
tor5_c12044	protein	688	gi|2500717|sp|Q41495.1|ST14_SOLTURecName: Full=STS14 protein; Flags: Precursor >gi|11177146|gb|AAG32153.1|U17111_1 pistil-specific; similar to PR-1 proteins, Swiss-Prot Accession Number P11670 [Solanum tuberosum] >gi|1236785|emb|CAA57976.1| sts14 [Solanum tuberosum] >gi|1589691|prf||2211417A sts14 gene	Q41495	1.65296e-61	88	211075	168	149
tor5_c12045	zinc iron	543	gi|225423617|ref|XP_002274548.1|PREDICTED: hypothetical protein isoform 1 [Vitis vinifera] >gi|147860029|emb|CAN83128.1| hypothetical protein VITISV_029536 [Vitis vinifera]	XP_002274548	2.77389e-61	89	213001	167	149
tor5_c12046	uncharacterized protein	467	gi|4586055|gb|AAD25673.1|hypothetical protein [Arabidopsis thaliana]	AAD25673	1.85264e-35	82	146747	91	75
tor5_c12047	cyclic nucleotide gated channel	666	gi|161963244|dbj|BAF95185.1|cyclic nucleotide gated channel [Malus x domestica]	BAF95185	6.62407e-40	91	165236	94	86
tor5_c1205	protein sodium-and lithium-tolerant 1	661	gi|11611667|gb|AAG39002.1|AF213399_1SLT1 protein [Nicotiana tabacum]	AAG39002	2.9111e-89	93	12 days, 0:05:00	161	151
tor5_c12050	helicase and zinc finger domain-containing protein	523	gi|225467009|ref|XP_002262712.1|PREDICTED: hypothetical protein, partial [Vitis vinifera]	XP_002262712	2.74165e-12	97	858853	46	45
tor5_c12052	protein phosphatase 4 regulatory subunit 1	509	gi|166240448|ref|XP_640708.2|protein phosphatase 4 regulatory subunit 1 [Dictyostelium discoideum AX4] >gi|165988603|gb|EAL66723.2| protein phosphatase 4 regulatory subunit 1 [Dictyostelium discoideum AX4]	XP_640708	0.0322387	45	566102	149	68
tor5_c12053	btb poz domain-containing protein	511	gi|224056863|ref|XP_002299061.1|predicted protein [Populus trichocarpa] >gi|222846319|gb|EEE83866.1| predicted protein [Populus trichocarpa]	XP_002299061	1.33502e-57	92	202601	117	108
tor5_c12055	protein transparent testa glabra 1	440	gi|332806565|gb|AEF01097.1|AN11 [Solanum tuberosum]	AEF01097	2.08174e-39	91	155221	84	77
tor5_c12056	protein	633	gi|225436093|ref|XP_002277657.1|PREDICTED: hypothetical protein [Vitis vinifera] >gi|296084014|emb|CBI24402.3| unnamed protein product [Vitis vinifera]	XP_002277657	3.7008e-35	81	138658	111	91
tor5_c12060	hypothetical protein [Nicotiana tabacum]	570	gi|90654968|gb|ABD96083.1|hypothetical protein [Nicotiana tabacum]	ABD96083	3.10619e-12	95	816481	40	38
tor5_c12061	oligosaccharyl transferase	486	gi|221107005|ref|XP_002169001.1|PREDICTED: similar to predicted protein, partial [Hydra magnipapillata]	XP_002169001	1.37081e-83	88	266544	160	142
tor5_c12062	pathogen induced protein 2-4	513	gi|115448175|ref|NP_001047867.1|Os02g0705400 [Oryza sativa Japonica Group] >gi|41053095|dbj|BAD08038.1| putative pathogen induced protein 2-4 [Oryza sativa Japonica Group] >gi|113537398|dbj|BAF09781.1| Os02g0705400 [Oryza sativa Japonica Group] >gi|215678590|dbj|BAG92245.1| unnamed protein product [Oryza sativa Japonica Group]	NP_001047867	1.64531e-23	95	110923	61	58
tor5_c12063	atp binding	437	gi|255564617|ref|XP_002523303.1|ATP binding protein, putative [Ricinus communis] >gi|223537391|gb|EEF39019.1| ATP binding protein, putative [Ricinus communis]	XP_002523303	4.7532e-24	85	115546	100	85
tor5_c12064	crossover junction endonuclease mus81	494	gi|225449891|ref|XP_002268085.1|PREDICTED: similar to ATMUS81; endonuclease/ nucleic acid binding [Vitis vinifera]	XP_002268085	5.82283e-23	81	115931	120	98
tor5_c12072	zinc finger (ccch-type) family protein	495	gi|225456787|ref|XP_002277300.1|PREDICTED: hypothetical protein [Vitis vinifera] >gi|297733636|emb|CBI14883.3| unnamed protein product [Vitis vinifera]	XP_002277300	5.10847e-37	79	152.91	105	83
tor5_c12075	aldehyde oxidase	586	gi|296084028|emb|CBI24416.3|unnamed protein product [Vitis vinifera]	CBI24416	0.00227304	86	608474	38	33
tor5_c1208	uncharacterized protein	647	gi|255543923|ref|XP_002513024.1|conserved hypothetical protein [Ricinus communis] >gi|223548035|gb|EEF49527.1| conserved hypothetical protein [Ricinus communis]	XP_002513024	5.45239e-20	90	109768	83	75
tor5_c12081	dna topoisomerase 6 subunit a	444	gi|15241959|ref|NP_195902.1|DNA topoisomerase 6 subunit A [Arabidopsis thaliana] >gi|297806215|ref|XP_002870991.1| hypothetical protein ARALYDRAFT_487058 [Arabidopsis lyrata subsp. lyrata] >gi|75335684|sp|Q9LZ03.1|TOP6A_ARATH RecName: Full=DNA topoisomerase 6 subunit A; Short=AtTOP6A; AltName: Full=Meiotic recombination protein SPO11-3; Short=AtSPO11-3; AltName: Full=Protein BRASSINOSTEROID INSEN…	NP_195902	1.03479e-65	99	225328	110	109
tor5_c12082	ras-related small gtp-binding family protein	479	gi|224126377|ref|XP_002319823.1|predicted protein [Populus trichocarpa] >gi|222858199|gb|EEE95746.1| predicted protein [Populus trichocarpa]	XP_002319823	3.16412e-41	97	158688	83	81
tor5_c12085	fanconi-associated nuclease 1-like protein	496	gi|296089618|emb|CBI39437.3|unnamed protein product [Vitis vinifera]	CBI39437	1.99196e-52	92	199904	110	102
tor5_c12086	uncharacterized protein	541	gi|255587024|ref|XP_002534103.1|conserved hypothetical protein [Ricinus communis] >gi|223525843|gb|EEF28278.1| conserved hypothetical protein [Ricinus communis]	XP_002534103	1.57843e-32	83	5 days, 14:42:00	80	67
tor5_c12087	protein	506	gi|224063559|ref|XP_002301204.1|predicted protein [Populus trichocarpa] >gi|222842930|gb|EEE80477.1| predicted protein [Populus trichocarpa]	XP_002301204	9.60926e-32	89	139813	97	87
tor5_c12091	protein	490	gi|225464142|ref|XP_002265566.1|PREDICTED: hypothetical protein [Vitis vinifera]	XP_002265566	2.26165e-59	66	204142	196	130
tor5_c12093	lipase class 3 family protein	726	gi|148611499|gb|ABQ95989.1|phospholipase A1 [Capsicum annuum]	ABQ95989	1.46534e-68	92	235728	136	126
tor5_c12096	f-box lrr-repeat protein 5	524	gi|26450797|dbj|BAC42507.1|unknown protein [Arabidopsis thaliana]	BAC42507	3.46258e-34	85	137117	134	114
tor5_c12099	formin-like protein 5	499	gi|224117388|ref|XP_002317562.1|predicted protein [Populus trichocarpa] >gi|222860627|gb|EEE98174.1| predicted protein [Populus trichocarpa]	XP_002317562	4.30334e-18	76	997525	77	59
tor5_c12100	nadph oxidase	444	gi|171695024|ref|XP_001912436.1|hypothetical protein [Podospora anserina S mat+] >gi|13958313|gb|AAK50853.1|AF364817_1 NADPH oxidase 1 [Podospora anserina] >gi|170947754|emb|CAP59917.1| unnamed protein product [Podospora anserina S mat+]	XP_001912436	2.01589e-20	67	107842	103	70
tor5_c12102	pyruvate kinase	717	gi|2497543|sp|Q42954.1|KPYC_TOBACRecName: Full=Pyruvate kinase, cytosolic isozyme; Short=PK >gi|444023|emb|CAA82628.1| pyruvate kinase [Nicotiana tabacum]	Q42954	1.11607e-60	97	218394	161	157
tor5_c12106	structural maintenance of chromosomes protein 4	495	gi|225466844|ref|XP_002278034.1|PREDICTED: hypothetical protein [Vitis vinifera]	XP_002278034	1.54853e-76	97	186037	95	93
tor5_c12112	conserved hypothetical protein [Ricinus communis]	464	gi|255541838|ref|XP_002511983.1|conserved hypothetical protein [Ricinus communis] >gi|223549163|gb|EEF50652.1| conserved hypothetical protein [Ricinus communis]	XP_002511983	1.43657e-07	58	646994	112	65
tor5_c12113	protein kinase-like protein	556	gi|56544482|gb|AAV92906.1|Avr9/Cf-9 rapidly elicited protein 261 [Nicotiana tabacum]	AAV92906	1.10991e-56	96	192586	98	95
tor5_c12118	calcium-binding allergen ole	381	gi|297739893|emb|CBI30075.3|unnamed protein product [Vitis vinifera]	CBI30075	6.30648e-31	88	127872	88	78
tor5_c1212	protein	663	gi|225426828|ref|XP_002283259.1|PREDICTED: hypothetical protein isoform 1 [Vitis vinifera] >gi|297742575|emb|CBI34724.3| unnamed protein product [Vitis vinifera]	XP_002283259	1.78422e-32	88	139813	167	147
tor5_c12120	unnamed protein product [Vitis vinifera]	491	gi|297739317|emb|CBI28968.3|unnamed protein product [Vitis vinifera]	CBI28968	0.000626731	91	612326	35	32
tor5_c12121	rubisco subunit binding-protein alpha subunit	759	gi|224104681|ref|XP_002313525.1|predicted protein [Populus trichocarpa] >gi|222849933|gb|EEE87480.1| predicted protein [Populus trichocarpa]	XP_002313525	3.03939e-30	92	947449	55	51
tor5_c12123	cyclic nucleotide-gated ion channel 4	676	gi|302143085|emb|CBI20380.3|unnamed protein product [Vitis vinifera]	CBI20380	4.23826e-77	94	261151	185	174
tor5_c12125	coatomer subunit beta -1	504	gi|255574562|ref|XP_002528192.1|conserved hypothetical protein [Ricinus communis] >gi|223532404|gb|EEF34199.1| conserved hypothetical protein [Ricinus communis]	XP_002528192	4.28577e-09	97	724034	70	68
tor5_c12128	ubiquitin-activating enzyme e1 domain-containing	536	gi|225456323|ref|XP_002283797.1|PREDICTED: hypothetical protein isoform 1 [Vitis vinifera] >gi|297734421|emb|CBI15668.3| unnamed protein product [Vitis vinifera]	XP_002283797	2.94674e-16	71	966709	78	56
tor5_c12130	tubulin folding cofactor b	651	gi|225441260|ref|XP_002274343.1|PREDICTED: hypothetical protein isoform 1 [Vitis vinifera] >gi|297739921|emb|CBI30103.3| unnamed protein product [Vitis vinifera]	XP_002274343	2.35188e-79	91	256914	146	134
tor5_c12132	mutt domain	508	gi|225469952|ref|XP_002270110.1|PREDICTED: hypothetical protein [Vitis vinifera]	XP_002270110	2.95357e-44	93	167162	99	93
tor5_c12133	glyceraldehyde-3-phosphate dehydrogenase-like protein	394	gi|113205397|gb|AAU90300.2|homoserine dehydrogenase family protein [Solanum demissum]	AAU90300	1.23224e-35	97	139813	86	84
tor5_c12134	folylpolyglutamate synthase	715	gi|325516272|gb|ADZ24714.1|folylpolyglutamate synthase [Solanum pennellii]	ADZ24714	2.58127e-60	97	216853	119	116
tor5_c12144	pentatricopeptide repeat-containing protein	487	gi|225450630|ref|XP_002278172.1|PREDICTED: hypothetical protein [Vitis vinifera] >gi|296089757|emb|CBI39576.3| unnamed protein product [Vitis vinifera]	XP_002278172	1.38044e-08	77	747146	62	48
tor5_c12145	germin-like protein	622	gi|6689036|emb|CAB65370.1|germin-like protein [Pisum sativum]	CAB65370	3.26605e-05	74	643142	85	63
tor5_c12146	rna recognition motif-containing protein	747	gi|255581746|ref|XP_002531675.1|poly-A binding protein, putative [Ricinus communis] >gi|223528706|gb|EEF30719.1| poly-A binding protein, putative [Ricinus communis]	XP_002531675	3.89722e-33	68	139428	127	87
tor5_c12147	glycosyltransferase family 4 protein	497	gi|255642391|gb|ACU21459.1|unknown [Glycine max]	ACU21459	2.41147e-62	90	216853	130	117
tor5_c12154	early nodulin 55-2	602	gi|217073312|gb|ACJ85015.1|unknown [Medicago truncatula]	ACJ85015	1.17397e-10	82	79337	52	43
tor5_c12155	40s ribosomal protein s10	484	gi|323450277|gb|EGB06159.1|hypothetical protein AURANDRAFT_29821 [Aureococcus anophagefferens]	EGB06159	2.31781e-38	87	145591	93	81
tor5_c12156	uncharacterized protein	585	gi|225448387|ref|XP_002274030.1|PREDICTED: hypothetical protein [Vitis vinifera] >gi|297736627|emb|CBI25498.3| unnamed protein product [Vitis vinifera]	XP_002274030	2.67145e-25	78	5 days, 3:25:00	142	112
tor5_c12160	peptidylprolyl isomerase f (cyclophilin f)	619	gi|298705036|emb|CBJ28511.1|conserved unknown protein [Ectocarpus siliculosus]	CBJ28511	2.01852e-19	77	824185	76	59
tor5_c12163	protein	510	gi|225440055|ref|XP_002282259.1|PREDICTED: hypothetical protein [Vitis vinifera]	XP_002282259	1.27018e-13	69	885817	85	59
tor5_c12164	ubx domain-containing protein	435	gi|327351951|gb|EGE80808.1|UBX domain-containing protein [Ajellomyces dermatitidis ATCC 18188]	EGE80808	2.3938e-13	64	847297	100	64
tor5_c12167	major facilitator protein	609	gi|255576025|ref|XP_002528908.1|transporter, putative [Ricinus communis] >gi|223531662|gb|EEF33488.1| transporter, putative [Ricinus communis]	XP_002528908	6.43418e-24	93	109768	79	74
tor5_c12170	rna recognition motif-containing protein	490	gi|296084906|emb|CBI28315.3|unnamed protein product [Vitis vinifera]	CBI28315	2.36069e-11	75	824185	79	60
tor5_c12171	uncharacterized protein	482	gi|296087762|emb|CBI35018.3|unnamed protein product [Vitis vinifera]	CBI35018	2.1354e-55	77	7 days, 23:43:00	147	114
tor5_c12172	protein	651	gi|224073754|ref|XP_002335894.1|predicted protein [Populus trichocarpa] >gi|222836355|gb|EEE74762.1| predicted protein [Populus trichocarpa]	XP_002335894	6.02018e-47	93	170244	113	106
tor5_c12173	snf1-related protein kinase catalytic subunit alpha kin10	563	gi|7672782|gb|AAF66639.1|AF143743_1SNF1 [Solanum lycopersicum]	AAF66639	5.34755e-53	97	196438	95	93
tor5_c12174	white-brown-complex abc transporter family	684	gi|224108571|ref|XP_002314895.1|white-brown-complex ABC transporter family [Populus trichocarpa] >gi|222863935|gb|EEF01066.1| white-brown-complex ABC transporter family [Populus trichocarpa]	XP_002314895	2.55937e-63	88	228794	148	131
tor5_c12175	protein	613	gi|209954723|dbj|BAG80552.1|UDP-glucose:glucosyltransferase [Lycium barbarum]	BAG80552	2.03083e-22	84	115161	91	77
tor5_c12180	esterase lipase domain-containing protein	674	gi|255630897|gb|ACU15811.1|unknown [Glycine max]	ACU15811	7.67924e-42	77	134806	114	88
tor5_c12181	subtilisin-like protease	499	gi|225438932|ref|XP_002284109.1|PREDICTED: hypothetical protein isoform 2 [Vitis vinifera]	XP_002284109	7.66685e-19	74	104375	91	68
tor5_c12185	protein	497	gi|75321780|sp|Q5W274.1|PDR3_TOBACRecName: Full=Pleiotropic drug resistance protein 3; AltName: Full=NtPDR3 >gi|55056942|emb|CAH39853.1| PDR-like ABC transporter [Nicotiana tabacum]	Q5W274	2.24059e-68	88	246128	161	143
tor5_c12186	short-chain dehydrogenase reductase sdr	674	gi|115379715|ref|ZP_01466792.1|short-chain dehydrogenase/reductase SDR [Stigmatella aurantiaca DW4/3-1] >gi|310820839|ref|YP_003953197.1| short-chain dehydrogenase/reductase [Stigmatella aurantiaca DW4/3-1] >gi|115363281|gb|EAU62439.1| short-chain dehydrogenase/reductase SDR [Stigmatella aurantiaca DW4/3-1] >gi|309393911|gb|ADO71370.1| Short-chain dehydrogenase/reductase SDR [Stigmatella aurantia…	ZP_01466792	1.56388e-18	64	102064	121	78
tor5_c12190	protein	918	gi|225452708|ref|XP_002277137.1|PREDICTED: hypothetical protein [Vitis vinifera]	XP_002277137	4.53146e-83	91	283493	165	151
tor5_c12193	splicing factor 3a subunit expressed	657	gi|217074386|gb|ACJ85553.1|unknown [Medicago truncatula]	ACJ85553	1.94963e-36	98	147902	71	70
tor5_c12197	regulator of chromosome condensation protein	568	gi|224098479|ref|XP_002311188.1|predicted protein [Populus trichocarpa] >gi|222851008|gb|EEE88555.1| predicted protein [Populus trichocarpa]	XP_002311188	1.19817e-16	79	928189	53	42
tor5_c12199	gtp binding protein	562	gi|255639786|gb|ACU20186.1|unknown [Glycine max]	ACU20186	1.838e-34	91	135961	80	73
tor5_c12204	nadph quinone oxidoreductase 2	606	gi|195636682|gb|ACG37809.1|NADPH quinone oxidoreductase 2 [Zea mays]	ACG37809	0.000191114	63	623882	69	44
tor5_c12207	protein	396	gi|255538530|ref|XP_002510330.1|ubiquitin-protein ligase, putative [Ricinus communis] >gi|223551031|gb|EEF52517.1| ubiquitin-protein ligase, putative [Ricinus communis]	XP_002510330	1.38895e-21	90	109383	70	63
tor5_c12209	protein	591	gi|225443780|ref|XP_002266016.1|PREDICTED: hypothetical protein [Vitis vinifera]	XP_002266016	1.88267e-30	72	131339	118	85
tor5_c12210	dead box atp-dependent rna	679	gi|255538978|ref|XP_002510554.1|dead box ATP-dependent RNA helicase, putative [Ricinus communis] >gi|223551255|gb|EEF52741.1| dead box ATP-dependent RNA helicase, putative [Ricinus communis]	XP_002510554	1.36461e-07	80	63929	52	42
tor5_c12211	elongation factor 3	612	gi|1136791|dbj|BAA11573.1|elongation factor 3 [Schizosaccharomyces pombe]	BAA11573	4.83055e-47	82	176022	123	102
tor5_c12215	protein	654	gi|296087952|emb|CBI35235.3|unnamed protein product [Vitis vinifera]	CBI35235	2.42987e-52	81	188734	137	111
tor5_c12216	protein	640	gi|315440801|gb|ADU20406.1|alpha-mannosidase [Capsicum annuum]	ADU20406	3.8497e-30	93	100908	87	81
tor5_c12217	integral membrane protein	480	gi|284990068|ref|YP_003408622.1|hypothetical protein Gobs_1525 [Geodermatophilus obscurus DSM 43160] >gi|284063313|gb|ADB74251.1| protein of unknown function DUF307 [Geodermatophilus obscurus DSM 43160]	YP_003408622	0.00273202	61	569954	70	43
tor5_c12218	integrase core domain containing protein	473	gi|113205198|gb|ABI34293.1|Integrase core domain containing protein [Solanum demissum]	ABI34293	2.66512e-09	61	608474	68	42
tor5_c12220	pentatricopeptide repeat protein	439	gi|297737088|emb|CBI26289.3|unnamed protein product [Vitis vinifera]	CBI26289	8.90741e-35	72	148288	143	103
tor5_c12221	metalloendoproteinase 1	544	gi|98647786|gb|ABF58910.1|matrix metalloprotease 1 [Nicotiana tabacum]	ABF58910	1.55188e-72	84	242276	153	130
tor5_c12222	hat family dimerisation domain containing protein	524	gi|297607344|ref|NP_001059826.2|Os07g0525300 [Oryza sativa Japonica Group] >gi|255677830|dbj|BAF21740.2| Os07g0525300 [Oryza sativa Japonica Group]	NP_001059826	1.52992e-07	70	720182	70	49
tor5_c12226	nbs-lrr resistance protein	587	gi|26190256|emb|CAD29727.1|hero resistance protein 3 homologue [Solanum lycopersicum]	CAD29727	2.03223e-35	69	151754	146	101
tor5_c12228	fad binding domain containing expressed	551	gi|24745927|dbj|BAC23045.1|monooxygenase [Solanum tuberosum]	BAC23045	3.39913e-22	87	874261	54	47
tor5_c12229	avr9 cf-9 rapidly elicited protein 216	741	gi|30013673|gb|AAP03879.1|Avr9/Cf-9 rapidly elicited protein 216 [Nicotiana tabacum]	AAP03879	1.38029e-16	66	997525	116	77
tor5_c12233	leucine rich repeat-like protein	664	gi|224075637|ref|XP_002304715.1|predicted protein [Populus trichocarpa] >gi|222842147|gb|EEE79694.1| predicted protein [Populus trichocarpa]	XP_002304715	5.71378e-17	63	100908	111	70
tor5_c12234	cop9 signalosome complex subunit 6a	919	gi|118486839|gb|ABK95254.1|unknown [Populus trichocarpa]	ABK95254	1.52101e-35	96	146747	93	90
tor5_c12237	gamyb-binding protein	640	gi|255570624|ref|XP_002526268.1|nucleotide binding protein, putative [Ricinus communis] >gi|223534413|gb|EEF36118.1| nucleotide binding protein, putative [Ricinus communis]	XP_002526268	1.88757e-48	90	157532	90	81
tor5_c12239	heat shock protein 101	564	gi|11561806|gb|AAC83688.2|101 kDa heat shock protein [Nicotiana tabacum]	AAC83688	1.47087e-38	93	161.77	93	87
tor5_c12240	mgdg synthase type a	656	gi|75173454|sp|Q9FZL3.1|MGDG_TOBACRecName: Full=Probable monogalactosyldiacylglycerol synthase, chloroplastic; Short=NtMGD1; AltName: Full=MGDG synthase type A; Flags: Precursor >gi|9884653|dbj|BAB11980.1| MGDG synthase type A [Nicotiana tabacum]	Q9FZL3	1.90223e-81	97	271937	176	171
tor5_c12241	atp-binding cassette	534	gi|225467335|ref|XP_002264537.1|PREDICTED: hypothetical protein, partial [Vitis vinifera]	XP_002264537	4.032e-39	76	147517	122	93
tor5_c12242	glutathione peroxidase	626	gi|224058527|ref|XP_002299535.1|glutathione peroxidase [Populus trichocarpa] >gi|222846793|gb|EEE84340.1| glutathione peroxidase [Populus trichocarpa]	XP_002299535	4.10465e-28	91	123635	110	101
tor5_c12244	hypothetical protein CRE_16644 [Caenorhabditis remanei]	466	gi|308489073|ref|XP_003106730.1|hypothetical protein CRE_16644 [Caenorhabditis remanei] >gi|308253384|gb|EFO97336.1| hypothetical protein CRE_16644 [Caenorhabditis remanei]	XP_003106730	0.00102801	67	596918	98	66
tor5_c12245	endonuclease iii	512	gi|225433860|ref|XP_002264475.1|PREDICTED: hypothetical protein [Vitis vinifera]	XP_002264475	4.15477e-55	91	197593	103	94
tor5_c12247	gras family transcription factor	520	gi|22087131|gb|AAM90848.1|AF481952_1hairy meristem [Petunia x hybrida]	AAM90848	1.44207e-58	94	214542	117	110
tor5_c12248	auxin efflux carrier-like protein	595	gi|224065633|ref|XP_002301894.1|predicted protein [Populus trichocarpa] >gi|222843620|gb|EEE81167.1| predicted protein [Populus trichocarpa]	XP_002301894	1.07092e-65	90	226868	138	125
tor5_c12249	protein	614	gi|225439010|ref|XP_002262625.1|PREDICTED: hypothetical protein [Vitis vinifera]	XP_002262625	1.75804e-42	87	7 days, 3:04:00	99	87
tor5_c12250	dna repair protein rad50	468	gi|297790052|ref|XP_002862938.1|hypothetical protein ARALYDRAFT_920987 [Arabidopsis lyrata subsp. lyrata] >gi|297308718|gb|EFH39197.1| hypothetical protein ARALYDRAFT_920987 [Arabidopsis lyrata subsp. lyrata]	XP_002862938	4.39766e-84	96	264233	139	134
tor5_c12254	PREDICTED: hypothetical protein [Vitis vinifera]	505	gi|225437523|ref|XP_002270132.1|PREDICTED: hypothetical protein [Vitis vinifera]	XP_002270132	3.05954e-12	85	855001	62	53
tor5_c12255	protein	759	gi|297746295|emb|CBI16351.3|unnamed protein product [Vitis vinifera]	CBI16351	1.91558e-54	95	194126	125	119
tor5_c12257	3 -n-debenzoyl-2 -deoxytaxol n-	756	gi|307746706|dbj|BAJ21223.1|acyltransferase-like [Solanum melongena]	BAJ21223	1.61295e-87	97	286189	170	166
tor5_c12260	homeobox-leucine zipper protein	436	gi|929951|gb|AAA74017.1|homeobox-leucine zipper protein homolog; Method: conceptual translation supplied by author [Glycine max]	AAA74017	2.3998e-25	82	111694	73	60
tor5_c12262	hypothetical protein BATDEDRAFT_27079 [Batrachochytrium dendrobatidis JAM81]	477	gi|328767905|gb|EGF77953.1|hypothetical protein BATDEDRAFT_27079 [Batrachochytrium dendrobatidis JAM81]	EGF77953	1.00969e-08	67	508322	61	41
tor5_c12263	protein	504	gi|255564868|ref|XP_002523428.1|centromere/microtubule binding protein cbf5, putative [Ricinus communis] >gi|223537378|gb|EEF39007.1| centromere/microtubule binding protein cbf5, putative [Ricinus communis]	XP_002523428	2.91049e-67	97	230335	118	115
tor5_c12265	eukaryotic release factor 1 family protein	478	gi|255543102|ref|XP_002512614.1|pelota, putative [Ricinus communis] >gi|223548575|gb|EEF50066.1| pelota, putative [Ricinus communis]	XP_002512614	6.63905e-32	93	137117	79	74
tor5_c12266	heterogeneous nuclear ribonucleoprotein	439	gi|225469286|ref|XP_002268318.1|PREDICTED: hypothetical protein [Vitis vinifera]	XP_002268318	3.3048e-08	57	700922	101	58
tor5_c12276	60s ribosomal protein l12	558	gi|154316163|ref|XP_001557403.1|60S ribosomal protein L12 [Botryotinia fuckeliana B05.10] >gi|150846453|gb|EDN21646.1| 60S ribosomal protein L12 [Botryotinia fuckeliana B05.10]	XP_001557403	1.75303e-58	92	199904	165	152
tor5_c12283	predicted protein [Populus trichocarpa]	846	gi|224077072|ref|XP_002305119.1|predicted protein [Populus trichocarpa] >gi|222848083|gb|EEE85630.1| predicted protein [Populus trichocarpa]	XP_002305119	0.00663621	77	56225	68	53
tor5_c12284	amidase family protein	639	gi|255569802|ref|XP_002525865.1|amidase, putative [Ricinus communis] >gi|223534870|gb|EEF36559.1| amidase, putative [Ricinus communis]	XP_002525865	1.69279e-12	90	878113	53	48
tor5_c12285	abscisic acid-insensitive 5-like protein 5	632	gi|42561991|gb|AAS20434.1|AREB-like protein [Solanum lycopersicum]	AAS20434	2.0924e-46	100	176022	123	123
tor5_c12286	protein	545	gi|302143901|emb|CBI23006.3|unnamed protein product [Vitis vinifera]	CBI23006	3.67234e-83	90	272322	178	161
tor5_c12289	protein	497	gi|225458595|ref|XP_002282674.1|PREDICTED: hypothetical protein [Vitis vinifera] >gi|147866711|emb|CAN78406.1| hypothetical protein VITISV_023175 [Vitis vinifera]	XP_002282674	3.75123e-12	88	789518	54	48
tor5_c12290	tubulin folding cofactor	518	gi|225467664|ref|XP_002269385.1|PREDICTED: hypothetical protein [Vitis vinifera]	XP_002269385	1.40028e-41	88	162155	117	103
tor5_c12292	dna binding	534	gi|225454180|ref|XP_002272142.1|PREDICTED: hypothetical protein [Vitis vinifera] >gi|297745264|emb|CBI40344.3| unnamed protein product [Vitis vinifera]	XP_002272142	3.099e-13	75	820333	114	86
tor5_c12293	heat shock factor protein	779	gi|224099843|ref|XP_002311642.1|predicted protein [Populus trichocarpa] >gi|222851462|gb|EEE89009.1| predicted protein [Populus trichocarpa]	XP_002311642	2.10291e-07	57	73559	171	99
tor5_c12295	kelch motif family protein	453	gi|224113255|ref|XP_002316438.1|predicted protein [Populus trichocarpa] >gi|222865478|gb|EEF02609.1| predicted protein [Populus trichocarpa]	XP_002316438	6.46677e-35	90	145591	77	70
tor5_c12296	2-oxoglutarate-dependent dioxygenase	571	gi|225442747|ref|XP_002284968.1|PREDICTED: hypothetical protein [Vitis vinifera] >gi|297743335|emb|CBI36202.3| unnamed protein product [Vitis vinifera]	XP_002284968	1.4735e-09	72	747146	81	59
tor5_c12299	conserved hypothetical protein [Ricinus communis]	560	gi|255577242|ref|XP_002529503.1|conserved hypothetical protein [Ricinus communis] >gi|223531019|gb|EEF32872.1| conserved hypothetical protein [Ricinus communis]	XP_002529503	3.00516e-07	73	71633	109	80
tor5_c12301	carbohydrate-binding x8 domain-containing protein	509	gi|224086520|ref|XP_002307902.1|predicted protein [Populus trichocarpa] >gi|222853878|gb|EEE91425.1| predicted protein [Populus trichocarpa]	XP_002307902	9.34649e-37	83	5 days, 22:51:00	89	74
tor5_c12302	hemolysin-iii channel protein izh2	430	gi|239606869|gb|EEQ83856.1|hemolysin-III channel protein Izh2 [Ajellomyces dermatitidis ER-3]	EEQ83856	9.42217e-15	76	901225	60	46
tor5_c12304	cytochrome p450	578	gi|224130624|ref|XP_002320887.1|cytochrome P450 [Populus trichocarpa] >gi|222861660|gb|EEE99202.1| cytochrome P450 [Populus trichocarpa]	XP_002320887	1.45776e-31	86	140198	95	82
tor5_c12310	transcription factor wrky4	481	gi|224140145|ref|XP_002323445.1|predicted protein [Populus trichocarpa] >gi|222868075|gb|EEF05206.1| predicted protein [Populus trichocarpa]	XP_002323445	7.35616e-25	86	114005	65	56
tor5_c12312	sulfurtransferase 18	479	gi|224133664|ref|XP_002327650.1|predicted protein [Populus trichocarpa] >gi|222836735|gb|EEE75128.1| predicted protein [Populus trichocarpa]	XP_002327650	4.30335e-36	80	140969	103	83
tor5_c12313	protein	480	gi|224115286|ref|XP_002332207.1|predicted protein [Populus trichocarpa] >gi|222875314|gb|EEF12445.1| predicted protein [Populus trichocarpa]	XP_002332207	2.71418e-29	85	130183	83	71
tor5_c12314	apolipoprotein d-like	468	gi|291000350|ref|XP_002682742.1|predicted protein [Naegleria gruberi] >gi|284096370|gb|EFC49998.1| predicted protein [Naegleria gruberi]	XP_002682742	2.21717e-40	70	154451	146	103
tor5_c12316	p-loop containing nucleoside triphosphate hydrolase-like protein	501	gi|225435140|ref|XP_002284615.1|PREDICTED: hypothetical protein [Vitis vinifera] >gi|297746163|emb|CBI16219.3| unnamed protein product [Vitis vinifera]	XP_002284615	7.46354e-39	81	161.77	109	89
tor5_c12319	protein	548	gi|255576497|ref|XP_002529140.1|catalytic, putative [Ricinus communis] >gi|223531419|gb|EEF33253.1| catalytic, putative [Ricinus communis]	XP_002529140	3.79573e-31	64	135576	164	106
tor5_c12321	arginase	615	gi|54648780|gb|AAV36808.1|arginase 1 [Solanum lycopersicum]	AAV36808	1.26955e-21	80	110923	81	65
tor5_c12322	mraw methylase family protein	954	gi|225429894|ref|XP_002283626.1|PREDICTED: similar to Os02g0137600 [Vitis vinifera]	XP_002283626	1.32142e-34	77	151369	123	95
tor5_c12325	protein	722	gi|225447041|ref|XP_002269614.1|PREDICTED: hypothetical protein [Vitis vinifera] >gi|297739160|emb|CBI28811.3| unnamed protein product [Vitis vinifera]	XP_002269614	8.40222e-36	97	105145	49	48
tor5_c12327	transducin wd40 domain-containing protein	355	gi|145342055|ref|XP_001416111.1|predicted protein [Ostreococcus lucimarinus CCE9901] >gi|144576335|gb|ABO94403.1| predicted protein [Ostreococcus lucimarinus CCE9901]	XP_001416111	5.49287e-06	64	654698	84	54
tor5_c12329	protein	472	gi|225456606|ref|XP_002267823.1|PREDICTED: hypothetical protein isoform 2 [Vitis vinifera]	XP_002267823	2.39097e-12	77	831889	57	44
tor5_c12330	glutathione s-transferase	801	gi|68687853|emb|CAI78906.1|putative glutathione S-transferase [Nicotiana tabacum]	CAI78906	1.43679e-14	81	885817	59	48
tor5_c12335	truncated raffinose synthase-like protein	636	gi|23452226|gb|AAN32954.1|alkaline alpha-galactosidase seed imbibition protein [Solanum lycopersicum]	AAN32954	3.78449e-52	90	187578	109	99
tor5_c12337	at3g53720-like protein	476	gi|15231867|ref|NP_190940.1|cation/H(+) antiporter 20 [Arabidopsis thaliana] >gi|75311818|sp|Q9M353.1|CHX20_ARATH RecName: Full=Cation/H(+) antiporter 20; AltName: Full=Protein CATION/H+ EXCHANGER 20; Short=AtCHX20 >gi|7629992|emb|CAB88334.1| putative protein [Arabidopsis thaliana] >gi|27311847|gb|AAO00889.1| putative protein [Arabidopsis thaliana] >gi|38603806|gb|AAR24648.1| At3g53720 [Arabidops…	NP_190940	1.51336e-14	90	666254	55	50
tor5_c12338	protein	465	gi|225432147|ref|XP_002265735.1|PREDICTED: hypothetical protein [Vitis vinifera] >gi|297736795|emb|CBI25996.3| unnamed protein product [Vitis vinifera]	XP_002265735	3.36889e-42	77	161384	116	90
tor5_c12340	protein	439	gi|325188130|emb|CCA22672.1|small nuclear ribonucleoprotein Sm D1 putative [Albugo laibachii Nc14]	CCA22672	5.57603e-19	74	962857	77	57
tor5_c12341	kinesin family member 11	560	gi|11132775|sp|O23826.1|K125_TOBACRecName: Full=125 kDa kinesin-related protein >gi|2582971|dbj|BAA23159.1| TKRP125 [Nicotiana tabacum]	O23826	1.18286e-14	87	932041	73	64
tor5_c12342	endopolygalacturonase	478	gi|15991078|dbj|BAB69585.1|polygalacturonase [Kluyveromyces wickerhamii]	BAB69585	1.04796e-34	73	6 days, 0:05:00	118	87
tor5_c12347	plant glycogenin-like starch initiation protein 6	474	gi|225453032|ref|XP_002266145.1|PREDICTED: hypothetical protein [Vitis vinifera] >gi|302143640|emb|CBI22393.3| unnamed protein product [Vitis vinifera]	XP_002266145	1.58362e-48	85	184111	115	98
tor5_c12349	peptidyl-prolyl cis-trans isomerase e	453	gi|242012725|ref|XP_002427078.1|peptidyl-prolyl cis-trans isomerase E, putative [Pediculus humanus corporis] >gi|212511336|gb|EEB14340.1| peptidyl-prolyl cis-trans isomerase E, putative [Pediculus humanus corporis]	XP_002427078	4.34667e-39	74	149058	131	98
tor5_c12356	uncharacterized protein	607	gi|225446357|ref|XP_002272844.1|PREDICTED: similar to hydroxyproline-rich glycoprotein family protein [Vitis vinifera]	XP_002272844	1.75161e-32	76	5 days, 23:28:00	116	89
tor5_c12358	protein binding	604	gi|225457209|ref|XP_002280826.1|PREDICTED: hypothetical protein [Vitis vinifera]	XP_002280826	6.3199e-32	74	139813	121	90
tor5_c12359	peptidase family m48 family protein	450	gi|147826434|emb|CAN75436.1|hypothetical protein VITISV_006893 [Vitis vinifera]	CAN75436	1.00422e-32	94	130954	102	96
tor5_c12362	f-box kelch-repeat protein	549	gi|297746245|emb|CBI16301.3|unnamed protein product [Vitis vinifera]	CBI16301	1.14441e-31	93	137117	94	88
tor5_c12365	serine acetyltransferase	479	gi|23343585|emb|CAC88764.1|serine acetyltransferase 7 [Nicotiana tabacum]	CAC88764	3.44685e-39	96	154066	129	125
tor5_c12368	uncharacterized protein	805	gi|224112419|ref|XP_002316183.1|predicted protein [Populus trichocarpa] >gi|222865223|gb|EEF02354.1| predicted protein [Populus trichocarpa]	XP_002316183	3.98586e-13	55	870409	134	74
tor5_c12369	long chain acyl- synthetase 9	461	gi|225459554|ref|XP_002285853.1|PREDICTED: hypothetical protein [Vitis vinifera] >gi|302141820|emb|CBI19023.3| unnamed protein product [Vitis vinifera]	XP_002285853	2.8209e-43	90	169474	140	127
tor5_c12372	solute carrier family 30 (zinc transporter) member 2	490	gi|320170472|gb|EFW47371.1|cation efflux family protein [Capsaspora owczarzaki ATCC 30864]	EFW47371	4.25757e-14	67	905077	84	57
tor5_c12378	atp-dependent rna helicase-like protein	550	gi|225441549|ref|XP_002281113.1|PREDICTED: hypothetical protein [Vitis vinifera]	XP_002281113	8.68875e-10	74	789518	95	71
tor5_c12379	protein	516	gi|318136892|gb|ADV41672.1|cysteine protease [Nicotiana tabacum]	ADV41672	8.79928e-55	96	196052	100	96
tor5_c12380	predicted protein [Hordeum vulgare subsp. vulgare]	440	gi|326488723|dbj|BAJ97973.1|predicted protein [Hordeum vulgare subsp. vulgare]	BAJ97973	0.00205635	77	593066	54	42
tor5_c12381	transcription corepressor	700	gi|299747329|ref|XP_001836959.2|TATA binding protein-associated phosphoprotein [Coprinopsis cinerea okayama7#130] >gi|298407470|gb|EAU84576.2| TATA binding protein-associated phosphoprotein [Coprinopsis cinerea okayama7#130]	XP_001836959	8.52735e-38	90	148673	101	91
tor5_c12382	uncharacterized protein	594	gi|225458603|ref|XP_002282770.1|PREDICTED: hypothetical protein [Vitis vinifera]	XP_002282770	2.76862e-33	80	147132	121	98
tor5_c12383	uncharacterized protein	458	gi|147826986|emb|CAN77778.1|hypothetical protein VITISV_004171 [Vitis vinifera]	CAN77778	3.16635e-37	79	146747	133	106
tor5_c12387	desacetoxyvindoline 4-hydroxylase	578	gi|296083614|emb|CBI23603.3|unnamed protein product [Vitis vinifera]	CBI23603	7.8949e-79	85	250751	163	139
tor5_c12389	aminotransferase family protein	732	gi|224100097|ref|XP_002334409.1|aminotransferase family protein [Populus trichocarpa] >gi|222872039|gb|EEF09170.1| aminotransferase family protein [Populus trichocarpa]	XP_002334409	6.55041e-19	88	103.99	69	61
tor5_c12390	protein	449	gi|255587831|ref|XP_002534411.1|WD-repeat protein, putative [Ricinus communis] >gi|223525346|gb|EEF27972.1| WD-repeat protein, putative [Ricinus communis]	XP_002534411	6.90159e-27	71	126716	132	94
tor5_c12391	ankyrin repeat-containing	640	gi|255570065|ref|XP_002525995.1|ankyrin repeat-containing protein, putative [Ricinus communis] >gi|223534727|gb|EEF36419.1| ankyrin repeat-containing protein, putative [Ricinus communis]	XP_002525995	1.15913e-10	68	824185	95	65
tor5_c12393	at1g67740 f12a21_13	472	gi|225424556|ref|XP_002285325.1|PREDICTED: hypothetical protein [Vitis vinifera]	XP_002285325	1.71047e-28	81	123635	127	103
tor5_c12394	cell number regulator 10	389	gi|225423923|ref|XP_002278907.1|PREDICTED: hypothetical protein [Vitis vinifera] >gi|297737847|emb|CBI27048.3| unnamed protein product [Vitis vinifera]	XP_002278907	3.18073e-06	78	643142	41	32
tor5_c12395	protein	559	gi|217072548|gb|ACJ84634.1|unknown [Medicago truncatula]	ACJ84634	1.28303e-34	88	6 days, 0:05:00	162	144
tor5_c12397	gibberellin 20-oxidase	530	gi|224074187|ref|XP_002304292.1|predicted protein [Populus trichocarpa] >gi|222841724|gb|EEE79271.1| predicted protein [Populus trichocarpa]	XP_002304292	1.80225e-52	90	189119	104	94
tor5_c12400	beta- -galactosyltransferase sqv-	655	gi|255537693|ref|XP_002509913.1|Beta-1,3-galactosyltransferase sqv-2, putative [Ricinus communis] >gi|223549812|gb|EEF51300.1| Beta-1,3-galactosyltransferase sqv-2, putative [Ricinus communis]	XP_002509913	4.04583e-30	92	134035	75	69
tor5_c12401	ribosomal protein s26e	465	gi|156088039|ref|XP_001611426.1|ribosomal protein S26e [Babesia bovis T2Bo] >gi|154798680|gb|EDO07858.1| ribosomal protein S26e, putative [Babesia bovis]	XP_001611426	1.5678e-06	82	62003	92	76
tor5_c12409	uncharacterized protein	628	gi|225455764|ref|XP_002269953.1|PREDICTED: hypothetical protein [Vitis vinifera] >gi|297734129|emb|CBI15376.3| unnamed protein product [Vitis vinifera]	XP_002269953	8.59573e-25	87	881965	47	41
tor5_c12410	protein	547	gi|296084552|emb|CBI25573.3|unnamed protein product [Vitis vinifera]	CBI25573	4.3414e-49	81	183341	122	100
tor5_c12411	uncharacterized protein	704	gi|255560527|ref|XP_002521278.1|expressed protein, putative [Ricinus communis] >gi|223539546|gb|EEF41134.1| expressed protein, putative [Ricinus communis]	XP_002521278	1.78773e-22	77	108997	144	112
tor5_c12412	protein	610	gi|225463402|ref|XP_002273897.1|PREDICTED: hypothetical protein isoform 1 [Vitis vinifera] >gi|297740640|emb|CBI30822.3| unnamed protein product [Vitis vinifera]	XP_002273897	7.93757e-32	79	115546	112	89
tor5_c12413	tir1	469	gi|302144176|emb|CBI23303.3|unnamed protein product [Vitis vinifera]	CBI23303	4.0546e-65	92	224942	125	116
tor5_c12421	endo- -beta-	705	gi|227343517|gb|ACP27609.1|endo-1,4-beta-xylanase [Penicillium canescens]	ACP27609	3.84566e-50	75	183341	141	106
tor5_c12424	riboflavin biosynthesis protein riba	450	gi|298561264|dbj|BAJ09646.1|GTP cyclohydrolase II/3,4-dihydroxy-2-butanone 4-phosphate synthase [Nicotiana benthamiana]	BAJ09646	7.00545e-23	96	114775	88	85
tor5_c12425	uncharacterized protein	524	gi|224059180|ref|XP_002299755.1|predicted protein [Populus trichocarpa] >gi|118487551|gb|ABK95602.1| unknown [Populus trichocarpa] >gi|222847013|gb|EEE84560.1| predicted protein [Populus trichocarpa]	XP_002299755	3.21369e-09	69	54299	69	48
tor5_c12426	harpin-induced family protein	626	gi|156066385|gb|ABU43058.1|NDR1/HIN1-like protein [Vitis vinifera]	ABU43058	6.29632e-46	89	137117	83	74
tor5_c1243	chorismate mutase	731	gi|193290680|gb|ACF17648.1|putative chorismate mutase 1 [Capsicum annuum]	ACF17648	2.3748e-83	95	11 days, 4:47:00	142	136
tor5_c12430	atp-dependent clp protease atp-binding subunit	750	gi|255551247|ref|XP_002516670.1|ATP-dependent clp protease ATP-binding subunit clpx, putative [Ricinus communis] >gi|223544165|gb|EEF45689.1| ATP-dependent clp protease ATP-binding subunit clpx, putative [Ricinus communis]	XP_002516670	3.95224e-65	92	231876	150	139
tor5_c12431	uncharacterized protein	402	gi|225438716|ref|XP_002282505.1|PREDICTED: hypothetical protein [Vitis vinifera]	XP_002282505	1.36982e-24	95	117087	84	80
tor5_c12436	yil096c-like protein	480	gi|328766794|gb|EGF76846.1|hypothetical protein BATDEDRAFT_5132 [Batrachochytrium dendrobatidis JAM81]	EGF76846	1.04376e-29	67	127102	122	82
tor5_c12439	uncharacterized protein	743	gi|296085400|emb|CBI29132.3|unnamed protein product [Vitis vinifera]	CBI29132	3.34288e-50	85	182185	134	115
tor5_c12440	protein	460	gi|255641288|gb|ACU20921.1|unknown [Glycine max]	ACU20921	9.81957e-52	93	183726	100	93
tor5_c12441	protein	716	gi|296089782|emb|CBI39601.3|unnamed protein product [Vitis vinifera]	CBI39601	7.75205e-53	84	194126	123	104
tor5_c12445	protein	674	gi|255571014|ref|XP_002526458.1|conserved hypothetical protein [Ricinus communis] >gi|223534238|gb|EEF35953.1| conserved hypothetical protein [Ricinus communis]	XP_002526458	1.68419e-48	86	178333	152	131
tor5_c12448	protein kinase family protein	458	gi|161958660|dbj|BAF95169.1|putative protein kinase [Ipomoea nil]	BAF95169	2.81835e-13	87	878113	55	48
tor5_c12449	tubulin alpha-6 chain	522	gi|224105771|ref|XP_002313927.1|predicted protein [Populus trichocarpa] >gi|222850335|gb|EEE87882.1| predicted protein [Populus trichocarpa]	XP_002313927	2.29641e-24	84	4 days, 18:39:00	102	86
tor5_c12450	uvrb uvrc motif-containing protein	496	gi|224108922|ref|XP_002315016.1|predicted protein [Populus trichocarpa] >gi|222864056|gb|EEF01187.1| predicted protein [Populus trichocarpa]	XP_002315016	6.00279e-21	94	102064	53	50
tor5_c12452	protein	610	gi|6855476|dbj|BAA90481.1|phytocyanin-related protein [Ipomoea nil]	BAA90481	3.1375e-61	73	205682	165	122
tor5_c12453	mitochondrial substrate carrier family protein	716	gi|307136396|gb|ADN34206.1|mitochondrial substrate carrier family protein [Cucumis melo subsp. melo]	ADN34206	8.77789e-37	86	145206	98	85
tor5_c12454	protein kinase	572	gi|297734308|emb|CBI15555.3|unnamed protein product [Vitis vinifera]	CBI15555	1.47389e-19	86	107457	89	77
tor5_c12457	60s ribosomal protein l21	548	gi|224075415|ref|XP_002304624.1|predicted protein [Populus trichocarpa] >gi|118484710|gb|ABK94225.1| unknown [Populus trichocarpa] >gi|222842056|gb|EEE79603.1| predicted protein [Populus trichocarpa]	XP_002304624	3.70648e-47	73	171014	132	97
tor5_c12463	ubiquitin-specific protease 14	663	gi|225461283|ref|XP_002284309.1|PREDICTED: hypothetical protein [Vitis vinifera]	XP_002284309	7.88421e-53	87	202216	120	105
tor5_c12465	protein	486	gi|225452498|ref|XP_002274748.1|PREDICTED: hypothetical protein [Vitis vinifera]	XP_002274748	1.53069e-23	76	115931	90	69
tor5_c12467	protein	459	gi|224118302|ref|XP_002317785.1|predicted protein [Populus trichocarpa] >gi|222858458|gb|EEE96005.1| predicted protein [Populus trichocarpa]	XP_002317785	4.8468e-10	63	750998	90	57
tor5_c12468	dhys_sollc ame: full=deoxyhypusine synthase	503	gi|38503163|sp|Q9AXR0.1|DHYS_SOLLCRecName: Full=Deoxyhypusine synthase >gi|12407775|gb|AAG53641.1|AF296077_1 deoxyhypusine synthase [Solanum lycopersicum]	Q9AXR0	8.62267e-06	100	666254	34	34
tor5_c12470	unnamed protein product [Vitis vinifera]	504	gi|297739369|emb|CBI29359.3|unnamed protein product [Vitis vinifera]	CBI29359	2.23698e-06	66	670106	54	36
tor5_c12471	protein	620	gi|283131196|dbj|BAI63261.1|trehalase [Nicotiana tabacum]	BAI63261	2.08648e-68	89	218779	128	115
tor5_c12473	serine	494	gi|328851002|gb|EGG00161.1|serine carboxypeptidase [Melampsora larici-populina 98AG31]	EGG00161	8.8947e-07	66	492914	42	28
tor5_c12474	dna topoisomerase i	551	gi|255574175|ref|XP_002528003.1|prokaryotic DNA topoisomerase, putative [Ricinus communis] >gi|223532629|gb|EEF34415.1| prokaryotic DNA topoisomerase, putative [Ricinus communis]	XP_002528003	1.39937e-38	85	161.77	105	90
tor5_c12475	nucleoside diphosphate kinase-like protein	479	gi|297742982|emb|CBI35849.3|unnamed protein product [Vitis vinifera]	CBI35849	2.87077e-11	85	777962	71	61
tor5_c12476	purine permease 5	446	gi|217072486|gb|ACJ84603.1|unknown [Medicago truncatula]	ACJ84603	8.90387e-12	92	812629	42	39
tor5_c12481	protein	504	gi|225435935|ref|XP_002268623.1|PREDICTED: hypothetical protein [Vitis vinifera]	XP_002268623	6.99671e-17	82	935893	64	53
[truncated: 14,347 more rows]
