# Supplementary material for: Solanum torvum responses to the root-knot nematode Meloidogyne incognita
Source: BMC Genomics. 2013 Aug 9;14:540. doi: 10.1186/1471-2164-14-540 (PMC3750854; doi:10.1186/1471-2164-14-540)
Supplement: Additional file 7 — Enriched GO terms. [file 1471-2164-14-540-S7.xls]

## Sheet: Foglio1
GO-ID	Term	Category	FDR	P-Value	#Test	#Ref	#notAnnotTest	#notAnnotRef	Over/Under	TestSeqs	RefSeqs
GO:0016998	cell wall macromolecule catabolic process	P	2.26476e-09	3.399e-13	14	41	203	12255	over	tor5_rep_c1423, tor5_rep_c12272, tor5_rep_c7838, tor5_c12894, tor5_c3883, tor5_s26850, tor5_s27701, tor5_c6621, tor5_rep_c748, tor5_rep_c1712, tor5_rep_c1110, tor5_rep_c130, tor5_rep_c872, tor5_c8583	tor5_rep_c768, tor5_s36415, tor5_rep_c15123, tor5_rep_c27001, tor5_c18859, tor5_s30796, tor5_rep_c159, tor5_rep_c132, tor5_rep_c1281, tor5_c1751, tor5_c14272, tor5_c7006, tor5_rep_c1185, tor5_c6460, tor5_rep_c1049, tor5_c14025, tor5_c6313, tor5_c13405, tor5_c6078, tor5_c17663, tor5_rep_c8968, tor5_s26727, tor5_rep_c9274, tor5_rep_c9063, tor5_c11647, tor5_s25612, tor5_c3805, tor5_c4277, tor5_rep_c…
GO:0044036	cell wall macromolecule metabolic process	P	4.87872e-08	1.46442e-11	15	70	202	12226	over	tor5_rep_c1423, tor5_rep_c12272, tor5_rep_c7838, tor5_c12894, tor5_c3883, tor5_s26850, tor5_s27701, tor5_c6621, tor5_c9334, tor5_rep_c748, tor5_rep_c1712, tor5_rep_c1110, tor5_rep_c130, tor5_rep_c872, tor5_c8583	tor5_rep_c1953, tor5_s25137, tor5_rep_c10629, tor5_rep_c2368, tor5_rep_c768, tor5_rep_c715, tor5_c3228, tor5_c8072, tor5_c2764, tor5_c10352, tor5_s36415, tor5_rep_c15123, tor5_c18988, tor5_c21691, tor5_rep_c27001, tor5_c18859, tor5_s30883, tor5_c6782, tor5_s30796, tor5_rep_c159, tor5_rep_c132, tor5_rep_c1281, tor5_c1751, tor5_c14272, tor5_c7006, tor5_rep_c1185, tor5_c6460, tor5_rep_c1049, tor5_c1…
GO:0071554	cell wall organization or biogenesis	P	5.95778e-07	2.68248e-10	19	160	198	12136	over	tor5_rep_c1423, tor5_rep_c12272, tor5_rep_c7838, tor5_c12894, tor5_c3883, tor5_s26850, tor5_s27701, tor5_c6621, tor5_c16843, tor5_c9334, tor5_c1952, tor5_rep_c748, tor5_rep_c1712, tor5_c5139, tor5_rep_c1110, tor5_rep_c130, tor5_rep_c725, tor5_rep_c872, tor5_c8583	tor5_rep_c806, tor5_rep_c1997, tor5_c7771, tor5_s25177, tor5_rep_c1953, tor5_s25137, tor5_rep_c10629, tor5_rep_c2379, tor5_rep_c2368, tor5_rep_c768, tor5_c19712, tor5_rep_c715, tor5_c7687, tor5_c3228, tor5_rep_c14907, tor5_c10444, tor5_rep_c2281, tor5_c8072, tor5_c2764, tor5_rep_c678, tor5_rep_c664, tor5_rep_c661, tor5_c7586, tor5_rep_c22495, tor5_c10352, tor5_s36415, tor5_rep_c532, tor5_rep_c517…
GO:0006026	aminoglycan catabolic process	P	2.3356e-06	1.40213e-09	10	31	207	12265	over	tor5_rep_c7838, tor5_c12894, tor5_c3883, tor5_s26850, tor5_s27701, tor5_c6621, tor5_rep_c1712, tor5_c8240, tor5_rep_c912, tor5_c8583	tor5_rep_c2295, tor5_rep_c635, tor5_s36415, tor5_c2630, tor5_c22133, tor5_rep_c27001, tor5_c21623, tor5_c18859, tor5_s30796, tor5_rep_c1281, tor5_c1751, tor5_c6460, tor5_rep_c1049, tor5_c1514, tor5_c5813, tor5_c20612, tor5_c17722, tor5_c6078, tor5_rep_c8968, tor5_c11889, tor5_c9392, tor5_c11647, tor5_s25612, tor5_c4132, tor5_c8438, tor5_c4017, tor5_rep_c3005, tor5_c16065, tor5_c8359, tor5_c11123,…
GO:0008061	chitin binding	F	5.71836e-06	4.29113e-09	7	9	210	12287	over	tor5_rep_c1609, tor5_rep_c7838, tor5_c12894, tor5_c3883, tor5_s26850, tor5_s27701, tor5_c8583	tor5_s36415, tor5_rep_c27001, tor5_s28438, tor5_rep_c1281, tor5_rep_c1049, tor5_c6078, tor5_c20071, tor5_c4017, tor5_c2960
GO:0006032	chitin catabolic process	P	5.74501e-06	6.03558e-09	8	17	209	12279	over	tor5_rep_c7838, tor5_c12894, tor5_c3883, tor5_s26850, tor5_s27701, tor5_c6621, tor5_rep_c1712, tor5_c8583	tor5_s36415, tor5_rep_c27001, tor5_c18859, tor5_s30796, tor5_rep_c1281, tor5_c1751, tor5_c6460, tor5_rep_c1049, tor5_c6078, tor5_rep_c8968, tor5_c11647, tor5_s25612, tor5_c4132, tor5_c4017, tor5_rep_c3005, tor5_c11123, tor5_c2960
GO:0004568	chitinase activity	F	5.74501e-06	6.03558e-09	8	17	209	12279	over	tor5_rep_c7838, tor5_c12894, tor5_c3883, tor5_s26850, tor5_s27701, tor5_c6621, tor5_rep_c1712, tor5_c8583	tor5_s36415, tor5_rep_c27001, tor5_c18859, tor5_s30796, tor5_rep_c1281, tor5_c1751, tor5_c6460, tor5_rep_c1049, tor5_c6078, tor5_rep_c8968, tor5_c11647, tor5_s25612, tor5_c4132, tor5_c4017, tor5_rep_c3005, tor5_c11123, tor5_c2960
GO:0006030	chitin metabolic process	P	7.15341e-06	8.58881e-09	8	18	209	12278	over	tor5_rep_c7838, tor5_c12894, tor5_c3883, tor5_s26850, tor5_s27701, tor5_c6621, tor5_rep_c1712, tor5_c8583	tor5_s36415, tor5_rep_c27001, tor5_c18859, tor5_s30796, tor5_rep_c1281, tor5_c1751, tor5_c6460, tor5_rep_c1049, tor5_c6078, tor5_rep_c8968, tor5_c16698, tor5_c11647, tor5_s25612, tor5_c4132, tor5_c4017, tor5_rep_c3005, tor5_c11123, tor5_c2960
GO:0000272	polysaccharide catabolic process	P	3.73569e-05	5.04595e-08	10	48	207	12248	over	tor5_rep_c7838, tor5_c12894, tor5_c3883, tor5_s26850, tor5_s27701, tor5_c6621, tor5_rep_c1712, tor5_c8240, tor5_rep_c912, tor5_c8583	tor5_rep_c1800, tor5_rep_c2295, tor5_rep_c635, tor5_c10352, tor5_s36415, tor5_c2630, tor5_c6988, tor5_c22133, tor5_c21691, tor5_rep_c27001, tor5_c21623, tor5_c18859, tor5_s30796, tor5_rep_c1281, tor5_c1751, tor5_rep_c5561, tor5_c6460, tor5_rep_c1049, tor5_c1514, tor5_s30489, tor5_c13574, tor5_c5813, tor5_c20612, tor5_c6260, tor5_c17825, tor5_rep_c5203, tor5_c17722, tor5_c1287, tor5_c6078, tor5_re…
GO:0030247	polysaccharide binding	F	6.98735e-05	1.15355e-07	7	17	210	12279	over	tor5_rep_c1609, tor5_rep_c7838, tor5_c12894, tor5_c3883, tor5_s26850, tor5_s27701, tor5_c8583	tor5_s36415, tor5_c6988, tor5_c21691, tor5_rep_c27001, tor5_s28438, tor5_rep_c1281, tor5_rep_c5561, tor5_rep_c1049, tor5_rep_c5203, tor5_c6078, tor5_c13134, tor5_c20071, tor5_c12421, tor5_c9173, tor5_c4177, tor5_c4017, tor5_c2960
GO:0001871	pattern binding	F	6.98735e-05	1.15355e-07	7	17	210	12279	over	tor5_rep_c1609, tor5_rep_c7838, tor5_c12894, tor5_c3883, tor5_s26850, tor5_s27701, tor5_c8583	tor5_s36415, tor5_c6988, tor5_c21691, tor5_rep_c27001, tor5_s28438, tor5_rep_c1281, tor5_rep_c5561, tor5_rep_c1049, tor5_rep_c5203, tor5_c6078, tor5_c13134, tor5_c20071, tor5_c12421, tor5_c9173, tor5_c4177, tor5_c4017, tor5_c2960
GO:0006022	aminoglycan metabolic process	P	0.000127431	2.29503e-07	11	74	206	12222	over	tor5_rep_c7838, tor5_c12894, tor5_c3883, tor5_s26850, tor5_s27701, tor5_c6621, tor5_c9334, tor5_rep_c1712, tor5_c8240, tor5_rep_c912, tor5_c8583	tor5_rep_c1953, tor5_s25137, tor5_rep_c10629, tor5_rep_c2368, tor5_rep_c715, tor5_c7680, tor5_rep_c2295, tor5_c10421, tor5_c8072, tor5_rep_c635, tor5_s36415, tor5_c2630, tor5_c6918, tor5_c18988, tor5_c22133, tor5_rep_c27001, tor5_c21623, tor5_c7265, tor5_c18859, tor5_s30883, tor5_c6782, tor5_c19223, tor5_s30796, tor5_s30747, tor5_rep_c1281, tor5_c1751, tor5_c14229, tor5_c14137, tor5_c6460, tor5_c…
GO:0005576	extracellular region	C	0.000217317	4.24001e-07	20	289	197	12007	over	tor5_c6707, tor5_rep_c2446, tor5_rep_c7050, tor5_rep_c5350, tor5_rep_c7838, tor5_rep_c83, tor5_c2262, tor5_c5171, tor5_c6233, tor5_s36552, tor5_c1952, tor5_rep_c1712, tor5_c5139, tor5_rep_c2729, tor5_rep_c725, tor5_c8583, tor5_c4837, tor5_c9440, tor5_rep_c5015, tor5_c4029	tor5_c2919, tor5_rep_c2406, tor5_c8206, tor5_rep_c11170, tor5_rep_c1997, tor5_rep_c85, tor5_c7797, tor5_rep_c78, tor5_rep_c1971, tor5_s25177, tor5_rep_c57, tor5_rep_c49, tor5_c14975, tor5_c22540, tor5_c10576, tor5_c10528, tor5_rep_c2379, tor5_rep_c2368, tor5_rep_c15489, tor5_c2852, tor5_rep_c2342, tor5_c2831, tor5_c19727, tor5_rep_c734, tor5_rep_c732, tor5_c15359, tor5_rep_c15410, tor5_rep_c26998…
GO:0006952	defense response	P	0.000489252	1.02799e-06	23	396	194	11900	over	tor5_rep_c447, tor5_c4012, tor5_c5630, tor5_rep_c7050, tor5_rep_c12071, tor5_s25440, tor5_rep_c7838, tor5_rep_c83, tor5_rep_c8467, tor5_c3883, tor5_c2262, tor5_s26850, tor5_c6043, tor5_c4140, tor5_rep_c1131, tor5_s36552, tor5_c5534, tor5_c9307, tor5_c5668, tor5_c8583, tor5_c12379, tor5_rep_c268, tor5_c4029	tor5_rep_c98, tor5_rep_c94, tor5_rep_c85, tor5_rep_c1988, tor5_c15415, tor5_rep_c57, tor5_rep_c55, tor5_rep_c7262, tor5_c11029, tor5_rep_c27, tor5_rep_c13, tor5_rep_c10, tor5_rep_c10680, tor5_s36691, tor5_c14917, tor5_s24688, tor5_c22508, tor5_c2869, tor5_rep_c15490, tor5_c2854, tor5_c19777, tor5_c15390, tor5_rep_c15446, tor5_c2811, tor5_c8113, tor5_s31746, tor5_c7670, tor5_rep_c14991, tor5_c7662…
GO:0006950	response to stress	P	0.00742659	1.76216e-05	47	1414	170	10882	over	tor5_rep_c447, tor5_c18620, tor5_c4012, tor5_c5631, tor5_c5630, tor5_rep_c1216, tor5_rep_c7050, tor5_rep_c12071, tor5_rep_c996, tor5_c5987, tor5_c13801, tor5_s25440, tor5_rep_c7838, tor5_rep_c83, tor5_s26303, tor5_rep_c8467, tor5_c8736, tor5_c3883, tor5_c2262, tor5_rep_c588, tor5_c4353, tor5_s26850, tor5_c8494, tor5_c6043, tor5_rep_c1151, tor5_c4140, tor5_rep_c9665, tor5_c5754, tor5_rep_c1131, to…	tor5_c23099, tor5_rep_c2416, tor5_rep_c858, tor5_c2919, tor5_c19832, tor5_c8209, tor5_c8206, tor5_rep_c836, tor5_rep_c828, tor5_rep_c826, tor5_rep_c823, tor5_rep_c11150, tor5_rep_c814, tor5_rep_c98, tor5_rep_c94, tor5_rep_c88, tor5_rep_c85, tor5_c15428, tor5_rep_c1988, tor5_c15421, tor5_c11066, tor5_rep_c78, tor5_rep_c1980, tor5_c15415, tor5_rep_c1975, tor5_rep_c1971, tor5_c11044, tor5_rep_c57, t…
GO:0005506	iron ion binding	F	0.00742659	1.78336e-05	24	509	193	11787	over	tor5_rep_c455, tor5_c11332, tor5_rep_c449, tor5_c4012, tor5_c9415, tor5_c5392, tor5_rep_c4686, tor5_c18406, tor5_c8292, tor5_rep_c1151, tor5_rep_c9665, tor5_c5754, tor5_rep_c22940, tor5_c14350, tor5_c3645, tor5_c7381, tor5_c19541, tor5_rep_c4385, tor5_rep_c492, tor5_c12591, tor5_rep_c483, tor5_rep_c4753, tor5_rep_c461, tor5_c9792	tor5_c23099, tor5_c2919, tor5_rep_c846, tor5_c8206, tor5_rep_c833, tor5_rep_c831, tor5_c15455, tor5_c23064, tor5_c15448, tor5_rep_c818, tor5_c15437, tor5_c11079, tor5_rep_c804, tor5_c7757, tor5_s29505, tor5_c11017, tor5_c3377, tor5_rep_c18, tor5_rep_c22664, tor5_rep_c1900, tor5_c7708, tor5_c3346, tor5_c14952, tor5_c3325, tor5_rep_c6785, tor5_s32297, tor5_c22503, tor5_s32271, tor5_rep_c2387, tor5_…
GO:0004553	hydrolase activity, hydrolyzing O-glycosyl compounds	F	0.00804357	2.05224e-05	14	199	203	12097	over	tor5_rep_c12071, tor5_rep_c7838, tor5_c12894, tor5_c3883, tor5_s26850, tor5_s27701, tor5_c6621, tor5_rep_c1712, tor5_c8240, tor5_rep_c912, tor5_c8583, tor5_c9440, tor5_rep_c5015, tor5_c4029	tor5_rep_c11170, tor5_rep_c815, tor5_c7709, tor5_c10580, tor5_rep_c23090, tor5_rep_c6705, tor5_c15359, tor5_rep_c712, tor5_rep_c703, tor5_s29435, tor5_s31714, tor5_c3255, tor5_rep_c1800, tor5_c22471, tor5_rep_c14907, tor5_rep_c2295, tor5_c8079, tor5_rep_c2259, tor5_c15295, tor5_rep_c668, tor5_rep_c635, tor5_s29372, tor5_c7586, tor5_rep_c1754, tor5_rep_c1734, tor5_c3104, tor5_c10352, tor5_s32060, …
GO:0016491	oxidoreductase activity	F	0.00807911	2.18256e-05	52	1645	165	10651	over	tor5_rep_c455, tor5_rep_c8720, tor5_c11332, tor5_rep_c2446, tor5_rep_c449, tor5_rep_c2244, tor5_c18620, tor5_c4012, tor5_s30008, tor5_c9415, tor5_rep_c4686, tor5_rep_c5350, tor5_rep_c588, tor5_c18406, tor5_rep_c2975, tor5_c8292, tor5_rep_c1151, tor5_c5171, tor5_c5008, tor5_rep_c9665, tor5_c5754, tor5_rep_c1491, tor5_rep_c954, tor5_rep_c22940, tor5_c14350, tor5_rep_c154, tor5_c8853, tor5_s29539, t…	tor5_c23099, tor5_rep_c2418, tor5_c15488, tor5_c2919, tor5_c2913, tor5_c19838, tor5_rep_c846, tor5_rep_c844, tor5_c2905, tor5_c8206, tor5_s29599, tor5_c19823, tor5_c15465, tor5_rep_c833, tor5_rep_c831, tor5_c15455, tor5_c23064, tor5_c15451, tor5_c23060, tor5_rep_c824, tor5_c15448, tor5_rep_c11150, tor5_s29570, tor5_rep_c818, tor5_rep_c814, tor5_rep_c811, tor5_c15437, tor5_s29561, tor5_c11079, tor…
GO:0009620	response to fungus	P	0.00915767	2.74881e-05	9	82	208	12214	over	tor5_c4012, tor5_c5630, tor5_rep_c83, tor5_c3883, tor5_c2262, tor5_s26850, tor5_c9307, tor5_c5668, tor5_c12379	tor5_rep_c85, tor5_rep_c57, tor5_c2869, tor5_c15390, tor5_rep_c15446, tor5_c7670, tor5_rep_c14991, tor5_c2780, tor5_c19680, tor5_rep_c669, tor5_rep_c661, tor5_c7585, tor5_c2678, tor5_s36382, tor5_c6972, tor5_rep_c2043, tor5_rep_c485, tor5_rep_c410, tor5_rep_c1556, tor5_s30958, tor5_c22116, tor5_c2489, tor5_c2478, tor5_c6811, tor5_rep_c333, tor5_c7285, tor5_c10082, tor5_s30829, tor5_rep_c1336, tor…
GO:0006869	lipid transport	P	0.00915767	2.74881e-05	9	82	208	12214	over	tor5_c8362, tor5_c8736, tor5_rep_c5738, tor5_c14013, tor5_rep_c23614, tor5_rep_c1101, tor5_rep_c13016, tor5_rep_c3283, tor5_rep_c18001	tor5_rep_c43, tor5_rep_c15, tor5_rep_c757, tor5_c7684, tor5_c3270, tor5_s36507, tor5_c2757, tor5_rep_c655, tor5_rep_c1783, tor5_c3143, tor5_c14701, tor5_c6932, tor5_c2546, tor5_rep_c403, tor5_c7379, tor5_s30945, tor5_c7240, tor5_c1937, tor5_s31300, tor5_s36165, tor5_c6764, tor5_c19264, tor5_c14339, tor5_c6640, tor5_rep_c185, tor5_s27985, tor5_rep_c163, tor5_rep_c140, tor5_rep_c104, tor5_rep_c1878…
GO:0055114	oxidation-reduction process	P	0.0117558	3.76193e-05	52	1679	165	10617	over	tor5_rep_c455, tor5_rep_c8720, tor5_c11332, tor5_rep_c2446, tor5_rep_c449, tor5_rep_c2244, tor5_c4012, tor5_s30008, tor5_c9415, tor5_rep_c4686, tor5_rep_c5350, tor5_rep_c588, tor5_c18406, tor5_rep_c2975, tor5_c8292, tor5_rep_c1151, tor5_c5171, tor5_rep_c1935, tor5_rep_c9665, tor5_c5754, tor5_rep_c1491, tor5_rep_c954, tor5_rep_c22940, tor5_c14350, tor5_rep_c154, tor5_c8853, tor5_s29539, tor5_c3645…	tor5_c23099, tor5_rep_c2418, tor5_c15488, tor5_rep_c2416, tor5_c2919, tor5_c19838, tor5_rep_c846, tor5_rep_c844, tor5_c2905, tor5_c8206, tor5_c19823, tor5_rep_c833, tor5_c15455, tor5_c23064, tor5_c15451, tor5_c23060, tor5_rep_c824, tor5_c15448, tor5_rep_c11150, tor5_s29570, tor5_rep_c818, tor5_rep_c814, tor5_rep_c811, tor5_c15437, tor5_s29561, tor5_c11079, tor5_rep_c804, tor5_rep_c801, tor5_c7780…
GO:0010876	lipid localization	P	0.0117558	3.88156e-05	9	86	208	12210	over	tor5_c8362, tor5_c8736, tor5_rep_c5738, tor5_c14013, tor5_rep_c23614, tor5_rep_c1101, tor5_rep_c13016, tor5_rep_c3283, tor5_rep_c18001	tor5_rep_c43, tor5_rep_c15, tor5_rep_c757, tor5_c7684, tor5_c3270, tor5_s36507, tor5_c2757, tor5_rep_c655, tor5_rep_c1783, tor5_c3143, tor5_c14701, tor5_c6932, tor5_c2546, tor5_rep_c403, tor5_c7379, tor5_s30945, tor5_c7240, tor5_c1937, tor5_s31300, tor5_c14497, tor5_s36165, tor5_c6764, tor5_c19264, tor5_c14339, tor5_c6640, tor5_rep_c185, tor5_s27985, tor5_rep_c163, tor5_rep_c140, tor5_rep_c104, t…
GO:0016798	hydrolase activity, acting on glycosyl bonds	F	0.0159978	5.52229e-05	14	219	203	12077	over	tor5_rep_c12071, tor5_rep_c7838, tor5_c12894, tor5_c3883, tor5_s26850, tor5_s27701, tor5_c6621, tor5_rep_c1712, tor5_c8240, tor5_rep_c912, tor5_c8583, tor5_c9440, tor5_rep_c5015, tor5_c4029	tor5_rep_c11170, tor5_rep_c815, tor5_c15428, tor5_c7709, tor5_c10580, tor5_rep_c23090, tor5_rep_c6705, tor5_c15359, tor5_rep_c712, tor5_rep_c703, tor5_c15324, tor5_s29435, tor5_s31714, tor5_c3255, tor5_rep_c1800, tor5_c22471, tor5_rep_c14907, tor5_s36550, tor5_c14801, tor5_rep_c2295, tor5_c8079, tor5_rep_c2259, tor5_c8058, tor5_rep_c2238, tor5_c15295, tor5_rep_c668, tor5_rep_c635, tor5_s29372, to…
GO:0050832	defense response to fungus	P	0.0198093	7.13527e-05	8	72	209	12224	over	tor5_c5630, tor5_rep_c83, tor5_c3883, tor5_c2262, tor5_s26850, tor5_c9307, tor5_c5668, tor5_c12379	tor5_rep_c85, tor5_rep_c57, tor5_c2869, tor5_c15390, tor5_rep_c15446, tor5_rep_c14991, tor5_c19680, tor5_rep_c669, tor5_rep_c661, tor5_c2678, tor5_s36382, tor5_c6972, tor5_rep_c2043, tor5_rep_c485, tor5_rep_c410, tor5_rep_c1556, tor5_s30958, tor5_c2489, tor5_c2478, tor5_rep_c333, tor5_c7285, tor5_c10082, tor5_s30829, tor5_rep_c1336, tor5_rep_c10060, tor5_s30703, tor5_c18682, tor5_c20946, tor5_rep…
GO:0016702	oxidoreductase activity, acting on single donors with incorporation of molecular oxygen, incorporation of two atoms of oxygen	F	0.0211451	7.93379e-05	9	95	208	12201	over	tor5_rep_c455, tor5_rep_c449, tor5_c4012, tor5_c5008, tor5_rep_c9665, tor5_rep_c22940, tor5_c19541, tor5_rep_c1647, tor5_rep_c461	tor5_c23099, tor5_rep_c818, tor5_rep_c22674, tor5_rep_c18, tor5_c7708, tor5_rep_c6785, tor5_s32297, tor5_rep_c785, tor5_rep_c2303, tor5_rep_c1842, tor5_c10431, tor5_c2760, tor5_rep_c2245, tor5_c19604, tor5_s31671, tor5_c22343, tor5_c14721, tor5_s28816, tor5_c21890, tor5_s36384, tor5_c19437, tor5_c15040, tor5_s29127, tor5_s29116, tor5_rep_c1544, tor5_rep_c14640, tor5_rep_c1509, tor5_rep_c351, tor5…
GO:0051213	dioxygenase activity	F	0.0228976	9.20362e-05	9	97	208	12199	over	tor5_rep_c455, tor5_rep_c449, tor5_c4012, tor5_c5008, tor5_rep_c9665, tor5_rep_c22940, tor5_c19541, tor5_rep_c1647, tor5_rep_c461	tor5_c23099, tor5_rep_c818, tor5_rep_c22674, tor5_rep_c18, tor5_c7708, tor5_rep_c6785, tor5_s32297, tor5_rep_c785, tor5_rep_c2303, tor5_rep_c1842, tor5_c10431, tor5_c2760, tor5_rep_c2245, tor5_c19604, tor5_s31671, tor5_c22343, tor5_c14721, tor5_s28816, tor5_c21890, tor5_s36384, tor5_c19437, tor5_c15040, tor5_s29127, tor5_s29116, tor5_rep_c1544, tor5_rep_c14640, tor5_rep_c1509, tor5_rep_c351, tor5…
GO:0008299	isoprenoid biosynthetic process	P	0.0228976	9.27865e-05	10	121	207	12175	over	tor5_rep_c2244, tor5_c9415, tor5_c8884, tor5_c10778, tor5_c3645, tor5_c19541, tor5_c3988, tor5_rep_c483, tor5_rep_c18585, tor5_rep_c114	tor5_rep_c840, tor5_c23060, tor5_c15423, tor5_rep_c18, tor5_c22545, tor5_c10502, tor5_rep_c785, tor5_rep_c2303, tor5_rep_c735, tor5_rep_c7183, tor5_c7627, tor5_rep_c6661, tor5_c19664, tor5_c8030, tor5_rep_c626, tor5_c3196, tor5_s28816, tor5_c21890, tor5_c2619, tor5_rep_c15222, tor5_s29288, tor5_rep_c513, tor5_rep_c15203, tor5_s29235, tor5_c3078, tor5_c6991, tor5_c19451, tor5_rep_c458, tor5_rep_c1…
GO:0031225	anchored to membrane	C	0.0240664	0.000101134	8	76	209	12220	over	tor5_c5644, tor5_c8362, tor5_rep_c5738, tor5_rep_c23614, tor5_rep_c1101, tor5_c8430, tor5_rep_c3283, tor5_rep_c18001	tor5_c10576, tor5_c2837, tor5_c7665, tor5_c3270, tor5_c7603, tor5_s36551, tor5_c8079, tor5_c2739, tor5_rep_c655, tor5_c3143, tor5_c15162, tor5_c6980, tor5_c6932, tor5_c2546, tor5_c18906, tor5_c10141, tor5_rep_c1460, tor5_s35664, tor5_c13918, tor5_c7165, tor5_c7108, tor5_c14339, tor5_c20940, tor5_c18627, tor5_rep_c1141, tor5_rep_c1139, tor5_c14182, tor5_c14180, tor5_c14166, tor5_c14139, tor5_c1369…
GO:0043169	cation binding	F	0.0324604	0.00014128	61	2189	156	10107	over	tor5_rep_c455, tor5_c11332, tor5_rep_c2446, tor5_c16699, tor5_rep_c449, tor5_c10260, tor5_c4012, tor5_rep_c1375, tor5_rep_c12071, tor5_rep_c996, tor5_c9415, tor5_c5392, tor5_rep_c4686, tor5_rep_c5350, tor5_c12894, tor5_c7116, tor5_rep_c588, tor5_c18406, tor5_rep_c22413, tor5_c8292, tor5_rep_c1151, tor5_c5012, tor5_c8884, tor5_c5171, tor5_c6233, tor5_c15597, tor5_s27701, tor5_rep_c1935, tor5_c6621…	tor5_c23099, tor5_rep_c2416, tor5_rep_c857, tor5_c2919, tor5_rep_c2406, tor5_rep_c849, tor5_rep_c846, tor5_rep_c844, tor5_rep_c841, tor5_c2907, tor5_c2905, tor5_c8206, tor5_c8204, tor5_s29596, tor5_rep_c833, tor5_rep_c831, tor5_c23066, tor5_c15455, tor5_c23064, tor5_rep_c827, tor5_rep_c823, tor5_c19806, tor5_s31882, tor5_c19804, tor5_s29578, tor5_c19803, tor5_c15448, tor5_rep_c11150, tor5_s29573,…
GO:0043167	ion binding	F	0.0330881	0.00015249	61	2195	156	10101	over	tor5_rep_c455, tor5_c11332, tor5_rep_c2446, tor5_c16699, tor5_rep_c449, tor5_c10260, tor5_c4012, tor5_rep_c1375, tor5_rep_c12071, tor5_rep_c996, tor5_c9415, tor5_c5392, tor5_rep_c4686, tor5_rep_c5350, tor5_c12894, tor5_c7116, tor5_rep_c588, tor5_c18406, tor5_rep_c22413, tor5_c8292, tor5_rep_c1151, tor5_c5012, tor5_c8884, tor5_c5171, tor5_c6233, tor5_c15597, tor5_s27701, tor5_rep_c1935, tor5_c6621…	tor5_c23099, tor5_rep_c2416, tor5_rep_c857, tor5_c2919, tor5_rep_c2406, tor5_rep_c849, tor5_rep_c846, tor5_rep_c844, tor5_rep_c841, tor5_c2907, tor5_c2905, tor5_c8206, tor5_c8204, tor5_s29596, tor5_rep_c833, tor5_rep_c831, tor5_c23066, tor5_c15455, tor5_c23064, tor5_rep_c827, tor5_rep_c823, tor5_c19806, tor5_s31882, tor5_c19804, tor5_s29578, tor5_c19803, tor5_c15448, tor5_rep_c11150, tor5_s29573,…
GO:0020037	heme binding	F	0.0330881	0.000153944	18	372	199	11924	over	tor5_c11332, tor5_c9415, tor5_c5392, tor5_rep_c4686, tor5_c18406, tor5_c8292, tor5_rep_c1151, tor5_rep_c9665, tor5_c5754, tor5_c14350, tor5_c3645, tor5_c7381, tor5_rep_c492, tor5_c12591, tor5_rep_c483, tor5_rep_c4753, tor5_rep_c461, tor5_c9792	tor5_c23099, tor5_c2919, tor5_rep_c846, tor5_c8206, tor5_rep_c833, tor5_rep_c831, tor5_c15455, tor5_c23064, tor5_c15448, tor5_c15437, tor5_rep_c804, tor5_c7757, tor5_s29505, tor5_c11017, tor5_rep_c22664, tor5_rep_c1900, tor5_c3346, tor5_c14952, tor5_c3325, tor5_rep_c6785, tor5_s32297, tor5_s32271, tor5_rep_c2387, tor5_c10512, tor5_c10502, tor5_rep_c6713, tor5_rep_c790, tor5_c2852, tor5_c8152, tor…
GO:0016701	oxidoreductase activity, acting on single donors with incorporation of molecular oxygen	F	0.043621	0.000209496	9	109	208	12187	over	tor5_rep_c455, tor5_rep_c449, tor5_c4012, tor5_c5008, tor5_rep_c9665, tor5_rep_c22940, tor5_c19541, tor5_rep_c1647, tor5_rep_c461	tor5_c23099, tor5_rep_c818, tor5_rep_c22674, tor5_c3377, tor5_rep_c18, tor5_c7708, tor5_rep_c6785, tor5_s32297, tor5_rep_c785, tor5_rep_c2303, tor5_rep_c1842, tor5_c10431, tor5_c2760, tor5_rep_c2245, tor5_c19604, tor5_s31671, tor5_s36497, tor5_c22343, tor5_c14721, tor5_s28816, tor5_c21890, tor5_s29212, tor5_s36384, tor5_c19437, tor5_c15040, tor5_s29127, tor5_s29116, tor5_rep_c1544, tor5_rep_c1464…
GO:0046906	tetrapyrrole binding	F	0.0438226	0.000217041	18	383	199	11913	over	tor5_c11332, tor5_c9415, tor5_c5392, tor5_rep_c4686, tor5_c18406, tor5_c8292, tor5_rep_c1151, tor5_rep_c9665, tor5_c5754, tor5_c14350, tor5_c3645, tor5_c7381, tor5_rep_c492, tor5_c12591, tor5_rep_c483, tor5_rep_c4753, tor5_rep_c461, tor5_c9792	tor5_c23099, tor5_c2919, tor5_rep_c846, tor5_c8206, tor5_rep_c833, tor5_rep_c831, tor5_c15455, tor5_c23064, tor5_c15448, tor5_c15437, tor5_rep_c804, tor5_c7757, tor5_s29505, tor5_c11017, tor5_rep_c22664, tor5_rep_c1900, tor5_c3346, tor5_c14952, tor5_c3325, tor5_rep_c6785, tor5_s32297, tor5_s32271, tor5_rep_c2387, tor5_c10512, tor5_c10502, tor5_rep_c6713, tor5_rep_c790, tor5_c2852, tor5_c8152, tor…
GO:0006720	isoprenoid metabolic process	P	0.0510933	0.000260719	11	166	206	12130	over	tor5_rep_c2244, tor5_c9415, tor5_c8884, tor5_c5008, tor5_c10778, tor5_c3645, tor5_c19541, tor5_c3988, tor5_rep_c483, tor5_rep_c18585, tor5_rep_c114	tor5_rep_c840, tor5_c19823, tor5_c23060, tor5_c15423, tor5_rep_c18, tor5_c22545, tor5_c10502, tor5_rep_c2343, tor5_rep_c785, tor5_c2823, tor5_rep_c2303, tor5_rep_c745, tor5_rep_c735, tor5_c7691, tor5_rep_c7183, tor5_c7627, tor5_rep_c6661, tor5_c19664, tor5_c8030, tor5_rep_c626, tor5_c3196, tor5_s28816, tor5_c19598, tor5_c21890, tor5_c2619, tor5_rep_c15222, tor5_s29288, tor5_rep_c513, tor5_rep_c15…
GO:0008289	lipid binding	F	0.0568136	0.000298435	10	141	207	12155	over	tor5_c13781, tor5_c8362, tor5_c8736, tor5_rep_c5738, tor5_c14013, tor5_rep_c23614, tor5_rep_c1101, tor5_rep_c13016, tor5_rep_c3283, tor5_rep_c18001	tor5_c19832, tor5_rep_c93, tor5_rep_c1971, tor5_rep_c43, tor5_rep_c757, tor5_rep_c6, tor5_c3270, tor5_c14886, tor5_c8088, tor5_s36507, tor5_rep_c655, tor5_s28899, tor5_c3143, tor5_c14766, tor5_c2694, tor5_c3022, tor5_c10275, tor5_c6932, tor5_c6909, tor5_c2546, tor5_c15084, tor5_c7379, tor5_c7311, tor5_s30945, tor5_c2486, tor5_rep_c370, tor5_c7240, tor5_s31300, tor5_c14497, tor5_s36165, tor5_c6764…
GO:0009607	response to biotic stimulus	P	0.0627345	0.000338953	18	398	199	11898	over	tor5_c4012, tor5_c5630, tor5_rep_c7050, tor5_rep_c83, tor5_c3883, tor5_c2262, tor5_s26850, tor5_c6043, tor5_rep_c1131, tor5_s36552, tor5_c5534, tor5_c9307, tor5_c5668, tor5_c8583, tor5_c12379, tor5_rep_c461, tor5_rep_c268, tor5_c4029	tor5_rep_c852, tor5_c19832, tor5_rep_c98, tor5_rep_c94, tor5_rep_c85, tor5_c7797, tor5_rep_c1988, tor5_rep_c1980, tor5_c15415, tor5_rep_c57, tor5_rep_c55, tor5_rep_c7262, tor5_rep_c27, tor5_rep_c13, tor5_rep_c10, tor5_c7722, tor5_c14952, tor5_c10591, tor5_c14948, tor5_rep_c6785, tor5_c14917, tor5_s32297, tor5_c22508, tor5_c10514, tor5_c2869, tor5_rep_c15490, tor5_rep_c795, tor5_rep_c2328, tor5_c1…
GO:0009055	electron carrier activity	F	0.066532	0.000369456	18	401	199	11895	over	tor5_c11332, tor5_c18620, tor5_rep_c1375, tor5_s30008, tor5_c9415, tor5_c18406, tor5_c8292, tor5_rep_c1935, tor5_c14350, tor5_c3645, tor5_rep_c9995, tor5_c7381, tor5_rep_c492, tor5_c12591, tor5_rep_c483, tor5_rep_c4753, tor5_c22896, tor5_c9792	tor5_c15488, tor5_c2913, tor5_rep_c846, tor5_rep_c833, tor5_rep_c831, tor5_c15455, tor5_c23064, tor5_c15448, tor5_c15437, tor5_s29561, tor5_rep_c804, tor5_rep_c87, tor5_rep_c58, tor5_s29505, tor5_c11017, tor5_c3372, tor5_c3346, tor5_c3325, tor5_s32271, tor5_c10530, tor5_rep_c2387, tor5_c10512, tor5_rep_c2377, tor5_c10502, tor5_rep_c6713, tor5_c8152, tor5_rep_c2349, tor5_rep_c2313, tor5_rep_c23024…
GO:0006629	lipid metabolic process	P	0.0829651	0.000473161	27	755	190	11541	over	tor5_rep_c449, tor5_rep_c2244, tor5_c4012, tor5_c9415, tor5_c8884, tor5_c5008, tor5_c10778, tor5_rep_c954, tor5_c22420, tor5_rep_c154, tor5_s29539, tor5_c3645, tor5_c15762, tor5_c19541, tor5_c3596, tor5_c8240, tor5_c3988, tor5_rep_c483, tor5_c12986, tor5_rep_c288, tor5_rep_c18585, tor5_rep_c912, tor5_rep_c877, tor5_rep_c2112, tor5_rep_c114, tor5_rep_c461, tor5_rep_c3917	tor5_rep_c2418, tor5_rep_c840, tor5_c19823, tor5_c15451, tor5_c23060, tor5_rep_c824, tor5_rep_c818, tor5_rep_c813, tor5_c15437, tor5_c15429, tor5_c15423, tor5_s31850, tor5_rep_c1965, tor5_c11044, tor5_rep_c1961, tor5_rep_c50, tor5_c7765, tor5_s29523, tor5_c7745, tor5_s29501, tor5_rep_c1936, tor5_c3381, tor5_c11011, tor5_c14996, tor5_rep_c18, tor5_rep_c1905, tor5_c14975, tor5_c10580, tor5_c3314, t…
