# Supplementary material for: Solanum torvum responses to the root-knot nematode Meloidogyne incognita
Source: BMC Genomics. 2013 Aug 9;14:540. doi: 10.1186/1471-2164-14-540 (PMC3750854; doi:10.1186/1471-2164-14-540)
Supplement: Additional file 9 — Eggplant DEGs. [file 1471-2164-14-540-S9.xls]

## Sheet: DEG_eggplant_concise
ID	Hit Description	Expression ratio log2(eggplant_stress/eggplant_ctrl)	FDR
tor5_rep_c138	NA	2.727	4.6e-05
tor5_c22409	metal ion binding	-3.631	6e-05
tor5_rep_c716	NA	-3.004	8.6e-05
tor5_s35655	NA	-4.517	0.000132
tor5_rep_c1970	NA	-5.87	0.000213
tor5_s35821	NA	-1.862	0.000236
tor5_rep_c43	lipid transfer protein	-1.83	0.000249
tor5_c21376	NA	-1.601	0.000304
tor5_s30432	NA	-2.038	0.00035
tor5_rep_c1578	protein trichome birefringence-like 36	-1.701	0.000418
tor5_c21388	NA	-1.626	0.000556
tor5_rep_c13875	14-3-3 protein	1.779	0.000584
tor5_c22774	hydroxyproline-rich glycoprotein family protein	-1.711	0.00063
tor5_rep_c1131	pr-10 type pathogenesis-related protein	-1.864	0.000701
tor5_c17410	NA	-1.89	0.000782
tor5_c19286	ring u-box domain-containing protein	1.519	0.000841
tor5_s30837	NA	1.971	0.000863
tor5_s36483	NA	-3.953	0.001031
tor5_s26788	histone h3	-1.974	0.001058
tor5_c16656	NA	-1.718	0.001436
tor5_c17475	uncharacterized protein	-1.427	0.001445
tor5_s32231	NA	-1.964	0.001503
tor5_c12355	NA	1.628	0.001593
tor5_s27879	NA	-1.995	0.001613
tor5_c17139	NA	-1.722	0.001683
tor5_s26870	NA	-1.433	0.001689
tor5_rep_c76	NA	1.388	0.001703
tor5_c23652	NA	-1.46	0.001756
tor5_s30102	cytidine deaminase	-1.762	0.001771
tor5_rep_c891	protein binding	1.319	0.001809
tor5_c21542	NA	-1.294	0.001887
tor5_rep_c18917	helix-loop-helix dna-binding	-1.911	0.001934
tor5_c10054	NA	-1.414	0.001952
tor5_c9154	NA	1.135	0.00207
tor5_c22060	cullin-associated nedd8-dissociated protein 1	1.23	0.002114
tor5_rep_c6568	carbon-sulfur lyase	1.51	0.002163
tor5_s30553	60s ribosomal protein l19	1.543	0.0022
tor5_c6280	protein arc5	1.399	0.002254
tor5_c17507	NA	1.338	0.002325
tor5_rep_c549	protein	1.648	0.00237
tor5_c17149	adp-ribosylation factor-like 1	-1.528	0.002401
tor5_c14434	NA	1.759	0.002469
tor5_rep_c932	proteasome subunit beta type-2-b	1.698	0.002473
tor5_c23560	NA	1.263	0.002507
tor5_c3557	NA	-1.471	0.002569
tor5_c20409	NA	2.023	0.002581
tor5_rep_c2711	NA	1.419	0.002612
tor5_c17484	phospholipid-translocating atpase	-1.72	0.002778
tor5_c3937	brassinosteroid-regulated protein bru1	-1.65	0.002812
tor5_s25636	NA	1.135	0.00286
tor5_s27621	xyloglucan endo-transglycosylase	1.295	0.00287
tor5_s31930	NA	-1.476	0.002917
tor5_rep_c172	hyoscyamine 6 beta-hydroxylase	-1.788	0.003015
tor5_c3928	fasciclin-like arabinogalactan protein	-1.178	0.003017
tor5_rep_c804	ent-kaurenoic acid oxidase	1.48	0.003042
tor5_c19714	NA	-2.183	0.003191
tor5_c5556	NA	1.532	0.003197
tor5_c2790	NA	-1.486	0.003201
tor5_rep_c8419	NA	1.313	0.003211
tor5_c5312	NA	1.586	0.003222
tor5_s36570	inositol-tetrakisphosphate 1-kinase 2	-1.69	0.003268
tor5_rep_c24120	NA	-1.249	0.003325
tor5_c10974	protein	-1.308	0.003326
tor5_c16657	NA	-1.337	0.003335
tor5_rep_c19085	defensin protein	1.616	0.003422
tor5_s33824	dna binding	-1.547	0.003439
tor5_s30395	NA	-1.84	0.003523
tor5_c3592	NA	1.636	0.003595
tor5_c11078	cdc45-like expressed	1.844	0.003633
tor5_rep_c896	cationic amino acid transporter	-1.397	0.00368
tor5_c7466	NA	-1.103	0.003784
tor5_rep_c1604	atp-binding cassette	1.376	0.003884
tor5_c5139	expansin-like protein	-1.284	0.004009
tor5_c16355	NA	1.437	0.004081
tor5_c14309	NA	1.116	0.004081
tor5_c24757	NA	1.318	0.004086
tor5_c10101	rna recognition motif-containing protein	-1.571	0.004138
tor5_c13662	NA	-1.583	0.004159
tor5_c8500	NA	1.306	0.004234
tor5_rep_c725	major pollen allergen ory s 1	-1.775	0.004236
tor5_c13586	NA	-1.687	0.004258
tor5_rep_c708	lipase class 3 family protein	-1.264	0.004267
tor5_rep_c246	heat shock protein 70	1.362	0.004311
tor5_c6355	uncharacterized protein	1.082	0.004317
tor5_c23546	ubiquitin-activating enzyme	-1.287	0.004359
tor5_c15273	NA	-1.479	0.004399
tor5_rep_c17640	ent-kaurenoic acid oxidase	1.471	0.004406
tor5_c10660	vacuolar iron transporter-like protein	-1.201	0.004417
tor5_c7468	NA	1.712	0.00448
tor5_rep_c2872	NA	1.431	0.004505
tor5_s27151	serine-threonine protein plant-	-1.285	0.004542
tor5_rep_c1765	NA	-2.722	0.004595
tor5_c22402	NA	1.851	0.004623
tor5_rep_c1827	sugar transporter	-1.151	0.004674
tor5_s34447	protein	-1.552	0.004689
tor5_rep_c41	NA	2.242	0.004716
tor5_c3447	NA	1.113	0.004816
tor5_c5098	NA	1.35	0.004824
tor5_c21663	rna recognition motif-containing protein	-1.514	0.004896
tor5_c2763	cytochrome p450	-1.745	0.004928
tor5_s31566	NA	-2.396	0.00493
tor5_s25899	pop3 peptide	1.658	0.004942
tor5_c12844	NA	-1.044	0.004951
tor5_c11482	proliferating cell nuclear antigen	-1.364	0.005009
tor5_c11173	---NA---	-1.596	0.005034
tor5_rep_c882	guanine nucleotide-exchange	-1.233	0.005106
tor5_rep_c3698	NA	-2.899	0.005142
tor5_c23528	protein	-1.106	0.005178
tor5_s28758	Os02g0147200 [Oryza sativa Japonica Group]	-1.666	0.005179
tor5_c21659	NA	1.144	0.005262
tor5_s29023	NA	1.183	0.005303
tor5_s24912	NA	-1.625	0.005345
tor5_c17335	protein	1.178	0.005427
tor5_rep_c19865	carbohydrate binding protein	-1.619	0.005433
tor5_s28360	NA	1.323	0.005465
tor5_s30882	NA	-1.558	0.00547
tor5_rep_c493	NA	-2.263	0.005536
tor5_c25083	NA	2.133	0.00563
tor5_s26035	NA	1.355	0.005737
tor5_c14855	NA	1.155	0.005755
tor5_c16299	sialyltransferase like protein	1.288	0.005758
tor5_s25318	NA	1.597	0.005783
tor5_s16642	NA	1.183	0.0058
tor5_c11281	1-aminocyclopropane-1-carboxylate oxidase	1.844	0.005841
tor5_c7683	NA	-1.37	0.005905
tor5_c17449	NA	-1.11	0.005969
tor5_c9480	NA	1.309	0.006032
tor5_c14096	methionyl-trna synthetase	1.483	0.006049
tor5_c3714	grx_s14 - glutaredoxin subgroup ii	1.155	0.006141
tor5_c24419	transducin wd40 domain-containing protein	-1.36	0.006166
tor5_c12310	transcription factor wrky4	1.22	0.00625
tor5_c10841	cell wall invertase	1.213	0.006316
tor5_s25215	histone h4	1.54	0.006322
tor5_s34570	NA	-1.811	0.006362
tor5_c4809	nramp transporter	1.756	0.006364
tor5_s33629	dihydroxy-acid dehydratase	-1.235	0.00639
tor5_c4962	threonyl-trna synthetase	1.56	0.006403
tor5_c11539	NA	-1.212	0.006442
tor5_c7757	peroxidase 31	-1.155	0.006548
tor5_c15804	ap2 erf domain-containing transcription factor	-1.031	0.006639
tor5_c15114	cytochrome	1.478	0.006665
tor5_s35930	mitochondrial atp synthase 6 kda subunit	-1.255	0.006703
tor5_s31794	NA	1.483	0.006725
tor5_rep_c19581	non-symbiotic hemoglobin class 1	-1.734	0.006748
tor5_c20388	NA	-1.302	0.006767
tor5_c4159	cytochrome p450	-1.218	0.006847
tor5_c2359	protein	1.328	0.00691
tor5_s27218	NA	1.254	0.006929
tor5_c3132	b-box type zinc finger-containing protein	-1.134	0.00696
tor5_c7101	cop9 signalosome complex subunit 8	-1.19	0.007146
tor5_c4837	aspartic proteinase nepenthesin-1	1.337	0.00717
tor5_c9173	gpi-anchored protein	-1.08	0.007173
tor5_s31813	protein	-1.501	0.007175
tor5_rep_c2568	NA	-1.316	0.007178
tor5_s26813	NA	-1.056	0.007235
tor5_rep_c15654	prefoldin subunit 3	-1.372	0.00724
tor5_c9342	gras family transcription factor	1.383	0.007279
tor5_c14184	vesicle-associated membrane	1.276	0.007287
tor5_c13539	uracil phosphoribosyltransferase	1.659	0.007288
tor5_c16336	NA	-1.669	0.007342
tor5_c12659	phox domain-containing protein	-2.67	0.007461
tor5_c6498	NA	1.357	0.007551
tor5_rep_c24363	xyloglucan endotransglycosylase	-1.137	0.007579
tor5_c9659	NA	-1.818	0.007697
tor5_c19184	NA	-1.125	0.007724
tor5_c18100	NA	-1.114	0.007729
tor5_c16443	NA	-1.177	0.007729
tor5_c7799	receptor-like serine-threonine protein kinase	-1.497	0.007752
tor5_s35658	NA	-1.176	0.007894
tor5_c14823	uncharacterized protein	1.205	0.007896
tor5_s27911	NA	-1.164	0.007985
tor5_c23978	NA	1.441	0.008076
tor5_c4348	uncharacterized protein	1.497	0.008083
tor5_c5507	NA	-1.229	0.008087
tor5_s27835	cytochrome p450	-1.294	0.008144
tor5_rep_c16314	NA	-1.519	0.008166
tor5_c7667	NA	-1.084	0.008181
tor5_c16553	dynein heavy chain protein 1	1.206	0.008239
tor5_c19325	NA	-1.239	0.00825
tor5_c19461	NA	1.661	0.008254
tor5_c5211	NA	1.588	0.008266
tor5_s28591	cytochrome p450	-1.225	0.008324
tor5_c11716	cleavage and polyadenylation specificity	1.069	0.00834
tor5_c1448	peroxidase	1.353	0.008461
tor5_c11780	protein	-1.275	0.008461
tor5_rep_c19741	NA	-1.275	0.008536
tor5_s31339	NA	1.234	0.008556
tor5_c2625	hydroxymandelonitrile lyase	-1.357	0.008573
tor5_rep_c2641	cytoplasmic ribosomal protein s13	1.393	0.008633
tor5_s31011	omega-3 fatty acid desaturase	1.821	0.008662
tor5_c21460	NA	-1.079	0.008716
tor5_c14501	fad nad -binding oxidoreductase	1.27	0.008757
tor5_c23455	xyloglucan endo-transglycosylase	2.022	0.008775
tor5_c19064	s-adenosyl methionine synthetase	-1.331	0.008856
tor5_c15046	NA	-1.524	0.008864
tor5_c19478	calcium sensing receptor	1.196	0.008875
tor5_c17821	NA	1.675	0.008885
tor5_c15845	limonoid udp-glucosyltransferase	1.326	0.008933
tor5_c21603	NA	-1.85	0.008933
tor5_c3894	strubbelig-receptor family 7 protein	-1.021	0.008934
tor5_c9785	cellulose synthase	-1.203	0.008934
tor5_c17392	NA	1.393	0.008944
tor5_rep_c11571	NA	-1.311	0.008984
tor5_c16069	act domain-containing small subunit of acetolactate synthase protein	-1.1	0.00904
tor5_c20781	NA	-1.079	0.009129
tor5_rep_c19465	xanthine uracil vitamin c permease	-1.215	0.009139
tor5_c20429	NA	-1.388	0.009207
tor5_c10615	NA	1.493	0.00921
tor5_c19771	mitochondrial import inner membrane translocase subunit tim17 tim22 tim23 family protein	-1.444	0.009231
tor5_c4597	fasciclin-like arabinogalactan protein	-1.534	0.00932
tor5_c20381	NA	1.602	0.009325
tor5_c15866	NA	1.084	0.009388
tor5_rep_c5850	protein	1.378	0.009456
tor5_s36125	NA	1.712	0.009481
tor5_c17844	ammonium transporter	-1.161	0.009481
tor5_c14093	peroxidase 27	-1.231	0.009528
tor5_c15008	NA	-1.144	0.009532
tor5_c15742	---NA---	1.763	0.009636
tor5_c10845	uncharacterized protein	-1.306	0.009653
tor5_s35347	NA	-1.482	0.009676
tor5_s27489	NA	-1.516	0.009687
tor5_s27382	NA	-1.14	0.009735
tor5_rep_c24660	caffeoyl- 3-o-methyltransferase	-1.233	0.009894
tor5_c21450	NA	1.306	0.009952
tor5_rep_c3909	transcription initiation factor alpha	-1.916	0.010079
tor5_rep_c1496	NA	-1.009	0.010081
tor5_c2587	NA	-1.038	0.010081
tor5_c8100	protein	-1.296	0.010098
tor5_s31329	NA	-1.286	0.010153
tor5_c4888	tubby-like f-box protein 10	-1.333	0.010164
tor5_c23170	NA	-1.359	0.010179
tor5_c10336	NA	-1.373	0.010268
tor5_s36667	NA	-1.208	0.010271
tor5_s27377	NA	1.381	0.010274
tor5_rep_c24199	40s ribosomal protein	-1.621	0.010329
tor5_c23297	NA	-1.452	0.010336
tor5_rep_c56	NA	-1.28	0.010375
tor5_c9579	thylakoid lumenal 19 kda chloroplast	1.354	0.01054
tor5_rep_c16622	NA	-2.292	0.010544
tor5_c6270	saur family protein	1.389	0.010585
tor5_c6151	NA	-1.011	0.010626
tor5_s30728	os01g67210-like protein	-1.13	0.010626
tor5_c11152	NA	1.084	0.010692
tor5_rep_c3649	zog_phalu ame: full=zeatin o-glucosyltransferase ame: full=trans-zeatin o-beta-d-glucosyltransferase	-1.209	0.010704
tor5_c10363	transitional endoplasmic reticulum	1.206	0.010722
tor5_c8985	disease resistance- dirigent domain-containing protein	-1.229	0.010728
tor5_c11417	NA	1.161	0.010753
tor5_c6977	protein	-1.034	0.010871
tor5_c17731	NA	-1.029	0.010887
tor5_c17245	NA	1.924	0.010926
tor5_c24972	cytochrome p450	-1.162	0.011022
tor5_c23050	NA	-1.417	0.01107
tor5_c8234	NA	1.693	0.011126
tor5_c13772	ubiquitin conjugating enzyme	1.481	0.011176
tor5_s27581	protein	-1.593	0.011188
tor5_c9420	NA	-1.227	0.01139
tor5_s32754	NA	1.471	0.011442
tor5_c3889	NA	1.024	0.011497
tor5_c10417	3-like protein	-2.359	0.011519
tor5_c13256	NA	1.198	0.011534
tor5_rep_c1433	NA	2.146	0.011539
tor5_rep_c720	er glycerol-phosphate acyltransferase	1.141	0.011542
tor5_c8987	NA	-1.272	0.011572
tor5_c4936	dof zinc finger family protein	1.119	0.011584
tor5_c9968	NA	-1.167	0.011632
tor5_rep_c2832	NA	1.511	0.011776
tor5_c9828	---NA---	1.012	0.01181
tor5_c8231	cytochrome b561 ferric reductase transmembrane with domon related domain	-1.081	0.011856
tor5_c13628	NA	1.327	0.011882
tor5_c1788	protein	-1.289	0.011899
tor5_s26051	protein	1.106	0.011956
tor5_c6437	uncharacterized protein	1.068	0.012015
tor5_c17968	NA	-1.772	0.012024
tor5_c19752	NA	1.712	0.012058
tor5_rep_c663	pectinacetylesterase family protein	-1.054	0.012127
tor5_c21882	argininosuccinate lyase	-1.008	0.012142
tor5_c21062	NA	1.086	0.012168
tor5_c13065	NA	1.163	0.012195
tor5_s29622	protein	1.087	0.012284
tor5_c16423	NA	1.367	0.012309
tor5_c12566	NA	1.303	0.012314
tor5_rep_c8626	NA	-1.563	0.012325
tor5_c20904	3-beta hydroxysteroid dehydrogenase	1.234	0.012335
tor5_c16045	dna gyrase subunit a family protein	1.221	0.012443
tor5_c5143	brassinosteroid receptor	-1.016	0.012496
tor5_c13283	l-galactose-1-phosphate phosphatase	1.485	0.012508
tor5_rep_c8968	bifunctional inhibitor lipid-transfer protein seed storage 2s albumin-like protein	-1.059	0.012517
tor5_s28544	NA	1.208	0.012551
tor5_c15009	protein kinase chloroplast	-1.037	0.012564
tor5_rep_c14691	NA	1.3	0.012793
tor5_c9437	protein	-1.411	0.012793
tor5_c19338	NA	1.692	0.012802
tor5_s25976	NA	1.073	0.012842
tor5_c6503	lag1 and cln8 lipid-sensing domain containing protein	1.075	0.012887
tor5_rep_c6738	protein	1.504	0.012942
tor5_c6118	heavy metal cation transport	1.209	0.012955
tor5_c9313	NA	1.172	0.012959
tor5_c20640	NA	-1.324	0.013036
tor5_s29237	multidrug resistance	-1.192	0.013305
tor5_rep_c926	NA	-1.132	0.013378
tor5_rep_c17431	NA	1.119	0.013392
tor5_c3930	NA	-1.206	0.0134
tor5_s25556	NA	1.567	0.013426
tor5_s30451	aspartyl protease-like protein	-1.159	0.013428
tor5_c7833	protein	1.319	0.013448
tor5_c11841	nucleic acid binding	1.064	0.013473
tor5_rep_c12692	NA	1.106	0.013475
tor5_s29985	cytochrome p450	-1.837	0.013608
tor5_c15657	nadph-cytochrome p450 oxydoreductase	1.533	0.013647
tor5_rep_c3801	NA	1.257	0.013663
tor5_c17696	extracellular elastinolytic metalloproteinase precursor	1.662	0.013686
tor5_c21949	unnamed protein product [Vitis vinifera]	-1.282	0.01371
tor5_rep_c1141	fasciclin-like arabinogalactan protein	-1.397	0.013797
tor5_c4059	sucrose synthase	-1.393	0.013854
tor5_s27205	coniferyl-alcohol glucosyltransferase	-1.644	0.01387
tor5_c8646	n-acetylglucosamine-phosphate mutase	-1.205	0.013922
tor5_s36663	60s ribosomal protein l6	-1.215	0.014036
tor5_c10443	protein	1.179	0.014111
tor5_c8090	NA	-2.367	0.014182
tor5_c3720	protein	1.386	0.014204
tor5_rep_c514	protein	-1.301	0.01424
tor5_rep_c18483	ketol-acid reductoisomerase	1.678	0.014249
tor5_c9824	NA	-1.095	0.014312
tor5_c8934	protein	1.122	0.014399
tor5_c8519	NA	1.421	0.01441
tor5_c3340	NA	-1.26	0.014443
tor5_c8055	NA	-1.82	0.014446
tor5_c16534	small subunit ribosomal protein 8	1.462	0.014508
tor5_c14913	NA	-1.174	0.014611
tor5_c20651	small nuclear ribonucleoprotein u1a	-1.486	0.014659
tor5_s27888	l-ascorbate peroxidase	-1.32	0.014691
tor5_s35838	NA	-1.398	0.014719
tor5_rep_c13285	NA	-1.382	0.014726
tor5_rep_c10090	NA	-1.221	0.014734
tor5_c14861	NA	1.082	0.014805
tor5_s31490	histone h3	-1.309	0.014813
tor5_c19392	protein	-1.328	0.014824
tor5_c13508	serine-threonine protein plant-	1.14	0.015033
tor5_c11536	polcalcin jun	-1.056	0.015234
tor5_c8806	NA	-1.346	0.015319
tor5_c19545	NA	1.756	0.015364
tor5_s31994	---NA---	-1.37	0.015457
tor5_c16746	NA	1.467	0.015471
tor5_c20336	alpha-galactosidase alpha-n-	-1.219	0.015498
tor5_c18561	chromatin remodeling complex subunit	-1.282	0.015501
tor5_c19107	pectin methylesterase isoform alpha	-1.206	0.015541
tor5_s26055	cytochrome p450-like protein	-1.397	0.015545
tor5_rep_c8826	NA	-1.18	0.015571
tor5_c5448	sugar transport protein 14	1.309	0.015573
tor5_rep_c14809	ubiquitin-like post-translational modifier	1.117	0.015595
tor5_c2831	triosephosphate isomerase	-1.36	0.015648
tor5_c20606	NA	1.511	0.015699
tor5_rep_c7077	protein	1.043	0.015751
tor5_c16529	NA	1.142	0.015835
tor5_rep_c3240	adenosine kinase 1	1.072	0.015867
tor5_c18866	protein	1.132	0.01587
tor5_c19471	NA	-1.059	0.015876
tor5_s35335	NA	1.012	0.015882
tor5_c16189	NA	1.696	0.015905
tor5_rep_c3465	zinc finger	-2.751	0.015939
tor5_c14010	transparent testa 12 protein	1.084	0.016
tor5_c2323	fyve finger-containing phosphoinositide	-1.257	0.01604
tor5_rep_c4774	rna polymerase	1.007	0.016054
tor5_c15049	NA	1.071	0.016109
tor5_c20584	NA	1.622	0.016121
tor5_c2867	cue domain containing protein	1.24	0.016152
tor5_c9973	NA	-1.151	0.016195
tor5_c14161	NA	-1.303	0.016326
tor5_rep_c15442	proteasome subunit alpha type 3	-1.006	0.016382
tor5_c14659	NA	1.386	0.016465
tor5_c23188	NA	1.284	0.016498
tor5_c17290	NA	1.276	0.016508
tor5_s27233	sc3 protein	1.333	0.016515
tor5_rep_c10747	NA	-1.303	0.016524
tor5_s34476	NA	-1.108	0.016573
tor5_rep_c15186	NA	1.177	0.016613
tor5_c5940	NA	-1.295	0.016666
tor5_s35200	calmodulin 2-like protein	-1.3	0.016699
tor5_c17742	NA	1.631	0.01684
tor5_c9565	NA	-1.419	0.016845
tor5_s26669	NA	1.01	0.016852
tor5_rep_c768	invertase pectin methylesterase inhibitor family protein	1.265	0.016888
tor5_s25736	NA	1.388	0.016902
tor5_s30860	NA	-1.337	0.017041
tor5_c4557	protein	1.254	0.017046
tor5_c21566	NA	1.671	0.017219
tor5_rep_c5702	protein	1.519	0.017242
tor5_c3292	protein	1.649	0.017285
tor5_c10735	60s ribosomal protein l6	1.239	0.017321
tor5_rep_c1667	pq-loop repeat family protein	-1.116	0.017329
tor5_c7695	protein	-1.453	0.01733
tor5_c10906	protein	-1.177	0.017385
tor5_c5389	osmotin-like protein	1.018	0.017396
tor5_c16351	ap2 erf domain-containing transcription factor	1.323	0.01744
tor5_c13003	NA	1.068	0.017464
tor5_s32421	NA	-1.467	0.017482
tor5_c16453	NA	1.178	0.017514
tor5_c7574	protein	1.031	0.017579
tor5_s29128	beta chain	-1.301	0.017581
tor5_c7450	NA	1.042	0.017611
tor5_s25639	NA	1.101	0.017674
tor5_c12829	NA	1.456	0.017748
tor5_c20275	NA	-1.072	0.017855
tor5_rep_c17860	NA	-1.115	0.017903
tor5_c22420	pla3_orysi ame: full=phospholipase a1-ii 3 flags: precursor	1.095	0.017951
tor5_c9077	u4 u6 small nuclear ribonucleoprotein	-1.041	0.017959
tor5_c23017	NA	-1.306	0.017968
tor5_c13394	ethylene-responsive transcription factor 5	1.159	0.017969
tor5_c23891	NA	-1.071	0.017969
tor5_c14866	NA	1.016	0.018002
tor5_c18188	ras gtpase	1.391	0.018011
tor5_c6672	serine threonine-protein kinase rio1	1.188	0.018052
tor5_c8590	9-cis-epoxycarotenoid dioxygenase	-1.014	0.018082
tor5_s32353	NA	1.437	0.018116
tor5_c7734	NA	1.91	0.018131
tor5_c11909	NA	1.513	0.018232
tor5_c19632	protein	-1.04	0.018267
tor5_rep_c10348	NA	-1.455	0.018335
tor5_c19957	NA	-1.371	0.018392
tor5_s33144	acyl- -binding domain 3	-1.33	0.018419
tor5_c14407	nucleic acid binding	1.097	0.018459
tor5_c3843	NA	1.368	0.01852
tor5_rep_c6872	short chain alcohol	1.411	0.018764
tor5_rep_c11480	NA	-1.299	0.01883
tor5_c5179	calcium binding protein with ef-hand motif	1.32	0.018925
tor5_s36425	protein	-1.06	0.018934
tor5_s34105	potassium efflux antiporter	-1.518	0.018986
tor5_c20962	NA	1.129	0.019032
tor5_s35537	NA	-1.157	0.01905
tor5_s27089	NA	1.208	0.019075
tor5_c16816	c2h2-like zinc finger protein	1.244	0.019162
tor5_rep_c24846	NA	-1.158	0.019186
tor5_s33951	protein	-1.062	0.0192
tor5_c2087	NA	1.001	0.019239
tor5_c19652	NA	-1.083	0.019245
tor5_c22683	NA	1.78	0.019276
tor5_rep_c16672	NA	1.116	0.019288
tor5_rep_c17656	predicted protein [Populus trichocarpa]	-1.473	0.019299
tor5_c14086	protein	-1.276	0.019396
tor5_c13492	NA	-2.498	0.019459
tor5_s31139	NA	1.698	0.019494
tor5_c11334	-dihydroxy-3-keto-5-methylthiopentene dioxygenase	1.146	0.019519
tor5_c21558	ring u-box domain-containing protein	1.238	0.019528
tor5_rep_c53	hypothetical protein [Paramecium tetraurelia strain d4-2]	1.027	0.019593
tor5_c17381	tumor-related protein	1.145	0.019644
tor5_c6289	ribonucleotide reductase	1.104	0.019662
tor5_c22216	NA	1.109	0.019684
tor5_c11592	NA	1.153	0.019741
tor5_c11457	NA	-1.42	0.019741
tor5_c7993	dna-binding protein	-1.313	0.019818
tor5_c11971	NA	1.511	0.019882
tor5_rep_c1439	NA	1.276	0.019919
tor5_s27678	serine threonine-protein kinase	-1	0.019945
tor5_c2958	NA	-1.251	0.020008
tor5_c8423	NA	1.349	0.020023
tor5_c10853	NA	-1.093	0.020134
tor5_rep_c17137	cytochrome p450	1.137	0.020206
tor5_c22999	NA	-1.363	0.020316
tor5_c11924	nadh dehydrogenase subunit 7	1.458	0.020415
tor5_rep_c828	heat shock protein 90	-1.094	0.020508
tor5_rep_c3583	NA	1.188	0.020547
tor5_rep_c3331	protein transport protein sec61 subunit beta	1.081	0.020568
tor5_c9378	ubiquinone biosynthesis monooxygenase coq6	-1.295	0.020586
tor5_c23270	NA	1.23	0.020604
tor5_s30413	lag1 and cln8 lipid-sensing domain containing protein	-1.085	0.020642
tor5_s32297	feebly-like protein	1.202	0.020695
tor5_c18413	glycosyltransferase family protein	1.279	0.020766
tor5_s33523	NA	1.128	0.020784
tor5_c7221	101 kda heat shock protein	-1.187	0.020796
tor5_c14735	wrky transcription	-1.155	0.020797
tor5_s29481	heat shock 70kda protein 1 8	-1.865	0.020797
tor5_s28122	NA	1.199	0.020856
tor5_c18002	NA	-1.087	0.020872
tor5_c16584	NA	1.387	0.020895
tor5_c10275	phox domain-containing protein	-1.657	0.020922
tor5_c4138	NA	2.069	0.020935
tor5_c8834	60s ribosomal protein l24	1.575	0.020989
tor5_c15940	protein	-1.184	0.021042
tor5_c13500	hypothetical protein VITISV_009267 [Vitis vinifera]	-1.196	0.021082
tor5_c6361	homeodomain leucine zipper protein vrs1	-1.257	0.021125
tor5_c20681	protein	-1.104	0.021151
tor5_c11902	NA	1.084	0.021347
tor5_s33608	clathrin assembly protein ap19 homolog	-1.316	0.0214
tor5_c15429	patatin t5	1.743	0.021445
tor5_rep_c10933	protein	-1.055	0.021445
tor5_c15085	NA	-1.086	0.021504
tor5_rep_c24916	NA	1.213	0.021527
tor5_c18533	protein	1.035	0.021583
tor5_c5642	1-deoxy-d-xylulose 5-phosphate synthase	1.94	0.021621
tor5_s35182	NA	1.673	0.021693
tor5_c14930	NA	1.198	0.021733
tor5_s25249	NA	1.086	0.021764
tor5_rep_c1553	lipoamide dehydrogenase 1	1.161	0.0218
tor5_rep_c4577	bet1 sft1-related snare	1.161	0.021955
tor5_c17498	sigma factor	1.042	0.022021
tor5_rep_c1382	protein	-1.387	0.022161
tor5_rep_c4870	NA	1.029	0.022168
tor5_c2290	e3 ubiquitin ligase big brother	1.203	0.022203
tor5_c4395	bola-like protein	-1.13	0.022213
tor5_c23917	clathrin coat assembly protein ap-	-1.111	0.022229
tor5_s33529	NA	-1.603	0.02225
tor5_c6273	cytochrome c biogenesis protein	-1.343	0.02226
tor5_s30058	NA	1.157	0.022284
tor5_rep_c3003	NA	1.024	0.02232
tor5_c5116	uncharacterized protein	1.305	0.022343
tor5_c11297	protein	-1.62	0.022343
tor5_rep_c17698	NA	1.191	0.022348
tor5_s27210	NA	1.052	0.022463
tor5_c3946	methylcrotonoyl- carboxylase subunit alpha	1.118	0.022607
tor5_c23076	transducin wd40 domain-containing protein	1.298	0.022677
tor5_c21872	gtp-binding protein	-1.109	0.022749
tor5_s35109	NA	-1.024	0.022806
tor5_rep_c1614	protein	1.129	0.022883
tor5_s35918	14-3-3 protein	1.15	0.022921
tor5_c8861	plastid-lipid-associated protein	1.021	0.022967
tor5_c21525	NA	-1.443	0.022996
tor5_c7946	NA	1.267	0.023005
tor5_s36551	metalloendoproteinase 1	1.351	0.023062
tor5_c3408	galactinol synthase	1.166	0.023062
tor5_s26268	NA	1.259	0.023108
tor5_rep_c1728	NA	-1.457	0.023185
tor5_rep_c16209	2-oxoglutarate and fe -dependent oxygenase-like protein	1.15	0.023326
tor5_rep_c11456	NA	1.477	0.023458
tor5_rep_c4170	NA	-2.301	0.023494
tor5_c6888	ring u-box domain-containing protein	1.321	0.023708
tor5_rep_c19106	NA	-1.387	0.02375
tor5_c2935	soluble inorganic pyrophosphatase	1.164	0.023763
tor5_c8609	translation initiation factor eif-5b	1.22	0.023784
tor5_s29017	NA	1.254	0.023815
tor5_c14317	e3 ubiquitin-protein ligase makorin	1.166	0.023894
tor5_c8672	NA	-1.045	0.023923
tor5_rep_c27168	glutathione s-transferase protein	1.238	0.023975
tor5_c11407	NA	-1.449	0.023975
tor5_c18907	NA	-1.008	0.02408
tor5_c15094	NA	1.127	0.024293
tor5_s26932	NA	-1.11	0.024293
tor5_c13880	NA	-1.273	0.024348
tor5_c23448	NA	-1.284	0.024431
tor5_c16673	NA	1.768	0.02453
tor5_c15069	nup133 nup155-like protein	1.029	0.024608
tor5_c12833	protein	1.463	0.024609
tor5_c15091	NA	1.224	0.024637
tor5_s28133	NA	1.082	0.024652
tor5_c4652	NA	-1.429	0.024683
tor5_c2722	vernalization5 vin3-like protein	-1.018	0.024821
tor5_rep_c10744	NA	-1.194	0.024848
tor5_c12175	protein	1.12	0.024855
tor5_c5450	nad -linked oxidoreductase-like protein	1.216	0.024881
tor5_rep_c22301	NA	1.155	0.024901
tor5_c24854	NA	1.214	0.024997
tor5_s26615	protein	-1.168	0.025149
tor5_c14793	NA	-1.439	0.025187
tor5_c20829	NA	1.01	0.025195
tor5_c18639	NA	1.207	0.025243
tor5_c3818	NA	-1.155	0.025249
tor5_s27967	NA	-1.101	0.025279
tor5_c14609	protein	-1.138	0.025285
tor5_rep_c16337	protein	-1.05	0.025286
tor5_s34916	bzip transcription factor family protein	-1.209	0.025349
tor5_c2848	NA	1.022	0.025399
tor5_c13109	NA	-1.016	0.02541
tor5_rep_c22753	NA	-1.621	0.025436
tor5_rep_c288	rossmann-fold nad -binding domain-containing protein	-1.507	0.02544
tor5_c20509	tir-nbs-lrr resistance protein	1.325	0.025502
tor5_c11065	zinc-finger protein	-1.202	0.025729
tor5_c11783	---NA---	1.04	0.025744
tor5_rep_c455	hyoscyamine 6 beta-hydroxylase	-1.216	0.025783
tor5_c22170	cytochrome p450	-1.179	0.025969
tor5_s32850	NA	-1.054	0.026047
tor5_c23831	NA	-1.333	0.026061
tor5_c9369	NA	-1.322	0.0261
tor5_rep_c10423	histone	-1.009	0.026103
tor5_s25491	dna-directed rna polymerase iii subunit c19	1.034	0.026151
tor5_c9076	lil3 protein	1.109	0.026161
tor5_c11138	atp binding	-1.085	0.026282
tor5_c5385	NA	1.097	0.026284
tor5_c14130	protein	1.427	0.026316
tor5_rep_c18450	NA	1.371	0.026482
tor5_c8680	NA	1.282	0.026497
tor5_c22185	NA	-1.209	0.026505
tor5_c13640	NA	1.255	0.026522
tor5_c15182	hla-b associated transcript 1	1.166	0.026522
tor5_c2977	NA	1.299	0.026578
tor5_rep_c1210	putrescine n-methyltransferase	-1.194	0.026655
tor5_rep_c20747	actin	-1.035	0.026677
tor5_c18983	NA	1.762	0.026705
tor5_rep_c1407	protein	1.389	0.026714
tor5_c21201	NA	1.066	0.026792
tor5_rep_c21511	secretory carrier membrane protein	1.236	0.02686
tor5_c24485	NA	1.703	0.027122
tor5_c20799	NA	1.224	0.027168
tor5_c4507	NA	1.251	0.027236
tor5_s29320	protein	1.422	0.027241
tor5_c21252	NA	1.335	0.02727
tor5_c11515	ring zinc finger-containing protein	1.068	0.027393
tor5_rep_c4643	ubiquitin carboxyl-terminal hydrolase 13	1.261	0.027421
tor5_c3694	NA	1.664	0.027433
tor5_s31065	NA	-1.152	0.027604
tor5_rep_c4683	NA	1.085	0.027612
tor5_s30011	60s ribosomal protein l18a	-1.349	0.027621
tor5_rep_c10351	NA	1.046	0.027652
tor5_s32872	indole-3-glycerol phosphate synthase	-1.094	0.027671
tor5_c23044	NA	1.205	0.027719
tor5_c1867	phosphoribosylanthranilate isomerase	1.362	0.027727
tor5_rep_c2024	60s ribosomal protein l37a	1.082	0.027897
tor5_c18080	protein	1.069	0.028109
tor5_c9068	NA	-1.113	0.028178
tor5_c3957	aspartyl-trna synthetase	1.029	0.028241
tor5_c19362	gibberellin-regulated protein	1.07	0.028336
tor5_rep_c4452	set domain protein	-1.545	0.028372
tor5_c16103	NA	-1.007	0.028397
tor5_rep_c3190	uncharacterized protein	-1.938	0.028399
tor5_c15813	NA	1.363	0.028508
tor5_rep_c723	cap-binding protein	1.232	0.028598
tor5_c24724	NA	-1.523	0.028652
tor5_s25756	NA	1.141	0.028685
tor5_s30177	mandelonitrile glucosyltransferase ugt85a19	-1.155	0.028705
tor5_c15638	NA	1.427	0.028722
tor5_c16650	NA	1.234	0.028834
tor5_c13945	NA	1.069	0.028866
tor5_c4613	rna-binding protein precursor	-1.103	0.028894
tor5_rep_c397	NA	1.071	0.028981
tor5_c12972	NA	-1.332	0.029172
tor5_s22900	---NA---	1.061	0.029289
tor5_c22246	adenylate kinase	1.198	0.02934
tor5_c18299	protein	1.002	0.029423
tor5_rep_c6042	NA	-1.171	0.029507
tor5_c17872	unknown [Glycine max]	1.241	0.029713
tor5_s26507	protein	-1.184	0.029763
tor5_s29419	60s ribosomal protein l31	1.162	0.029864
tor5_rep_c1894	NA	-1.091	0.029867
tor5_c12381	transcription corepressor	1.48	0.029955
tor5_c14758	NA	1.092	0.029988
tor5_rep_c18018	NA	-2.046	0.030027
tor5_s27041	protein dicer-like 2	1.121	0.030055
tor5_c1764	uv excision repair protein	1.051	0.030062
tor5_c12866	enth vhs-like protein	-1.046	0.030113
tor5_c5768	2-dehydro-3-deoxyphosphooctonate aldolase	-1.613	0.030141
tor5_c9860	NA	1.114	0.030149
tor5_c11686	NA	-1.058	0.030225
tor5_s29297	ubiquitin-like protein smt3	1.465	0.030234
tor5_c20083	NA	1.473	0.03046
tor5_c13472	zgc:172187 protein	1.119	0.030487
tor5_c2011	transcription factor iia large subunit	1.016	0.030502
tor5_rep_c19586	NA	-1.168	0.030502
tor5_c8530	gtp-binding protein 1	-2.288	0.030502
tor5_c22351	NA	1.139	0.030521
tor5_c14914	NA	-1.358	0.030546
tor5_c23348	NA	1.095	0.03068
tor5_rep_c14521	cytochrome p450	-1.031	0.030708
tor5_c23216	cinnamoyl- reductase	-1.106	0.030724
tor5_c2683	50s ribosomal protein l33	1.115	0.030811
tor5_s30323	cbs domain-containing protein	-1.364	0.030811
tor5_c13275	major facilitator protein	1.166	0.030841
tor5_c7612	NA	-1.006	0.030841
tor5_rep_c13128	NA	-1.047	0.030865
tor5_c18426	NA	1.052	0.030894
tor5_rep_c471	NA	1.192	0.030993
tor5_c19760	tetratricopeptide repeat-containing protein	1.401	0.031144
tor5_c14811	NA	1.003	0.031236
tor5_c24621	NA	1.32	0.03127
tor5_c23707	NA	1.273	0.031489
tor5_c16128	flc-like 1 splice variant 1	-1.176	0.031499
tor5_rep_c351	2-oxoglutarate-dependent dioxygenase	1.113	0.031583
tor5_s25111	NA	1.784	0.031596
tor5_c4402	NA	1.266	0.031599
tor5_c18290	NA	1.056	0.031653
tor5_c19510	NA	-1.152	0.031842
tor5_s30476	ribosomal protein	-1.369	0.031855
tor5_s31245	NA	1.136	0.031939
tor5_c5778	NA	1.167	0.031945
tor5_c7470	protein	-1.178	0.031965
tor5_c11002	NA	1.102	0.03203
tor5_rep_c5460	2-oxoglutarate-dependent dioxygenase	-1.149	0.032092
tor5_c4770	copper amine oxidase family protein	1.153	0.032111
tor5_rep_c379	aspartic proteinase	-1.121	0.032111
tor5_c8375	NA	1.002	0.032174
tor5_c17577	NA	-1.276	0.032282
tor5_s28904	NA	1.267	0.032504
tor5_c21439	NA	-1.001	0.032575
tor5_c14159	protein phosphatase regulatory	1.148	0.032753
tor5_c10812	NA	1.02	0.032903
tor5_c18187	NA	-1.312	0.032951
tor5_c3854	at1g52190-like protein	-1.089	0.03307
tor5_c17763	2-phosphoglycerate kinase-related protein	1.468	0.033087
tor5_rep_c87	protein	-1.168	0.033188
tor5_rep_c113	beta galactosidase 1	1.017	0.033244
tor5_c2476	NA	1.014	0.033315
tor5_c15800	NA	1.303	0.033361
tor5_s25818	sinapoylglucose:choline sinapoyltransferase	-1.563	0.033383
tor5_c5951	NA	1.487	0.033399
tor5_c16831	(-)-isopiperitenol dehydrogenase	1.143	0.033411
tor5_c7885	rna-binding protein cp33	1.01	0.033657
tor5_c5827	uncharacterized protein	-1.031	0.033657
tor5_c14090	NA	1.711	0.033699
tor5_c7124	atp binding	-1.745	0.033711
tor5_c12810	NA	-1.108	0.03379
tor5_c10993	NA	-1.21	0.033843
tor5_rep_c18079	uncharacterized protein	1.695	0.033871
tor5_c2555	NA	-1.034	0.033899
tor5_c10241	NA	1.176	0.033914
tor5_c2493	protein	-1.186	0.033918
tor5_s31061	NA	1.148	0.03411
tor5_c3146	NA	-1.025	0.034141
tor5_s25630	NA	-1.031	0.034141
tor5_c18752	aspartate carbamoyltransferase	-1.175	0.034148
tor5_c11581	NA	-1.078	0.034155
tor5_c11793	NA	-1.042	0.034272
tor5_c8892	NA	1.148	0.034353
tor5_c12559	uncharacterized protein	-1.005	0.034367
tor5_rep_c443	aldehyde dehydrogenase	1.088	0.034433
tor5_c12619	NA	-1.034	0.034575
tor5_c5543	NA	-1.13	0.034648
tor5_s27281	apyrase 3	1.374	0.03469
tor5_c18733	NA	-1.206	0.034808
tor5_c14678	NA	1.443	0.034829
tor5_c13247	NA	1.593	0.035007
tor5_s32167	NA	1.472	0.035007
tor5_s30941	NA	-1.319	0.035067
tor5_c9171	NA	-1.084	0.035118
tor5_rep_c1049	wound-induced protein win2	1.242	0.035166
tor5_c23453	NA	-1.011	0.035237
tor5_c3938	NA	1.155	0.035289
tor5_c14232	NA	-1.084	0.035326
tor5_c1363	atp-dependent clp protease proteolytic	1.117	0.035368
tor5_c23736	rna-binding region rnp-1 domain-containing protein	1.366	0.03539
tor5_c10438	unknown [Populus trichocarpa]	-1.066	0.035609
tor5_c20156	NA	-1.43	0.035706
tor5_c12713	NA	1.563	0.035863
tor5_rep_c1583	usp family protein	1.515	0.035886
tor5_s36690	NA	1.119	0.035997
tor5_c16426	NA	-1.252	0.036059
tor5_s26239	NA	-1.685	0.036096
tor5_s27442	peptidyl-prolyl cis-trans isomerase	1.172	0.036129
tor5_rep_c11603	nitrate transmembrane transporter	1.486	0.036139
tor5_c4519	NA	1.118	0.036178
tor5_c3176	NA	-1.094	0.03618
tor5_c23970	NA	1.554	0.036219
tor5_c18384	uncharacterized protein	1.058	0.036392
tor5_c10111	ribonucleoside-diphosphate reductase large subunit	1.215	0.036503
tor5_c12267	NA	1.136	0.036692
tor5_c18948	NA	-1.04	0.036731
tor5_s30255	uncharacterized protein	-1.29	0.036734
tor5_c5830	chloroplast lipocalin	-1.14	0.036916
tor5_c8907	hydroxyproline-rich glyco protein	1.279	0.037041
tor5_c24624	NA	-1.152	0.037211
tor5_s36197	caffeoyl- 3-o-methyltransferase	1.535	0.03722
tor5_c9198	nbs-lrr resistance protein	-1.138	0.037367
tor5_c6522	NA	1.415	0.03739
tor5_c24269	replication factor c	1.007	0.037436
tor5_c22773	NA	-1.48	0.037499
tor5_s29946	NA	1.291	0.037507
tor5_c17396	NA	-1.158	0.037573
tor5_s31910	eukaryotic translation initiation factor 4e	1.607	0.037579
tor5_c15459	NA	-1.239	0.037592
tor5_rep_c15370	cytochrome b5	-1.362	0.037643
tor5_rep_c762	water channel protein	-1.314	0.037797
tor5_c6823	transcription factor bhlh112	-1.012	0.037806
tor5_c9232	protein	1.096	0.037884
tor5_c16781	NA	1.803	0.038009
tor5_c23402	sucrose synthase	-1.119	0.038118
tor5_c20295	naringenin 3-dioxygenase like protein	1.28	0.038232
tor5_c19724	dna-directed rna polymerases and iii kda polypeptide	1.174	0.038244
tor5_rep_c4497	NA	-1.349	0.038313
tor5_c15507	40s ribosomal protein	1.364	0.038324
tor5_rep_c82	ethylene insensitive 3 class transcription factor	1.11	0.038357
tor5_c11766	NA	1.057	0.038384
tor5_c2137	glycosyltransferase 5	-1.161	0.038391
tor5_c22272	brassinosteroid insensitive 1-associated receptor kinase 1	-1.105	0.038402
tor5_s35592	NA	-1.117	0.038478
tor5_c2464	nam (no apical meristem)-like protein	-1.029	0.038548
tor5_rep_c5521	indole-3-acetic acid inducible 4	1.464	0.038622
tor5_c22807	NA	-1.08	0.038992
tor5_c21507	serine esterase family protein	-1.191	0.039093
tor5_rep_c8896	NA	-1.602	0.039093
tor5_c5216	NA	-1.076	0.039183
tor5_c16431	pre-mrna splicing factor	1.183	0.039199
tor5_c3069	NA	-1.081	0.039223
tor5_rep_c8926	NA	1.142	0.039234
tor5_c23372	NA	-1.157	0.039326
tor5_c15894	NA	-1.03	0.039351
tor5_c11956	NA	-1.123	0.039423
tor5_c19130	af335244_1mads-box transcription factor fbp28	-1.005	0.039458
tor5_rep_c11825	NA	1.033	0.039573
tor5_c2811	macrophage migration inhibitory factor family protein	1.135	0.039623
tor5_c13350	protein binding	1.028	0.039698
tor5_c22211	zinc finger	1.007	0.039705
tor5_c5672	NA	1.674	0.039714
tor5_c22904	proteasome subunit beta type-1	1.222	0.039829
tor5_rep_c19817	NA	1.664	0.039929
tor5_c13153	translin associated factor	-1.297	0.040004
tor5_c18381	integral membrane transporter family protein	-1.166	0.040056
tor5_c24177	vacuolar calcium ion transporter h(+) exchanger	-1.115	0.040188
tor5_c6975	membrane trafficking factor	-1.041	0.040349
tor5_s32336	NA	1.382	0.040456
tor5_rep_c1803	pointed first leaf	1.208	0.04046
tor5_c3007	dual specificity protein	-1.005	0.040461
tor5_rep_c11	mate efflux domain-containing protein	-1.278	0.040483
tor5_c20241	NA	1.346	0.040502
tor5_c10277	protein	-1.032	0.040691
tor5_c21360	NA	-1.027	0.040705
tor5_c5259	polyamine oxidase	-1.031	0.040773
tor5_c13714	NA	1.121	0.040863
tor5_rep_c13001	auxin-repressed protein	1.089	0.0409
tor5_rep_c17702	cytochrome p450	-1.213	0.04091
tor5_c3023	33kda precursor protein of oxygen-evolving complex	-1.222	0.040927
tor5_c15460	NA	-1.131	0.041009
tor5_c15965	amyloid beta precursor protein binding protein 1	-1.006	0.041046
tor5_rep_c1700	NA	-1.234	0.041074
tor5_c7141	aspartic proteinase nepenthesin-1	-1.11	0.041136
tor5_c22680	caffeate o-methyltransferase	-1.067	0.041154
tor5_rep_c849	methyltransferase pmt3	-1.124	0.041159
tor5_c9559	NA	1.356	0.041168
tor5_c11617	transcription factor e2 dimerization partner protein	-1.031	0.041194
tor5_c6669	protein z	-1.063	0.041227
tor5_c22929	beta-ig-h3 domain-containing protein	-1.609	0.041326
tor5_c4283	NA	1.281	0.041447
tor5_c20000	atp binding	1.402	0.041451
tor5_c20389	NA	1.071	0.041494
tor5_c10486	phd finger protein	-1.299	0.041511
tor5_rep_c12523	NA	1.108	0.041614
tor5_c11907	NA	-1.098	0.041775
tor5_s30368	NA	-1.098	0.041792
tor5_rep_c1001	unnamed protein product [Vitis vinifera]	1.165	0.041798
tor5_s28838	NA	-3.041	0.041819
tor5_c23084	serine threonine protein	-1.332	0.042165
tor5_s34166	profilin 2	-1	0.042382
tor5_s25739	NA	1.1	0.042428
tor5_c18246	NA	1.305	0.042492
tor5_c12876	protein	-1.172	0.042517
tor5_c5196	beta-ig-h3 domain-containing protein	-1.264	0.042645
tor5_c15750	NA	-1.132	0.042688
tor5_s26853	NA	-1.255	0.042688
tor5_c12432	NA	1.006	0.042718
tor5_c18197	NA	1.138	0.042899
tor5_rep_c1229	NA	1.261	0.042905
tor5_c14267	NA	1.02	0.042908
tor5_s27283	NA	-1.018	0.043018
tor5_s26619	chromatin-remodeling protein 11	1.584	0.043037
tor5_c19498	phenylalanyl-trna synthetase alpha	2.01	0.04307
tor5_c3056	NA	1.147	0.043187
tor5_c23326	NA	1.126	0.043384
tor5_c13321	NA	-1.114	0.043421
tor5_c5519	Polyprotein, putative [Solanum demissum]	-1.266	0.043543
tor5_c22939	thaumatin-like protein	-1.103	0.043977
tor5_s23726	NA	1.46	0.044104
tor5_s29368	NA	1.162	0.044143
tor5_c17374	multicopper oxidase	-1.075	0.044198
tor5_c8048	phosphomevalonate kinase	1.011	0.044225
tor5_c14313	NA	1.216	0.044338
tor5_c5896	polygalacturonase non-catalytic subunit jp650	1.1	0.044456
tor5_c17816	NA	-1.159	0.044519
tor5_rep_c17673	NA	1.676	0.044588
tor5_c20733	NA	1.099	0.044602
tor5_c8633	NA	1.43	0.044742
tor5_c3282	o-acetyltransferase-like protein	-1.114	0.044839
tor5_c21857	NA	1.009	0.044918
tor5_s29778	nadh-ubiquinone oxidoreductase subunit	1.068	0.044935
tor5_s36463	NA	1.241	0.044944
tor5_rep_c10880	NA	-1.122	0.045108
tor5_c21489	atp binding	1.541	0.045254
tor5_s34503	NA	1.383	0.045268
tor5_rep_c3626	phosphoenolpyruvate carboxylase	1.086	0.045286
tor5_c21180	ufd1 like protein	1.045	0.045303
tor5_rep_c17421	alpha-muscle actin	1.156	0.045661
tor5_c13775	NA	1.061	0.045766
tor5_s29876	NA	1.087	0.045854
tor5_s33106	NA	-1.011	0.045954
tor5_c16719	NA	-1.004	0.046049
tor5_c13927	NA	1.007	0.046169
tor5_c23734	uncharacterized protein	1.05	0.046225
tor5_s33978	NA	-1.227	0.046401
tor5_c6989	NA	1.298	0.046627
tor5_rep_c8625	60s ribosomal protein	1.062	0.046665
tor5_c23680	NA	-1.078	0.046766
tor5_s33447	NA	1.206	0.0468
tor5_c14611	NA	1.882	0.046867
tor5_c19838	atp binding	-1.116	0.04692
tor5_c6678	NA	1.54	0.046999
tor5_c2016	u-box domain-containing protein 62	1.13	0.047004
tor5_c18359	protein	-1.226	0.047064
tor5_c16957	NA	1.027	0.047086
tor5_s28532	40s ribosomal protein s14	1.249	0.047122
tor5_c11295	NA	1.088	0.047137
tor5_s27962	NA	-1.011	0.047137
tor5_c12768	NA	1.063	0.047233
tor5_s34621	cbl-interacting serine threonine-protein	1.124	0.047251
tor5_rep_c880	NA	1.325	0.047315
tor5_s25928	NA	1.08	0.047328
tor5_c21792	early-responsive to dehydration stress-related protein	1.069	0.047384
tor5_c20737	ureide permease 4	1.486	0.047567
tor5_rep_c16750	NA	1.421	0.047741
tor5_c23574	NA	-1.041	0.047896
tor5_c12477	NA	1.225	0.047899
tor5_s28490	NA	-1.091	0.048102
tor5_c17346	NA	1.313	0.048261
tor5_c10729	NA	1.655	0.048389
tor5_c12468	NA	1.681	0.048824
tor5_c23338	late embryogenesis abundant-like protein	1.122	0.048842
tor5_c9023	major facilitator protein	-1.043	0.048895
tor5_rep_c17401	NA	-1.507	0.048939
tor5_rep_c2795	NA	-1.216	0.04903
tor5_s35224	NA	-1.037	0.049034
tor5_rep_c5509	NA	1.046	0.049137
tor5_c23272	serine threonine protein kinase	1.27	0.049292
tor5_c16842	NA	-1.018	0.049347
tor5_c9605	aconitase family protein	1.316	0.04951
tor5_c11463	potassium channel	1.022	0.049513
tor5_c2362	purine permease	1.021	0.049572
tor5_c13166	NA	-1.824	0.049703
tor5_c24418	NA	1.153	0.050006
tor5_rep_c1964	alpha-muscle actin	-1.193	0.050006
tor5_rep_c7966	protein dicer-like 2	-1.081	0.050033
tor5_c19759	mads-domain transcription factor	-1.199	0.050036
tor5_c18390	uncharacterized protein	-1	0.050117
tor5_c6999	NA	1.196	0.050176
tor5_c9821	NA	-1.355	0.050176
tor5_c9567	auxin-regulated expressed	1.05	0.050337
tor5_c9527	NA	-1.161	0.050371
tor5_rep_c16248	NA	-1.216	0.050675
tor5_c14845	alpha- -mannosyltransferase	-1.032	0.050682
tor5_rep_c12902	NA	-1.161	0.050798
tor5_s36477	NA	-1.237	0.050877
tor5_s30324	alpha-amylase 2	-1.039	0.050892
tor5_c16715	low psii accumulation 3 protein	-1.309	0.051058
tor5_rep_c6542	translation initiation	-1.314	0.051077
tor5_c22397	pumilio 2	1.117	0.051089
tor5_c22936	NA	1.231	0.051306
tor5_s26931	remorin family protein	-1.054	0.05144
tor5_c8818	NA	-1.133	0.051566
tor5_s31525	wd-repeat membrane protein	1.311	0.051575
tor5_rep_c561	protein	1.004	0.051577
tor5_rep_c14383	NA	1.095	0.051639
tor5_c15705	protein	1.236	0.051661
tor5_c8051	NA	1.051	0.05172
tor5_c7387	bifunctional aspartokinase homoserine dehydrogenase 1	1.136	0.051776
tor5_s35876	s-like rnase	1.183	0.052011
tor5_c5163	trna (cytosine-5-)-methyltransferase nsun2-like	-1.046	0.052063
tor5_c6068	protein	1.319	0.052264
tor5_c9595	NA	1.54	0.052315
tor5_rep_c1082	NA	-1.017	0.052381
tor5_s32026	protein	-1.253	0.052464
tor5_rep_c503	with no lysine kinase	-1.116	0.052489
tor5_c16733	NA	1.578	0.05268
tor5_rep_c70	cysteine synthase	-1.189	0.052793
tor5_rep_c5864	protein	1.1	0.053242
tor5_c24998	NA	-1.151	0.053358
tor5_c12556	NA	-1.052	0.05378
tor5_c13995	NA	-1.581	0.053882
tor5_rep_c4033	NA	3.153	0.05391
tor5_c20975	NA	-1.098	0.053941
tor5_c6559	NA	1.187	0.054158
tor5_c8474	NA	1.304	0.054268
tor5_rep_c2095	NA	1.037	0.054323
tor5_c12846	NA	1.702	0.054387
tor5_c24434	NA	1.024	0.054441
tor5_s36497	acyl:coa ligase	1.014	0.05445
tor5_c5442	NA	1.085	0.054583
tor5_c21001	NA	-1.029	0.054673
tor5_c10329	myb transcription factor-like	1.195	0.054677
tor5_s36759	NA	-2.392	0.054794
tor5_s26345	diphosphonucleotide phosphatase 1	-1.072	0.055295
tor5_c7752	cation-chloride co-transporter 1	1.057	0.055397
tor5_c20706	NA	1.034	0.055497
tor5_c16163	NA	-1.017	0.055503
tor5_s26583	NA	-1.004	0.055511
tor5_c21973	protein	-1.102	0.055614
tor5_rep_c20321	NA	-1.038	0.055625
tor5_c18035	protein	-1.022	0.055708
tor5_c8046	wd-40 repeat family protein	1.164	0.055739
tor5_c5648	NA	1.274	0.055817
tor5_c8883	protein	1.22	0.055937
tor5_s33347	NA	-1.006	0.055959
tor5_s25483	NA	-2.935	0.056023
tor5_c16046	NA	1.575	0.056123
tor5_c24878	nodulin-like protein	1.187	0.056174
tor5_rep_c7297	NA	1.038	0.056481
tor5_c21100	NA	1.221	0.056671
tor5_c19970	glutaredoxin 3	-2.225	0.056975
tor5_s25260	NA	-1.217	0.056982
tor5_c18596	NA	1.207	0.057482
tor5_s33148	NA	1.054	0.057576
tor5_s26174	NA	1.195	0.057664
tor5_c4695	NA	-1.403	0.058239
tor5_c1465	opc-8:0 ligase1	-1.231	0.058535
tor5_c6734	NA	-1.494	0.058659
tor5_s25415	NA	1.004	0.058698
tor5_c23451	methionine adenosyltransferase alpha	1.434	0.058727
tor5_c11752	NA	1.031	0.058888
tor5_s26402	phospholipase d	-1.031	0.058895
tor5_c18614	NA	1.051	0.059376
tor5_c16205	NA	-1.478	0.059448
tor5_c19459	NA	-1.207	0.059483
tor5_s26527	NA	-1.128	0.05949
tor5_c23607	NA	-1.226	0.059588
tor5_c11618	NA	1.685	0.059608
tor5_c11944	tobamovirus multiplication 1	-1.451	0.059697
tor5_c16491	21 kda protein	-1.996	0.059702
tor5_c4243	protein	-1.211	0.059757
tor5_c3831	vps52 sac2 family protein	-1.05	0.059799
tor5_s25326	NA	1.042	0.059857
tor5_c22356	21 kda protein	-1.225	0.059866
tor5_s30409	protein	-2.503	0.060039
tor5_c5687	NA	-1.104	0.060122
tor5_c16226	NA	-1.005	0.060152
tor5_c1212	protein	-1.175	0.060532
tor5_c16533	udp-glucoronosyl udp-glucosyl transferase family protein	-1.135	0.061405
tor5_c4366	coatomer protein	-1.13	0.06155
tor5_c2979	tbp-associated factor 10	-1.032	0.061677
tor5_s25110	NA	-1.079	0.061738
tor5_rep_c2378	protein	-1.514	0.062279
tor5_c6619	atypical receptor-like kinase 1	1.102	0.062284
tor5_rep_c4670	NA	-1.008	0.0626
tor5_s30337	NA	1.147	0.062816
tor5_c22284	NA	1.037	0.062917
tor5_c20223	cyclic phosphodiesterase	-1.086	0.063051
tor5_s27799	NA	-1.319	0.063127
tor5_s27229	NA	1.012	0.063236
tor5_rep_c18869	ubiquinol-cytochrome c reductase complex ubiquinone-binding protein qp-c	-1.1	0.06354
tor5_c1891	translation initiation factor eif-3 subunit 7	-1.181	0.063642
tor5_s31762	NA	-1.266	0.063666
tor5_c10411	short-chain dehydrogenase reductase sdr	-1.063	0.063787
tor5_rep_c19028	NA	1.027	0.06381
tor5_c4602	protein binding protein	1.628	0.063832
tor5_s35048	NA	1.138	0.063956
tor5_c13699	p-type atpase	1.038	0.064025
tor5_s35498	atp binding	1.259	0.064172
tor5_rep_c6894	NA	-1.246	0.06428
tor5_s35812	splicing factor 3a subunit expressed	1.043	0.064586
tor5_c10409	NA	-1.031	0.064904
tor5_c21264	cbs domain containing protein	-1.238	0.064973
tor5_c17859	NA	-2.581	0.064976
tor5_rep_c24313	NA	1.147	0.064978
tor5_c20959	NA	1.118	0.065207
tor5_c24766	NA	-1.272	0.065363
tor5_rep_c842	elongation factor 1-beta	-1.093	0.065422
tor5_c7091	uncharacterized protein	1.034	0.065477
tor5_s26045	NA	-1.229	0.065483
tor5_c25076	NA	1.035	0.065591
tor5_c19627	protein	-1.303	0.06566
tor5_c15746	hypothetical protein VITISV_021000 [Vitis vinifera]	-1.012	0.065693
tor5_c9599	aspartic proteinase asp1	-1.051	0.065694
tor5_s25812	NA	-1	0.065722
tor5_c20380	NA	-1.518	0.065982
tor5_s36000	NA	-1.027	0.065994
tor5_c3233	fructokinase-like protein	-1.224	0.06604
tor5_c8874	NA	1.475	0.066289
tor5_c13345	NA	1.098	0.066352
tor5_rep_c10000	NA	-1.063	0.066601
tor5_c14563	endomembrane protein 70	1.185	0.066676
tor5_rep_c3116	translation initiation factor (eif-4a)	1.041	0.066849
tor5_c13231	subtilisin-like protease	-1.291	0.067012
tor5_c4735	glycosyl hydrolase family 38 protein	1.259	0.067045
tor5_c12089	NA	1.328	0.067309
tor5_rep_c648	vacuolar processing enzyme	1.236	0.067326
tor5_s27331	protein	-1.363	0.067442
tor5_c12969	uncharacterized protein	1.079	0.067494
tor5_c14035	rna helicase	1.044	0.067687
tor5_c20493	glutamine synthetase	-1.007	0.067796
tor5_rep_c2522	synaptotagmin a	1.064	0.068055
tor5_c20250	u6 snrna-associated sm-like protein lsm6	1.012	0.068131
tor5_s29388	amp dependent	1.105	0.068176
tor5_rep_c19959	NA	-1.692	0.068909
tor5_rep_c3072	NA	-1.058	0.069442
tor5_c7927	predicted protein [Populus trichocarpa]	-1.158	0.069466
tor5_s31887	carbohydrate-binding x8 domain-containing protein	-1.464	0.070189
tor5_c18852	NA	1.019	0.070207
tor5_c9450	protein	1.471	0.070232
tor5_s26054	NA	-1.05	0.070863
tor5_rep_c1273	ring u-box domain-containing protein	1.033	0.070883
tor5_c23763	NA	1.307	0.071091
tor5_rep_c1014	act domain-containing protein 3	-1.124	0.071226
tor5_c13519	NA	1.187	0.071288
tor5_c21954	NA	-1	0.07156
tor5_c18703	NA	-1.024	0.07178
tor5_c23639	NA	-1.061	0.071819
tor5_c24897	NA	1.539	0.071871
tor5_c20859	uncharacterized protein	-1.135	0.071974
tor5_rep_c8124	NA	-1.191	0.072557
tor5_rep_c2039	ribophorin i	1.219	0.072665
tor5_s23954	NA	1.031	0.072714
tor5_c12665	uncharacterized protein	-1.428	0.072831
tor5_s25255	NA	-1.058	0.073101
tor5_s26466	small nuclear ribonucleoprotein u1a	1.018	0.073168
tor5_rep_c6328	serine threonine-protein phosphatase pp1 isozyme 8	-1.121	0.073197
tor5_c5242	protein	1.243	0.073362
tor5_c20932	NA	1.417	0.073597
tor5_c18195	NA	-1.195	0.073622
tor5_c14893	eukaryotic translation initiation factor 2 beta subunit	-1.144	0.073765
tor5_rep_c822	NA	-1.005	0.073806
tor5_c20076	NA	-1.008	0.073867
tor5_c11329	NA	-1.011	0.074086
tor5_c12476	purine permease 5	1.073	0.074272
tor5_c8355	amp dependent	1.345	0.074486
tor5_c15974	nac domain ipr003441	-1.072	0.074489
tor5_c13100	glyoxylate reductase 1	-1.097	0.07461
tor5_rep_c20516	cyclin-dependent protein	-1.346	0.074622
tor5_c19394	NA	1.357	0.07465
tor5_s26762	NA	-1.106	0.074706
tor5_s27111	40s ribosomal protein	-1.191	0.074812
tor5_c17982	NA	1.193	0.075138
tor5_c11257	mlo-like protein 4	1.03	0.075161
tor5_rep_c4621	tpa_exp: phytosulfokine peptide precursor	-1.536	0.075246
tor5_rep_c18558	NA	1.377	0.075551
tor5_rep_c20280	purine permease	-1.354	0.075892
tor5_c12277	NA	-1.198	0.076017
tor5_c9057	NA	-1.219	0.076087
tor5_c10802	endonuclease exonuclease phosphatase domain-containing protein	1.013	0.07619
tor5_c14885	PREDICTED: hypothetical protein [Vitis vinifera]	-1.036	0.076194
tor5_s28231	protein	-1.024	0.076246
tor5_s34029	NA	1.149	0.076734
tor5_c14282	NA	1.051	0.076976
tor5_s32395	NA	-1.002	0.077073
tor5_c3266	arv1-like protein	1.284	0.077228
tor5_c14427	NA	1.014	0.077249
tor5_c9792	cytochrome p450	1.15	0.077382
tor5_c19323	NA	1.01	0.077693
tor5_c24397	NA	1.002	0.077782
tor5_c24837	NA	1.152	0.078125
tor5_s32565	ring u-box domain-containing protein	-1.123	0.078134
tor5_rep_c6997	peroxidase 47	1.386	0.07821
tor5_c5736	transcriptional activator demeter	1.309	0.07834
tor5_s27941	amino acid	1.297	0.078627
tor5_c20382	peroxisomal catalase	1.376	0.07864
tor5_c3715	saur family protein	1.065	0.078676
tor5_c11277	pyruvate kinase	1.033	0.079563
tor5_c14948	udp-galactose transporter 3	-1.05	0.079711
tor5_c12779	NA	1.165	0.079956
tor5_c14854	NA	-1.129	0.080021
tor5_c10960	NA	-1.074	0.080303
tor5_c5477	udp-glucuronic acid udp-n-acetylgalactosamine	-1.254	0.080373
tor5_c20521	NA	-1.813	0.080594
tor5_c15287	NA	1.169	0.080705
tor5_c17389	NA	-1.154	0.081025
tor5_rep_c8003	NA	1.057	0.081026
tor5_c24083	NA	-1.134	0.081152
tor5_c10788	phytoene synthase	-1.19	0.081319
tor5_c17238	NA	1.007	0.081423
tor5_c14768	NA	-1.103	0.081564
tor5_c9555	NA	1.382	0.081721
tor5_c13197	---NA---	1.356	0.081826
tor5_c6459	protein	-1.207	0.081832
tor5_c14551	NA	1.256	0.081894
tor5_s34536	protein	1.137	0.081962
tor5_c13738	4-coumarate: ligase	1.478	0.082289
tor5_rep_c5601	heme oxygenase 2 protein 2	1.085	0.082501
tor5_c17524	myc transcription factor	1.126	0.0827
tor5_rep_c10657	protein	1.086	0.082809
tor5_c12319	protein	1.087	0.082918
tor5_rep_c14640	gibberellin 20	-1.185	0.0831
tor5_c2525	NA	-1.106	0.083525
tor5_rep_c1164	NA	1.033	0.084098
tor5_c4790	adp-glucose pyrophosphorylase large subunit	1.041	0.084163
tor5_c20064	NA	1.12	0.084276
tor5_s32382	60s ribosomal protein l31	-1.251	0.084716
tor5_s29788	NA	-1.179	0.084745
tor5_s28635	isopentenyl pyrophosphate isomerase	1.199	0.085013
tor5_c19779	NA	-1.009	0.085216
tor5_c3711	alpha beta-hydrolase domain-containing protein	-1.051	0.085236
tor5_c4842	PREDICTED: hypothetical protein [Vitis vinifera]	-1.074	0.085369
tor5_c12245	endonuclease iii	1.213	0.085394
tor5_rep_c533	gip1-like protein	-1.323	0.085403
tor5_c16767	ribosomal protein	1.572	0.085578
tor5_c10394	NA	-1.184	0.085921
tor5_c10487	NA	-1.381	0.086013
tor5_c13482	NA	-1.15	0.086653
tor5_rep_c380	bacterial-induced peroxidase	1.332	0.087221
tor5_rep_c9056	NA	-1.175	0.087449
tor5_c17275	NA	1.46	0.088045
tor5_c16832	NA	1.05	0.088045
tor5_c8736	non-specific lipid transfer protein	1.021	0.088069
tor5_c19719	bzip transcription factor	1.458	0.088093
tor5_rep_c15751	NA	-1.159	0.08818
tor5_c22987	protein kinase	-1.33	0.088352
tor5_s26702	NA	-1.03	0.088493
tor5_c10460	NA	-1.049	0.088724
tor5_s26116	14-3-3 protein	-1.022	0.088967
tor5_c22023	NA	1.122	0.089435
tor5_c12475	nucleoside diphosphate kinase-like protein	-1.235	0.089675
tor5_c17721	protein	1.027	0.090003
tor5_s25152	cullin 3	-1.281	0.090007
tor5_c24770	NA	1.427	0.09012
tor5_s28555	protein	-1.267	0.090437
tor5_rep_c2615	protein	-1.411	0.090491
tor5_c13503	signal recognition particle 54 kda protein 3	-1.359	0.090513
tor5_rep_c15153	uncharacterized protein	1.143	0.09072
tor5_c7502	NA	-1.06	0.090764
tor5_s28577	NA	-1.208	0.090786
tor5_c23358	NA	1.087	0.091059
tor5_c5599	NA	1.098	0.091119
tor5_c20470	NA	1.097	0.091259
tor5_rep_c10035	transcription factor tga1	1.046	0.091325
tor5_c21163	NA	1.132	0.091693
tor5_c3839	NA	1.019	0.093107
tor5_c18279	NA	-1.171	0.093128
tor5_rep_c23575	NA	-1.043	0.09346
tor5_c11237	NA	1.069	0.093496
tor5_c20563	carbonic anhydrase	1.207	0.093763
tor5_c10925	beta-hydroxyacyl-acp dehydratase	1.011	0.094
tor5_s30805	NA	1.073	0.094013
tor5_c15642	protein	-1.058	0.094883
tor5_c19138	protein	1.082	0.095082
tor5_c25016	NA	1.04	0.095316
tor5_rep_c14687	laccase 90a	-1.013	0.095371
tor5_c8427	srpbcc ligand-binding domain-containing protein	1.013	0.095825
tor5_rep_c14958	eif4e	-1.277	0.095828
tor5_c6010	cytochrome oxidase subunit 2	1.169	0.096339
tor5_c8331	phosphatidylinositol-4-phosphate 5-kinase family protein	1.086	0.096853
tor5_c22152	NA	1.43	0.097412
tor5_s36478	NA	-1.119	0.097448
tor5_c18966	aspartic proteinase nepenthesin-2	-1.049	0.097823
tor5_c3988	geranylgeranyl diphosphate synthase	1.175	0.098026
tor5_c5401	ribulose- bisphosphate carboxylase oxygenase large subunit n-methyltransferase	-1.087	0.098411
tor5_c3019	NA	-1.275	0.09877
tor5_c22993	NA	1.111	0.098836
tor5_s33481	ubiquinol-cytochrome c reductase complex ubiquinone-binding protein qp-c	-1.056	0.099195
tor5_c21016	water-specific aquaporin	-1.087	0.099239

## Sheet: DEG_eggplant_extended
ID	Hit Description	GO.Group	GO.ID	Term	Expression ratio log2(eggplant_stress/eggplant_ctrl)	FDR
tor5_rep_c138	NA	NA	NA	NA	2.727	4.6e-05
tor5_c22409	metal ion binding	P	GO:0030001	metal ion transport	-3.631	6e-05
tor5_c22409	metal ion binding	F	GO:0046872	metal ion binding	-3.631	6e-05
tor5_rep_c716	NA	NA	NA	NA	-3.004	8.6e-05
tor5_s35655	NA	NA	NA	NA	-4.517	0.000132
tor5_rep_c1970	NA	NA	NA	NA	-5.87	0.000213
tor5_s35821	NA	NA	NA	NA	-1.862	0.000236
tor5_rep_c43	lipid transfer protein	F	GO:0008289	lipid binding	-1.83	0.000249
tor5_rep_c43	lipid transfer protein	P	GO:0006869	lipid transport	-1.83	0.000249
tor5_c21376	NA	NA	NA	NA	-1.601	0.000304
tor5_s30432	NA	NA	NA	NA	-2.038	0.00035
tor5_rep_c1578	protein trichome birefringence-like 36	C	GO:0012505	endomembrane system	-1.701	0.000418
tor5_rep_c1578	protein trichome birefringence-like 36	C	GO:0016023	cytoplasmic membrane-bounded vesicle	-1.701	0.000418
tor5_c21388	NA	NA	NA	NA	-1.626	0.000556
tor5_rep_c13875	14-3-3 protein	F	GO:0019904	protein domain specific binding	1.779	0.000584
tor5_c22774	hydroxyproline-rich glycoprotein family protein	C	GO:0005634	nucleus	-1.711	0.00063
tor5_c22774	hydroxyproline-rich glycoprotein family protein	C	GO:0005829	cytosol	-1.711	0.00063
tor5_c22774	hydroxyproline-rich glycoprotein family protein	C	GO:0005886	plasma membrane	-1.711	0.00063
tor5_rep_c1131	pr-10 type pathogenesis-related protein	P	GO:0009607	response to biotic stimulus	-1.864	0.000701
tor5_rep_c1131	pr-10 type pathogenesis-related protein	P	GO:0006952	defense response	-1.864	0.000701
tor5_c17410	NA	NA	NA	NA	-1.89	0.000782
tor5_c19286	ring u-box domain-containing protein	F	GO:0005515	protein binding	1.519	0.000841
tor5_c19286	ring u-box domain-containing protein	F	GO:0008270	zinc ion binding	1.519	0.000841
tor5_s30837	NA	NA	NA	NA	1.971	0.000863
tor5_s36483	NA	NA	NA	NA	-3.953	0.001031
tor5_s26788	histone h3	P	GO:0006334	nucleosome assembly	-1.974	0.001058
tor5_s26788	histone h3	F	GO:0003677	DNA binding	-1.974	0.001058
tor5_s26788	histone h3	C	GO:0009507	chloroplast	-1.974	0.001058
tor5_s26788	histone h3	C	GO:0005634	nucleus	-1.974	0.001058
tor5_s26788	histone h3	C	GO:0000786	nucleosome	-1.974	0.001058
tor5_c16656	NA	NA	NA	NA	-1.718	0.001436
tor5_c17475	uncharacterized protein	F	GO:0005515	protein binding	-1.427	0.001445
tor5_c17475	uncharacterized protein	C	GO:0005739	mitochondrion	-1.427	0.001445
tor5_c17475	uncharacterized protein	C	GO:0009536	plastid	-1.427	0.001445
tor5_s32231	NA	NA	NA	NA	-1.964	0.001503
tor5_c12355	NA	NA	NA	NA	1.628	0.001593
tor5_s27879	NA	NA	NA	NA	-1.995	0.001613
tor5_c17139	NA	NA	NA	NA	-1.722	0.001683
tor5_s26870	NA	NA	NA	NA	-1.433	0.001689
tor5_rep_c76	NA	NA	NA	NA	1.388	0.001703
tor5_c23652	NA	NA	NA	NA	-1.46	0.001756
tor5_s30102	cytidine deaminase	F	GO:0008270	zinc ion binding	-1.762	0.001771
tor5_s30102	cytidine deaminase	P	GO:0006807	nitrogen compound metabolic process	-1.762	0.001771
tor5_s30102	cytidine deaminase	P	GO:0006144	purine base metabolic process	-1.762	0.001771
tor5_s30102	cytidine deaminase	F	GO:0008892	guanine deaminase activity	-1.762	0.001771
tor5_rep_c891	protein binding	F	GO:0008270	zinc ion binding	1.319	0.001809
tor5_rep_c891	protein binding	P	GO:0080134	regulation of response to stress	1.319	0.001809
tor5_rep_c891	protein binding	P	GO:0006355	regulation of transcription, DNA-dependent	1.319	0.001809
tor5_rep_c891	protein binding	F	GO:0003712	transcription cofactor activity	1.319	0.001809
tor5_rep_c891	protein binding	P	GO:0010167	response to nitrate	1.319	0.001809
tor5_rep_c891	protein binding	C	GO:0005737	cytoplasm	1.319	0.001809
tor5_rep_c891	protein binding	C	GO:0000123	histone acetyltransferase complex	1.319	0.001809
tor5_rep_c891	protein binding	F	GO:0004402	histone acetyltransferase activity	1.319	0.001809
tor5_rep_c891	protein binding	P	GO:0009555	pollen development	1.319	0.001809
tor5_rep_c891	protein binding	P	GO:0009733	response to auxin stimulus	1.319	0.001809
tor5_rep_c891	protein binding	P	GO:0007623	circadian rhythm	1.319	0.001809
tor5_rep_c891	protein binding	P	GO:0042967	acyl-carrier-protein biosynthetic process	1.319	0.001809
tor5_rep_c891	protein binding	C	GO:0005667	transcription factor complex	1.319	0.001809
tor5_rep_c891	protein binding	P	GO:0009743	response to carbohydrate stimulus	1.319	0.001809
tor5_rep_c891	protein binding	P	GO:0009553	embryo sac development	1.319	0.001809
tor5_rep_c891	protein binding	P	GO:0051973	positive regulation of telomerase activity	1.319	0.001809
tor5_c21542	NA	NA	NA	NA	-1.294	0.001887
tor5_rep_c18917	helix-loop-helix dna-binding	F	GO:0030528	transcription regulator activity	-1.911	0.001934
tor5_rep_c18917	helix-loop-helix dna-binding	P	GO:0045449	regulation of transcription	-1.911	0.001934
tor5_rep_c18917	helix-loop-helix dna-binding	F	GO:0003677	DNA binding	-1.911	0.001934
tor5_rep_c18917	helix-loop-helix dna-binding	C	GO:0005634	nucleus	-1.911	0.001934
tor5_c10054	NA	NA	NA	NA	-1.414	0.001952
tor5_c9154	NA	NA	NA	NA	1.135	0.00207
tor5_c22060	cullin-associated nedd8-dissociated protein 1	F	GO:0005488	binding	1.23	0.002114
tor5_c22060	cullin-associated nedd8-dissociated protein 1	C	GO:0005739	mitochondrion	1.23	0.002114
tor5_rep_c6568	carbon-sulfur lyase	P	GO:0008152	metabolic process	1.51	0.002163
tor5_rep_c6568	carbon-sulfur lyase	F	GO:0016846	carbon-sulfur lyase activity	1.51	0.002163
tor5_s30553	60s ribosomal protein l19	C	GO:0005840	ribosome	1.543	0.0022
tor5_s30553	60s ribosomal protein l19	F	GO:0003735	structural constituent of ribosome	1.543	0.0022
tor5_s30553	60s ribosomal protein l19	C	GO:0005886	plasma membrane	1.543	0.0022
tor5_s30553	60s ribosomal protein l19	P	GO:0006412	translation	1.543	0.0022
tor5_s30553	60s ribosomal protein l19	C	GO:0022625	cytosolic large ribosomal subunit	1.543	0.0022
tor5_s30553	60s ribosomal protein l19	P	GO:0042254	ribosome biogenesis	1.543	0.0022
tor5_c6280	protein arc5	F	GO:0003924	GTPase activity	1.399	0.002254
tor5_c6280	protein arc5	F	GO:0005525	GTP binding	1.399	0.002254
tor5_c17507	NA	NA	NA	NA	1.338	0.002325
tor5_rep_c549	protein	F	GO:0004722	protein serine/threonine phosphatase activity	1.648	0.00237
tor5_rep_c549	protein	C	GO:0009507	chloroplast	1.648	0.00237
tor5_rep_c549	protein	F	GO:0003993	acid phosphatase activity	1.648	0.00237
tor5_rep_c549	protein	F	GO:0046872	metal ion binding	1.648	0.00237
tor5_rep_c549	protein	P	GO:0006771	riboflavin metabolic process	1.648	0.00237
tor5_rep_c549	protein	P	GO:0006470	protein amino acid dephosphorylation	1.648	0.00237
tor5_rep_c549	protein	C	GO:0008287	protein serine/threonine phosphatase complex	1.648	0.00237
tor5_rep_c549	protein	P	GO:0019497	hexachlorocyclohexane metabolic process	1.648	0.00237
tor5_c17149	adp-ribosylation factor-like 1	C	GO:0000139	Golgi membrane	-1.528	0.002401
tor5_c17149	adp-ribosylation factor-like 1	P	GO:0048193	Golgi vesicle transport	-1.528	0.002401
tor5_c17149	adp-ribosylation factor-like 1	F	GO:0005525	GTP binding	-1.528	0.002401
tor5_c17149	adp-ribosylation factor-like 1	C	GO:0005622	intracellular	-1.528	0.002401
tor5_c17149	adp-ribosylation factor-like 1	F	GO:0008047	enzyme activator activity	-1.528	0.002401
tor5_c17149	adp-ribosylation factor-like 1	P	GO:0007030	Golgi organization	-1.528	0.002401
tor5_c17149	adp-ribosylation factor-like 1	F	GO:0003924	GTPase activity	-1.528	0.002401
tor5_c17149	adp-ribosylation factor-like 1	C	GO:0005802	trans-Golgi network	-1.528	0.002401
tor5_c17149	adp-ribosylation factor-like 1	F	GO:0005515	protein binding	-1.528	0.002401
tor5_c17149	adp-ribosylation factor-like 1	F	GO:0046872	metal ion binding	-1.528	0.002401
tor5_c17149	adp-ribosylation factor-like 1	P	GO:0007264	small GTPase mediated signal transduction	-1.528	0.002401
tor5_c14434	NA	NA	NA	NA	1.759	0.002469
tor5_rep_c932	proteasome subunit beta type-2-b	P	GO:0006511	ubiquitin-dependent protein catabolic process	1.698	0.002473
tor5_rep_c932	proteasome subunit beta type-2-b	C	GO:0048046	apoplast	1.698	0.002473
tor5_rep_c932	proteasome subunit beta type-2-b	P	GO:0046686	response to cadmium ion	1.698	0.002473
tor5_rep_c932	proteasome subunit beta type-2-b	F	GO:0004298	threonine-type endopeptidase activity	1.698	0.002473
tor5_rep_c932	proteasome subunit beta type-2-b	C	GO:0005886	plasma membrane	1.698	0.002473
tor5_rep_c932	proteasome subunit beta type-2-b	C	GO:0005839	proteasome core complex	1.698	0.002473
tor5_rep_c932	proteasome subunit beta type-2-b	C	GO:0005737	cytoplasm	1.698	0.002473
tor5_rep_c932	proteasome subunit beta type-2-b	C	GO:0005634	nucleus	1.698	0.002473
tor5_c23560	NA	NA	NA	NA	1.263	0.002507
tor5_c3557	NA	NA	NA	NA	-1.471	0.002569
tor5_c20409	NA	NA	NA	NA	2.023	0.002581
tor5_rep_c2711	NA	NA	NA	NA	1.419	0.002612
tor5_c17484	phospholipid-translocating atpase	C	GO:0016020	membrane	-1.72	0.002778
tor5_c3937	brassinosteroid-regulated protein bru1	P	GO:0006073	cellular glucan metabolic process	-1.65	0.002812
tor5_c3937	brassinosteroid-regulated protein bru1	F	GO:0016762	xyloglucan:xyloglucosyl transferase activity	-1.65	0.002812
tor5_c3937	brassinosteroid-regulated protein bru1	C	GO:0048046	apoplast	-1.65	0.002812
tor5_c3937	brassinosteroid-regulated protein bru1	C	GO:0005618	cell wall	-1.65	0.002812
tor5_c3937	brassinosteroid-regulated protein bru1	P	GO:0005975	carbohydrate metabolic process	-1.65	0.002812
tor5_c3937	brassinosteroid-regulated protein bru1	F	GO:0004553	hydrolase activity, hydrolyzing O-glycosyl compounds	-1.65	0.002812
tor5_s25636	NA	NA	NA	NA	1.135	0.00286
tor5_s27621	xyloglucan endo-transglycosylase	P	GO:0006073	cellular glucan metabolic process	1.295	0.00287
tor5_s27621	xyloglucan endo-transglycosylase	P	GO:0005982	starch metabolic process	1.295	0.00287
tor5_s27621	xyloglucan endo-transglycosylase	C	GO:0048046	apoplast	1.295	0.00287
tor5_s27621	xyloglucan endo-transglycosylase	F	GO:0008810	cellulase activity	1.295	0.00287
tor5_s27621	xyloglucan endo-transglycosylase	F	GO:0016762	xyloglucan:xyloglucosyl transferase activity	1.295	0.00287
tor5_s27621	xyloglucan endo-transglycosylase	C	GO:0005618	cell wall	1.295	0.00287
tor5_s27621	xyloglucan endo-transglycosylase	P	GO:0042546	cell wall biogenesis	1.295	0.00287
tor5_s27621	xyloglucan endo-transglycosylase	P	GO:0005985	sucrose metabolic process	1.295	0.00287
tor5_s31930	NA	NA	NA	NA	-1.476	0.002917
tor5_rep_c172	hyoscyamine 6 beta-hydroxylase	F	GO:0047998	hyoscyamine (6S)-dioxygenase activity	-1.788	0.003015
tor5_rep_c172	hyoscyamine 6 beta-hydroxylase	F	GO:0005506	iron ion binding	-1.788	0.003015
tor5_rep_c172	hyoscyamine 6 beta-hydroxylase	P	GO:0009821	alkaloid biosynthetic process	-1.788	0.003015
tor5_rep_c172	hyoscyamine 6 beta-hydroxylase	P	GO:0055114	oxidation reduction	-1.788	0.003015
tor5_rep_c172	hyoscyamine 6 beta-hydroxylase	F	GO:0016702	oxidoreductase activity, acting on single donors with incorporation of molecular oxygen, incorporation of two atoms of oxygen	-1.788	0.003015
tor5_rep_c172	hyoscyamine 6 beta-hydroxylase	F	GO:0031418	L-ascorbic acid binding	-1.788	0.003015
tor5_c3928	fasciclin-like arabinogalactan protein	C	GO:0046658	anchored to plasma membrane	-1.178	0.003017
tor5_c3928	fasciclin-like arabinogalactan protein	C	GO:0009505	plant-type cell wall	-1.178	0.003017
tor5_rep_c804	ent-kaurenoic acid oxidase	F	GO:0004497	monooxygenase activity	1.48	0.003042
tor5_rep_c804	ent-kaurenoic acid oxidase	F	GO:0020037	heme binding	1.48	0.003042
tor5_rep_c804	ent-kaurenoic acid oxidase	P	GO:0006118	electron transport	1.48	0.003042
tor5_rep_c804	ent-kaurenoic acid oxidase	P	GO:0055114	oxidation reduction	1.48	0.003042
tor5_rep_c804	ent-kaurenoic acid oxidase	F	GO:0009055	electron carrier activity	1.48	0.003042
tor5_c19714	NA	NA	NA	NA	-2.183	0.003191
tor5_c5556	NA	NA	NA	NA	1.532	0.003197
tor5_c2790	NA	NA	NA	NA	-1.486	0.003201
tor5_rep_c8419	NA	NA	NA	NA	1.313	0.003211
tor5_c5312	NA	NA	NA	NA	1.586	0.003222
tor5_s36570	inositol-tetrakisphosphate 1-kinase 2	F	GO:0000287	magnesium ion binding	-1.69	0.003268
tor5_s36570	inositol-tetrakisphosphate 1-kinase 2	C	GO:0005622	intracellular	-1.69	0.003268
tor5_s36570	inositol-tetrakisphosphate 1-kinase 2	F	GO:0035300	inositol-1,3,4-trisphosphate 5/6-kinase activity	-1.69	0.003268
tor5_s36570	inositol-tetrakisphosphate 1-kinase 2	P	GO:0009611	response to wounding	-1.69	0.003268
tor5_s36570	inositol-tetrakisphosphate 1-kinase 2	C	GO:0005634	nucleus	-1.69	0.003268
tor5_s36570	inositol-tetrakisphosphate 1-kinase 2	P	GO:0032957	inositol trisphosphate metabolic process	-1.69	0.003268
tor5_s36570	inositol-tetrakisphosphate 1-kinase 2	F	GO:0047325	inositol tetrakisphosphate 1-kinase activity	-1.69	0.003268
tor5_s36570	inositol-tetrakisphosphate 1-kinase 2	C	GO:0005737	cytoplasm	-1.69	0.003268
tor5_s36570	inositol-tetrakisphosphate 1-kinase 2	F	GO:0005524	ATP binding	-1.69	0.003268
tor5_rep_c24120	NA	NA	NA	NA	-1.249	0.003325
tor5_c10974	protein	F	GO:0008441	3'(2'),5'-bisphosphate nucleotidase activity	-1.308	0.003326
tor5_c10974	protein	F	GO:0004441	inositol-1,4-bisphosphate 1-phosphatase activity	-1.308	0.003326
tor5_c10974	protein	C	GO:0009536	plastid	-1.308	0.003326
tor5_c10974	protein	P	GO:0006790	sulfur metabolic process	-1.308	0.003326
tor5_c16657	NA	NA	NA	NA	-1.337	0.003335
tor5_rep_c19085	defensin protein	F	GO:0008233	peptidase activity	1.616	0.003422
tor5_rep_c19085	defensin protein	P	GO:0031640	killing of cells of another organism	1.616	0.003422
tor5_rep_c19085	defensin protein	C	GO:0005576	extracellular region	1.616	0.003422
tor5_rep_c19085	defensin protein	P	GO:0050832	defense response to fungus	1.616	0.003422
tor5_rep_c19085	defensin protein	P	GO:0006952	defense response	1.616	0.003422
tor5_s33824	dna binding	F	GO:0003700	transcription factor activity	-1.547	0.003439
tor5_s33824	dna binding	C	GO:0005667	transcription factor complex	-1.547	0.003439
tor5_s33824	dna binding	P	GO:0045449	regulation of transcription	-1.547	0.003439
tor5_s30395	NA	NA	NA	NA	-1.84	0.003523
tor5_c3592	NA	NA	NA	NA	1.636	0.003595
tor5_c11078	cdc45-like expressed	P	GO:0006270	DNA replication initiation	1.844	0.003633
tor5_c11078	cdc45-like expressed	P	GO:0048229	gametophyte development	1.844	0.003633
tor5_c11078	cdc45-like expressed	P	GO:0006279	premeiotic DNA synthesis	1.844	0.003633
tor5_rep_c896	cationic amino acid transporter	P	GO:0006804	peroxidase reaction	-1.397	0.00368
tor5_rep_c896	cationic amino acid transporter	P	GO:0015947	methane metabolic process	-1.397	0.00368
tor5_rep_c896	cationic amino acid transporter	P	GO:0015802	basic amino acid transport	-1.397	0.00368
tor5_rep_c896	cationic amino acid transporter	P	GO:0003333	amino acid transmembrane transport	-1.397	0.00368
tor5_rep_c896	cationic amino acid transporter	F	GO:0004096	catalase activity	-1.397	0.00368
tor5_rep_c896	cationic amino acid transporter	F	GO:0015174	basic amino acid transmembrane transporter activity	-1.397	0.00368
tor5_rep_c896	cationic amino acid transporter	P	GO:0006568	tryptophan metabolic process	-1.397	0.00368
tor5_rep_c896	cationic amino acid transporter	P	GO:0016036	cellular response to phosphate starvation	-1.397	0.00368
tor5_rep_c896	cationic amino acid transporter	C	GO:0048046	apoplast	-1.397	0.00368
tor5_rep_c896	cationic amino acid transporter	F	GO:0015326	cationic amino acid transmembrane transporter activity	-1.397	0.00368
tor5_rep_c896	cationic amino acid transporter	C	GO:0022626	cytosolic ribosome	-1.397	0.00368
tor5_rep_c896	cationic amino acid transporter	C	GO:0005886	plasma membrane	-1.397	0.00368
tor5_rep_c896	cationic amino acid transporter	C	GO:0005773	vacuole	-1.397	0.00368
tor5_rep_c896	cationic amino acid transporter	P	GO:0015846	polyamine transport	-1.397	0.00368
tor5_rep_c896	cationic amino acid transporter	P	GO:0009409	response to cold	-1.397	0.00368
tor5_rep_c896	cationic amino acid transporter	P	GO:0006812	cation transport	-1.397	0.00368
tor5_rep_c896	cationic amino acid transporter	C	GO:0009570	chloroplast stroma	-1.397	0.00368
tor5_rep_c896	cationic amino acid transporter	P	GO:0006995	cellular response to nitrogen starvation	-1.397	0.00368
tor5_rep_c896	cationic amino acid transporter	P	GO:0009970	cellular response to sulfate starvation	-1.397	0.00368
tor5_rep_c896	cationic amino acid transporter	C	GO:0016021	integral to membrane	-1.397	0.00368
tor5_rep_c896	cationic amino acid transporter	C	GO:0009941	chloroplast envelope	-1.397	0.00368
tor5_rep_c896	cationic amino acid transporter	P	GO:0046686	response to cadmium ion	-1.397	0.00368
tor5_rep_c896	cationic amino acid transporter	C	GO:0005618	cell wall	-1.397	0.00368
tor5_rep_c896	cationic amino acid transporter	C	GO:0005777	peroxisome	-1.397	0.00368
tor5_rep_c896	cationic amino acid transporter	C	GO:0005739	mitochondrion	-1.397	0.00368
tor5_rep_c896	cationic amino acid transporter	P	GO:0042744	hydrogen peroxide catabolic process	-1.397	0.00368
tor5_rep_c896	cationic amino acid transporter	F	GO:0050897	cobalt ion binding	-1.397	0.00368
tor5_rep_c896	cationic amino acid transporter	P	GO:0009416	response to light stimulus	-1.397	0.00368
tor5_c7466	NA	NA	NA	NA	-1.103	0.003784
tor5_rep_c1604	atp-binding cassette	F	GO:0015439	heme-transporting ATPase activity	1.376	0.003884
tor5_rep_c1604	atp-binding cassette	P	GO:0009851	auxin biosynthetic process	1.376	0.003884
tor5_rep_c1604	atp-binding cassette	C	GO:0016020	membrane	1.376	0.003884
tor5_rep_c1604	atp-binding cassette	F	GO:0005524	ATP binding	1.376	0.003884
tor5_rep_c1604	atp-binding cassette	P	GO:0015886	heme transport	1.376	0.003884
tor5_c5139	expansin-like protein	P	GO:0009828	plant-type cell wall loosening	-1.284	0.004009
tor5_c5139	expansin-like protein	P	GO:0009826	unidimensional cell growth	-1.284	0.004009
tor5_c5139	expansin-like protein	C	GO:0009505	plant-type cell wall	-1.284	0.004009
tor5_c5139	expansin-like protein	C	GO:0005576	extracellular region	-1.284	0.004009
tor5_c5139	expansin-like protein	P	GO:0019953	sexual reproduction	-1.284	0.004009
tor5_c16355	NA	NA	NA	NA	1.437	0.004081
tor5_c14309	NA	NA	NA	NA	1.116	0.004081
tor5_c24757	NA	NA	NA	NA	1.318	0.004086
tor5_c10101	rna recognition motif-containing protein	F	GO:0003964	RNA-directed DNA polymerase activity	-1.571	0.004138
tor5_c10101	rna recognition motif-containing protein	P	GO:0055114	oxidation reduction	-1.571	0.004138
tor5_c10101	rna recognition motif-containing protein	F	GO:0016491	oxidoreductase activity	-1.571	0.004138
tor5_c10101	rna recognition motif-containing protein	F	GO:0003723	RNA binding	-1.571	0.004138
tor5_c10101	rna recognition motif-containing protein	F	GO:0000166	nucleotide binding	-1.571	0.004138
tor5_c10101	rna recognition motif-containing protein	P	GO:0006278	RNA-dependent DNA replication	-1.571	0.004138
tor5_c13662	NA	NA	NA	NA	-1.583	0.004159
tor5_c8500	NA	NA	NA	NA	1.306	0.004234
tor5_rep_c725	major pollen allergen ory s 1	P	GO:0009826	unidimensional cell growth	-1.775	0.004236
tor5_rep_c725	major pollen allergen ory s 1	P	GO:0019953	sexual reproduction	-1.775	0.004236
tor5_rep_c725	major pollen allergen ory s 1	C	GO:0005576	extracellular region	-1.775	0.004236
tor5_rep_c725	major pollen allergen ory s 1	P	GO:0009828	plant-type cell wall loosening	-1.775	0.004236
tor5_c13586	NA	NA	NA	NA	-1.687	0.004258
tor5_rep_c708	lipase class 3 family protein	P	GO:0046486	glycerolipid metabolic process	-1.264	0.004267
tor5_rep_c708	lipase class 3 family protein	F	GO:0004806	triglyceride lipase activity	-1.264	0.004267
tor5_rep_c708	lipase class 3 family protein	C	GO:0009507	chloroplast	-1.264	0.004267
tor5_rep_c708	lipase class 3 family protein	P	GO:0016042	lipid catabolic process	-1.264	0.004267
tor5_rep_c246	heat shock protein 70	F	GO:0032440	2-alkenal reductase activity	1.362	0.004311
tor5_rep_c246	heat shock protein 70	P	GO:0055114	oxidation reduction	1.362	0.004311
tor5_rep_c246	heat shock protein 70	P	GO:0006950	response to stress	1.362	0.004311
tor5_rep_c246	heat shock protein 70	P	GO:0009851	auxin biosynthetic process	1.362	0.004311
tor5_rep_c246	heat shock protein 70	F	GO:0005524	ATP binding	1.362	0.004311
tor5_c6355	uncharacterized protein	C	GO:0009507	chloroplast	1.082	0.004317
tor5_c23546	ubiquitin-activating enzyme	F	GO:0008641	small protein activating enzyme activity	-1.287	0.004359
tor5_c23546	ubiquitin-activating enzyme	F	GO:0005524	ATP binding	-1.287	0.004359
tor5_c23546	ubiquitin-activating enzyme	P	GO:0006464	protein modification process	-1.287	0.004359
tor5_c15273	NA	NA	NA	NA	-1.479	0.004399
tor5_rep_c17640	ent-kaurenoic acid oxidase	P	GO:0055114	oxidation reduction	1.471	0.004406
tor5_rep_c17640	ent-kaurenoic acid oxidase	F	GO:0020037	heme binding	1.471	0.004406
tor5_rep_c17640	ent-kaurenoic acid oxidase	F	GO:0019825	oxygen binding	1.471	0.004406
tor5_rep_c17640	ent-kaurenoic acid oxidase	F	GO:0009055	electron carrier activity	1.471	0.004406
tor5_rep_c17640	ent-kaurenoic acid oxidase	F	GO:0005506	iron ion binding	1.471	0.004406
tor5_rep_c17640	ent-kaurenoic acid oxidase	P	GO:0006118	electron transport	1.471	0.004406
tor5_rep_c17640	ent-kaurenoic acid oxidase	P	GO:0009686	gibberellin biosynthetic process	1.471	0.004406
tor5_rep_c17640	ent-kaurenoic acid oxidase	C	GO:0005783	endoplasmic reticulum	1.471	0.004406
tor5_rep_c17640	ent-kaurenoic acid oxidase	F	GO:0051777	ent-kaurenoate oxidase activity	1.471	0.004406
tor5_c10660	vacuolar iron transporter-like protein	C	GO:0016021	integral to membrane	-1.201	0.004417
tor5_c7468	NA	NA	NA	NA	1.712	0.00448
tor5_rep_c2872	NA	NA	NA	NA	1.431	0.004505
tor5_s27151	serine-threonine protein plant-	F	GO:0005524	ATP binding	-1.285	0.004542
tor5_s27151	serine-threonine protein plant-	P	GO:0006468	protein amino acid phosphorylation	-1.285	0.004542
tor5_s27151	serine-threonine protein plant-	F	GO:0004674	protein serine/threonine kinase activity	-1.285	0.004542
tor5_s27151	serine-threonine protein plant-	P	GO:0016310	phosphorylation	-1.285	0.004542
tor5_s27151	serine-threonine protein plant-	P	GO:0009069	serine family amino acid metabolic process	-1.285	0.004542
tor5_rep_c1765	NA	NA	NA	NA	-2.722	0.004595
tor5_c22402	NA	NA	NA	NA	1.851	0.004623
tor5_rep_c1827	sugar transporter	F	GO:0032440	2-alkenal reductase activity	-1.151	0.004674
tor5_rep_c1827	sugar transporter	C	GO:0005886	plasma membrane	-1.151	0.004674
tor5_rep_c1827	sugar transporter	F	GO:0005351	sugar:hydrogen symporter activity	-1.151	0.004674
tor5_rep_c1827	sugar transporter	C	GO:0009507	chloroplast	-1.151	0.004674
tor5_rep_c1827	sugar transporter	P	GO:0055114	oxidation reduction	-1.151	0.004674
tor5_rep_c1827	sugar transporter	C	GO:0016021	integral to membrane	-1.151	0.004674
tor5_rep_c1827	sugar transporter	C	GO:0016023	cytoplasmic membrane-bounded vesicle	-1.151	0.004674
tor5_rep_c1827	sugar transporter	C	GO:0005773	vacuole	-1.151	0.004674
tor5_rep_c1827	sugar transporter	P	GO:0055085	transmembrane transport	-1.151	0.004674
tor5_rep_c1827	sugar transporter	C	GO:0005634	nucleus	-1.151	0.004674
tor5_rep_c1827	sugar transporter	P	GO:0008643	carbohydrate transport	-1.151	0.004674
tor5_s34447	protein	F	GO:0004221	ubiquitin thiolesterase activity	-1.552	0.004689
tor5_s34447	protein	C	GO:0005634	nucleus	-1.552	0.004689
tor5_s34447	protein	F	GO:0004843	ubiquitin-specific protease activity	-1.552	0.004689
tor5_s34447	protein	P	GO:0016579	protein deubiquitination	-1.552	0.004689
tor5_s34447	protein	P	GO:0006511	ubiquitin-dependent protein catabolic process	-1.552	0.004689
tor5_s34447	protein	P	GO:0006508	proteolysis	-1.552	0.004689
tor5_rep_c41	NA	NA	NA	NA	2.242	0.004716
tor5_c3447	NA	NA	NA	NA	1.113	0.004816
tor5_c5098	NA	NA	NA	NA	1.35	0.004824
tor5_c21663	rna recognition motif-containing protein	P	GO:0055114	oxidation reduction	-1.514	0.004896
tor5_c21663	rna recognition motif-containing protein	F	GO:0000166	nucleotide binding	-1.514	0.004896
tor5_c21663	rna recognition motif-containing protein	F	GO:0016491	oxidoreductase activity	-1.514	0.004896
tor5_c21663	rna recognition motif-containing protein	F	GO:0003676	nucleic acid binding	-1.514	0.004896
tor5_c2763	cytochrome p450	F	GO:0020037	heme binding	-1.745	0.004928
tor5_c2763	cytochrome p450	P	GO:0042432	indole biosynthetic process	-1.745	0.004928
tor5_c2763	cytochrome p450	F	GO:0050616	secologanin synthase activity	-1.745	0.004928
tor5_c2763	cytochrome p450	F	GO:0009055	electron carrier activity	-1.745	0.004928
tor5_c2763	cytochrome p450	P	GO:0006118	electron transport	-1.745	0.004928
tor5_c2763	cytochrome p450	P	GO:0055114	oxidation reduction	-1.745	0.004928
tor5_c2763	cytochrome p450	F	GO:0004497	monooxygenase activity	-1.745	0.004928
tor5_c2763	cytochrome p450	F	GO:0005506	iron ion binding	-1.745	0.004928
tor5_s31566	NA	NA	NA	NA	-2.396	0.00493
tor5_s25899	pop3 peptide	P	GO:0050832	defense response to fungus	1.658	0.004942
tor5_s25899	pop3 peptide	P	GO:0042742	defense response to bacterium	1.658	0.004942
tor5_c12844	NA	NA	NA	NA	-1.044	0.004951
tor5_c11482	proliferating cell nuclear antigen	C	GO:0043626	PCNA complex	-1.364	0.005009
tor5_c11482	proliferating cell nuclear antigen	C	GO:0042575	DNA polymerase complex	-1.364	0.005009
tor5_c11482	proliferating cell nuclear antigen	C	GO:0005667	transcription factor complex	-1.364	0.005009
tor5_c11482	proliferating cell nuclear antigen	F	GO:0003702	RNA polymerase II transcription factor activity	-1.364	0.005009
tor5_c11482	proliferating cell nuclear antigen	F	GO:0003677	DNA binding	-1.364	0.005009
tor5_c11482	proliferating cell nuclear antigen	F	GO:0030337	DNA polymerase processivity factor activity	-1.364	0.005009
tor5_c11482	proliferating cell nuclear antigen	P	GO:0006275	regulation of DNA replication	-1.364	0.005009
tor5_c11482	proliferating cell nuclear antigen	P	GO:0006357	regulation of transcription from RNA polymerase II promoter	-1.364	0.005009
tor5_c11173	---NA---	P	GO:0005975	carbohydrate metabolic process	-1.596	0.005034
tor5_rep_c882	guanine nucleotide-exchange	C	GO:0005622	intracellular	-1.233	0.005106
tor5_rep_c882	guanine nucleotide-exchange	F	GO:0005086	ARF guanyl-nucleotide exchange factor activity	-1.233	0.005106
tor5_rep_c882	guanine nucleotide-exchange	F	GO:0005488	binding	-1.233	0.005106
tor5_rep_c882	guanine nucleotide-exchange	P	GO:0043087	regulation of GTPase activity	-1.233	0.005106
tor5_rep_c882	guanine nucleotide-exchange	P	GO:0032012	regulation of ARF protein signal transduction	-1.233	0.005106
tor5_rep_c3698	NA	NA	NA	NA	-2.899	0.005142
tor5_c23528	protein	C	GO:0005886	plasma membrane	-1.106	0.005178
tor5_c23528	protein	P	GO:0009069	serine family amino acid metabolic process	-1.106	0.005178
tor5_c23528	protein	F	GO:0004674	protein serine/threonine kinase activity	-1.106	0.005178
tor5_c23528	protein	F	GO:0004715	non-membrane spanning protein tyrosine kinase activity	-1.106	0.005178
tor5_c23528	protein	P	GO:0016310	phosphorylation	-1.106	0.005178
tor5_c23528	protein	P	GO:0009851	auxin biosynthetic process	-1.106	0.005178
tor5_c23528	protein	P	GO:0009742	brassinosteroid mediated signaling pathway	-1.106	0.005178
tor5_c23528	protein	P	GO:0046777	protein amino acid autophosphorylation	-1.106	0.005178
tor5_c23528	protein	F	GO:0005524	ATP binding	-1.106	0.005178
tor5_c23528	protein	P	GO:0009791	post-embryonic development	-1.106	0.005178
tor5_c23528	protein	P	GO:0051510	regulation of unidimensional cell growth	-1.106	0.005178
tor5_s28758	Os02g0147200 [Oryza sativa Japonica Group]	F	GO:0016772	transferase activity, transferring phosphorus-containing groups	-1.666	0.005179
tor5_s28758	Os02g0147200 [Oryza sativa Japonica Group]	C	GO:0016020	membrane	-1.666	0.005179
tor5_c21659	NA	NA	NA	NA	1.144	0.005262
tor5_s29023	NA	NA	NA	NA	1.183	0.005303
tor5_s24912	NA	NA	NA	NA	-1.625	0.005345
tor5_c17335	protein	F	GO:0008236	serine-type peptidase activity	1.178	0.005427
tor5_c17335	protein	C	GO:0016021	integral to membrane	1.178	0.005427
tor5_c17335	protein	P	GO:0006508	proteolysis	1.178	0.005427
tor5_rep_c19865	carbohydrate binding protein	F	GO:0004709	MAP kinase kinase kinase activity	-1.619	0.005433
tor5_rep_c19865	carbohydrate binding protein	P	GO:0007165	signal transduction	-1.619	0.005433
tor5_rep_c19865	carbohydrate binding protein	P	GO:0007178	transmembrane receptor protein serine/threonine kinase signaling pathway	-1.619	0.005433
tor5_rep_c19865	carbohydrate binding protein	P	GO:0016310	phosphorylation	-1.619	0.005433
tor5_rep_c19865	carbohydrate binding protein	C	GO:0005886	plasma membrane	-1.619	0.005433
tor5_rep_c19865	carbohydrate binding protein	P	GO:0009851	auxin biosynthetic process	-1.619	0.005433
tor5_rep_c19865	carbohydrate binding protein	P	GO:0006468	protein amino acid phosphorylation	-1.619	0.005433
tor5_rep_c19865	carbohydrate binding protein	C	GO:0012505	endomembrane system	-1.619	0.005433
tor5_rep_c19865	carbohydrate binding protein	P	GO:0009069	serine family amino acid metabolic process	-1.619	0.005433
tor5_rep_c19865	carbohydrate binding protein	F	GO:0005529	sugar binding	-1.619	0.005433
tor5_rep_c19865	carbohydrate binding protein	F	GO:0005524	ATP binding	-1.619	0.005433
tor5_rep_c19865	carbohydrate binding protein	F	GO:0004872	receptor activity	-1.619	0.005433
tor5_s28360	NA	NA	NA	NA	1.323	0.005465
tor5_s30882	NA	NA	NA	NA	-1.558	0.00547
tor5_rep_c493	NA	NA	NA	NA	-2.263	0.005536
tor5_c25083	NA	NA	NA	NA	2.133	0.00563
tor5_s26035	NA	NA	NA	NA	1.355	0.005737
tor5_c14855	NA	NA	NA	NA	1.155	0.005755
tor5_c16299	sialyltransferase like protein	F	GO:0008373	sialyltransferase activity	1.288	0.005758
tor5_c16299	sialyltransferase like protein	C	GO:0030173	integral to Golgi membrane	1.288	0.005758
tor5_c16299	sialyltransferase like protein	P	GO:0006486	protein amino acid glycosylation	1.288	0.005758
tor5_s25318	NA	NA	NA	NA	1.597	0.005783
tor5_s16642	NA	NA	NA	NA	1.183	0.0058
tor5_c11281	1-aminocyclopropane-1-carboxylate oxidase	F	GO:0016491	oxidoreductase activity	1.844	0.005841
tor5_c11281	1-aminocyclopropane-1-carboxylate oxidase	F	GO:0005507	copper ion binding	1.844	0.005841
tor5_c11281	1-aminocyclopropane-1-carboxylate oxidase	F	GO:0009815	1-aminocyclopropane-1-carboxylate oxidase activity	1.844	0.005841
tor5_c11281	1-aminocyclopropane-1-carboxylate oxidase	P	GO:0009651	response to salt stress	1.844	0.005841
tor5_c11281	1-aminocyclopropane-1-carboxylate oxidase	C	GO:0048046	apoplast	1.844	0.005841
tor5_c11281	1-aminocyclopropane-1-carboxylate oxidase	F	GO:0003994	aconitate hydratase activity	1.844	0.005841
tor5_c11281	1-aminocyclopropane-1-carboxylate oxidase	F	GO:0031418	L-ascorbic acid binding	1.844	0.005841
tor5_c11281	1-aminocyclopropane-1-carboxylate oxidase	P	GO:0055114	oxidation reduction	1.844	0.005841
tor5_c11281	1-aminocyclopropane-1-carboxylate oxidase	P	GO:0009693	ethylene biosynthetic process	1.844	0.005841
tor5_c11281	1-aminocyclopropane-1-carboxylate oxidase	P	GO:0046487	glyoxylate metabolic process	1.844	0.005841
tor5_c11281	1-aminocyclopropane-1-carboxylate oxidase	C	GO:0005739	mitochondrion	1.844	0.005841
tor5_c11281	1-aminocyclopropane-1-carboxylate oxidase	P	GO:0019643	reductive tricarboxylic acid cycle	1.844	0.005841
tor5_c11281	1-aminocyclopropane-1-carboxylate oxidase	C	GO:0005886	plasma membrane	1.844	0.005841
tor5_c11281	1-aminocyclopropane-1-carboxylate oxidase	P	GO:0009835	ripening	1.844	0.005841
tor5_c7683	NA	NA	NA	NA	-1.37	0.005905
tor5_c17449	NA	NA	NA	NA	-1.11	0.005969
tor5_c9480	NA	NA	NA	NA	1.309	0.006032
tor5_c14096	methionyl-trna synthetase	P	GO:0006431	methionyl-tRNA aminoacylation	1.483	0.006049
tor5_c14096	methionyl-trna synthetase	F	GO:0004812	aminoacyl-tRNA ligase activity	1.483	0.006049
tor5_c14096	methionyl-trna synthetase	P	GO:0048481	ovule development	1.483	0.006049
tor5_c14096	methionyl-trna synthetase	F	GO:0000166	nucleotide binding	1.483	0.006049
tor5_c14096	methionyl-trna synthetase	F	GO:0005524	ATP binding	1.483	0.006049
tor5_c14096	methionyl-trna synthetase	P	GO:0006555	methionine metabolic process	1.483	0.006049
tor5_c14096	methionyl-trna synthetase	F	GO:0004825	methionine-tRNA ligase activity	1.483	0.006049
tor5_c14096	methionyl-trna synthetase	P	GO:0006418	tRNA aminoacylation for protein translation	1.483	0.006049
tor5_c14096	methionyl-trna synthetase	C	GO:0005739	mitochondrion	1.483	0.006049
tor5_c14096	methionyl-trna synthetase	C	GO:0005737	cytoplasm	1.483	0.006049
tor5_c14096	methionyl-trna synthetase	C	GO:0009507	chloroplast	1.483	0.006049
tor5_c3714	grx_s14 - glutaredoxin subgroup ii	F	GO:0015297	antiporter activity	1.155	0.006141
tor5_c3714	grx_s14 - glutaredoxin subgroup ii	C	GO:0009507	chloroplast	1.155	0.006141
tor5_c3714	grx_s14 - glutaredoxin subgroup ii	F	GO:0009055	electron carrier activity	1.155	0.006141
tor5_c3714	grx_s14 - glutaredoxin subgroup ii	P	GO:0045454	cell redox homeostasis	1.155	0.006141
tor5_c3714	grx_s14 - glutaredoxin subgroup ii	F	GO:0015035	protein disulfide oxidoreductase activity	1.155	0.006141
tor5_c3714	grx_s14 - glutaredoxin subgroup ii	P	GO:0006812	cation transport	1.155	0.006141
tor5_c3714	grx_s14 - glutaredoxin subgroup ii	F	GO:0015038	glutathione disulfide oxidoreductase activity	1.155	0.006141
tor5_c3714	grx_s14 - glutaredoxin subgroup ii	P	GO:0055114	oxidation reduction	1.155	0.006141
tor5_c3714	grx_s14 - glutaredoxin subgroup ii	F	GO:0005506	iron ion binding	1.155	0.006141
tor5_c3714	grx_s14 - glutaredoxin subgroup ii	P	GO:0006810	transport	1.155	0.006141
tor5_c3714	grx_s14 - glutaredoxin subgroup ii	P	GO:0006118	electron transport	1.155	0.006141
tor5_c24419	transducin wd40 domain-containing protein	F	GO:0000166	nucleotide binding	-1.36	0.006166
tor5_c24419	transducin wd40 domain-containing protein	C	GO:0080008	CUL4 RING ubiquitin ligase complex	-1.36	0.006166
tor5_c12310	transcription factor wrky4	F	GO:0043565	sequence-specific DNA binding	1.22	0.00625
tor5_c12310	transcription factor wrky4	P	GO:0045449	regulation of transcription	1.22	0.00625
tor5_c12310	transcription factor wrky4	P	GO:0006355	regulation of transcription, DNA-dependent	1.22	0.00625
tor5_c12310	transcription factor wrky4	F	GO:0003700	transcription factor activity	1.22	0.00625
tor5_c12310	transcription factor wrky4	C	GO:0005667	transcription factor complex	1.22	0.00625
tor5_c10841	cell wall invertase	P	GO:0006012	galactose metabolic process	1.213	0.006316
tor5_c10841	cell wall invertase	P	GO:0005985	sucrose metabolic process	1.213	0.006316
tor5_c10841	cell wall invertase	P	GO:0005975	carbohydrate metabolic process	1.213	0.006316
tor5_c10841	cell wall invertase	F	GO:0004564	beta-fructofuranosidase activity	1.213	0.006316
tor5_c10841	cell wall invertase	P	GO:0005982	starch metabolic process	1.213	0.006316
tor5_s25215	histone h4	C	GO:0009579	thylakoid	1.54	0.006322
tor5_s25215	histone h4	C	GO:0005730	nucleolus	1.54	0.006322
tor5_s25215	histone h4	C	GO:0005886	plasma membrane	1.54	0.006322
tor5_s25215	histone h4	P	GO:0009414	response to water deprivation	1.54	0.006322
tor5_s25215	histone h4	F	GO:0008378	galactosyltransferase activity	1.54	0.006322
tor5_s25215	histone h4	C	GO:0016020	membrane	1.54	0.006322
tor5_s25215	histone h4	F	GO:0003677	DNA binding	1.54	0.006322
tor5_s25215	histone h4	C	GO:0005773	vacuole	1.54	0.006322
tor5_s25215	histone h4	P	GO:0006334	nucleosome assembly	1.54	0.006322
tor5_s25215	histone h4	C	GO:0000786	nucleosome	1.54	0.006322
tor5_s25215	histone h4	C	GO:0009507	chloroplast	1.54	0.006322
tor5_s25215	histone h4	C	GO:0005739	mitochondrion	1.54	0.006322
tor5_s25215	histone h4	P	GO:0006486	protein amino acid glycosylation	1.54	0.006322
tor5_s34570	NA	NA	NA	NA	-1.811	0.006362
tor5_c4809	nramp transporter	P	GO:0010043	response to zinc ion	1.756	0.006364
tor5_c4809	nramp transporter	P	GO:0015691	cadmium ion transport	1.756	0.006364
tor5_c4809	nramp transporter	F	GO:0015103	inorganic anion transmembrane transporter activity	1.756	0.006364
tor5_c4809	nramp transporter	P	GO:0015698	inorganic anion transport	1.756	0.006364
tor5_c4809	nramp transporter	P	GO:0009624	response to nematode	1.756	0.006364
tor5_c4809	nramp transporter	P	GO:0006875	cellular metal ion homeostasis	1.756	0.006364
tor5_c4809	nramp transporter	F	GO:0005384	manganese ion transmembrane transporter activity	1.756	0.006364
tor5_c4809	nramp transporter	C	GO:0005886	plasma membrane	1.756	0.006364
tor5_c4809	nramp transporter	C	GO:0016020	membrane	1.756	0.006364
tor5_c4809	nramp transporter	P	GO:0042742	defense response to bacterium	1.756	0.006364
tor5_c4809	nramp transporter	P	GO:0010670	positive regulation of oxygen and reactive oxygen species metabolic process	1.756	0.006364
tor5_c4809	nramp transporter	P	GO:0006828	manganese ion transport	1.756	0.006364
tor5_c4809	nramp transporter	F	GO:0005215	transporter activity	1.756	0.006364
tor5_c4809	nramp transporter	C	GO:0005774	vacuolar membrane	1.756	0.006364
tor5_c4809	nramp transporter	P	GO:0015692	lead ion transport	1.756	0.006364
tor5_c4809	nramp transporter	P	GO:0010039	response to iron ion	1.756	0.006364
tor5_c4809	nramp transporter	P	GO:0006879	cellular iron ion homeostasis	1.756	0.006364
tor5_s33629	dihydroxy-acid dehydratase	F	GO:0005507	copper ion binding	-1.235	0.00639
tor5_s33629	dihydroxy-acid dehydratase	F	GO:0004160	dihydroxy-acid dehydratase activity	-1.235	0.00639
tor5_s33629	dihydroxy-acid dehydratase	P	GO:0009555	pollen development	-1.235	0.00639
tor5_s33629	dihydroxy-acid dehydratase	P	GO:0009097	isoleucine biosynthetic process	-1.235	0.00639
tor5_s33629	dihydroxy-acid dehydratase	P	GO:0009099	valine biosynthetic process	-1.235	0.00639
tor5_s33629	dihydroxy-acid dehydratase	C	GO:0009570	chloroplast stroma	-1.235	0.00639
tor5_s33629	dihydroxy-acid dehydratase	F	GO:0003824	catalytic activity	-1.235	0.00639
tor5_s33629	dihydroxy-acid dehydratase	P	GO:0009098	leucine biosynthetic process	-1.235	0.00639
tor5_s33629	dihydroxy-acid dehydratase	P	GO:0015940	pantothenate biosynthetic process	-1.235	0.00639
tor5_c4962	threonyl-trna synthetase	F	GO:0004829	threonine-tRNA ligase activity	1.56	0.006403
tor5_c4962	threonyl-trna synthetase	C	GO:0005737	cytoplasm	1.56	0.006403
tor5_c4962	threonyl-trna synthetase	C	GO:0005739	mitochondrion	1.56	0.006403
tor5_c4962	threonyl-trna synthetase	C	GO:0016020	membrane	1.56	0.006403
tor5_c4962	threonyl-trna synthetase	P	GO:0006563	L-serine metabolic process	1.56	0.006403
tor5_c4962	threonyl-trna synthetase	P	GO:0006435	threonyl-tRNA aminoacylation	1.56	0.006403
tor5_c4962	threonyl-trna synthetase	P	GO:0006566	threonine metabolic process	1.56	0.006403
tor5_c4962	threonyl-trna synthetase	F	GO:0005524	ATP binding	1.56	0.006403
tor5_c4962	threonyl-trna synthetase	C	GO:0009536	plastid	1.56	0.006403
tor5_c4962	threonyl-trna synthetase	P	GO:0006418	tRNA aminoacylation for protein translation	1.56	0.006403
tor5_c4962	threonyl-trna synthetase	F	GO:0004812	aminoacyl-tRNA ligase activity	1.56	0.006403
tor5_c4962	threonyl-trna synthetase	P	GO:0006544	glycine metabolic process	1.56	0.006403
tor5_c11539	NA	NA	NA	NA	-1.212	0.006442
tor5_c7757	peroxidase 31	F	GO:0020037	heme binding	-1.155	0.006548
tor5_c7757	peroxidase 31	C	GO:0009505	plant-type cell wall	-1.155	0.006548
tor5_c7757	peroxidase 31	C	GO:0012505	endomembrane system	-1.155	0.006548
tor5_c7757	peroxidase 31	P	GO:0055114	oxidation reduction	-1.155	0.006548
tor5_c7757	peroxidase 31	P	GO:0006979	response to oxidative stress	-1.155	0.006548
tor5_c7757	peroxidase 31	F	GO:0005515	protein binding	-1.155	0.006548
tor5_c7757	peroxidase 31	P	GO:0006804	peroxidase reaction	-1.155	0.006548
tor5_c7757	peroxidase 31	F	GO:0004601	peroxidase activity	-1.155	0.006548
tor5_c15804	ap2 erf domain-containing transcription factor	F	GO:0003700	transcription factor activity	-1.031	0.006639
tor5_c15804	ap2 erf domain-containing transcription factor	C	GO:0005667	transcription factor complex	-1.031	0.006639
tor5_c15804	ap2 erf domain-containing transcription factor	P	GO:0006355	regulation of transcription, DNA-dependent	-1.031	0.006639
tor5_c15804	ap2 erf domain-containing transcription factor	P	GO:0045449	regulation of transcription	-1.031	0.006639
tor5_c15804	ap2 erf domain-containing transcription factor	F	GO:0003677	DNA binding	-1.031	0.006639
tor5_c15114	cytochrome	P	GO:0006118	electron transport	1.478	0.006665
tor5_c15114	cytochrome	F	GO:0005506	iron ion binding	1.478	0.006665
tor5_c15114	cytochrome	F	GO:0009055	electron carrier activity	1.478	0.006665
tor5_c15114	cytochrome	F	GO:0020037	heme binding	1.478	0.006665
tor5_c15114	cytochrome	P	GO:0055114	oxidation reduction	1.478	0.006665
tor5_c15114	cytochrome	F	GO:0050592	4-hydroxyphenylacetaldehyde oxime monooxygenase activity	1.478	0.006665
tor5_c15114	cytochrome	P	GO:0006570	tyrosine metabolic process	1.478	0.006665
tor5_s35930	mitochondrial atp synthase 6 kda subunit	F	GO:0016787	hydrolase activity	-1.255	0.006703
tor5_s35930	mitochondrial atp synthase 6 kda subunit	C	GO:0009536	plastid	-1.255	0.006703
tor5_s35930	mitochondrial atp synthase 6 kda subunit	C	GO:0005750	mitochondrial respiratory chain complex III	-1.255	0.006703
tor5_s31794	NA	NA	NA	NA	1.483	0.006725
tor5_rep_c19581	non-symbiotic hemoglobin class 1	P	GO:0006950	response to stress	-1.734	0.006748
tor5_rep_c19581	non-symbiotic hemoglobin class 1	F	GO:0020037	heme binding	-1.734	0.006748
tor5_rep_c19581	non-symbiotic hemoglobin class 1	P	GO:0009399	nitrogen fixation	-1.734	0.006748
tor5_rep_c19581	non-symbiotic hemoglobin class 1	P	GO:0015671	oxygen transport	-1.734	0.006748
tor5_rep_c19581	non-symbiotic hemoglobin class 1	F	GO:0019825	oxygen binding	-1.734	0.006748
tor5_rep_c19581	non-symbiotic hemoglobin class 1	C	GO:0016363	nuclear matrix	-1.734	0.006748
tor5_rep_c19581	non-symbiotic hemoglobin class 1	F	GO:0005506	iron ion binding	-1.734	0.006748
tor5_rep_c19581	non-symbiotic hemoglobin class 1	C	GO:0005737	cytoplasm	-1.734	0.006748
tor5_rep_c19581	non-symbiotic hemoglobin class 1	F	GO:0005344	oxygen transporter activity	-1.734	0.006748
tor5_c20388	NA	NA	NA	NA	-1.302	0.006767
tor5_c4159	cytochrome p450	F	GO:0005506	iron ion binding	-1.218	0.006847
tor5_c4159	cytochrome p450	F	GO:0020037	heme binding	-1.218	0.006847
tor5_c4159	cytochrome p450	F	GO:0009055	electron carrier activity	-1.218	0.006847
tor5_c4159	cytochrome p450	P	GO:0006118	electron transport	-1.218	0.006847
tor5_c4159	cytochrome p450	F	GO:0033772	flavonoid 3',5'-hydroxylase activity	-1.218	0.006847
tor5_c4159	cytochrome p450	P	GO:0055114	oxidation reduction	-1.218	0.006847
tor5_c2359	protein	F	GO:0005515	protein binding	1.328	0.00691
tor5_c2359	protein	C	GO:0009536	plastid	1.328	0.00691
tor5_c2359	protein	C	GO:0016023	cytoplasmic membrane-bounded vesicle	1.328	0.00691
tor5_s27218	NA	NA	NA	NA	1.254	0.006929
tor5_c3132	b-box type zinc finger-containing protein	F	GO:0003700	transcription factor activity	-1.134	0.00696
tor5_c3132	b-box type zinc finger-containing protein	P	GO:0010224	response to UV-B	-1.134	0.00696
tor5_c3132	b-box type zinc finger-containing protein	P	GO:0045449	regulation of transcription	-1.134	0.00696
tor5_c3132	b-box type zinc finger-containing protein	C	GO:0009536	plastid	-1.134	0.00696
tor5_c3132	b-box type zinc finger-containing protein	F	GO:0008270	zinc ion binding	-1.134	0.00696
tor5_c3132	b-box type zinc finger-containing protein	C	GO:0005667	transcription factor complex	-1.134	0.00696
tor5_c7101	cop9 signalosome complex subunit 8	P	GO:0009640	photomorphogenesis	-1.19	0.007146
tor5_c7101	cop9 signalosome complex subunit 8	P	GO:0010388	cullin deneddylation	-1.19	0.007146
tor5_c7101	cop9 signalosome complex subunit 8	C	GO:0008180	signalosome	-1.19	0.007146
tor5_c7101	cop9 signalosome complex subunit 8	F	GO:0004222	metalloendopeptidase activity	-1.19	0.007146
tor5_c7101	cop9 signalosome complex subunit 8	F	GO:0005515	protein binding	-1.19	0.007146
tor5_c7101	cop9 signalosome complex subunit 8	P	GO:0010387	signalosome assembly	-1.19	0.007146
tor5_c7101	cop9 signalosome complex subunit 8	P	GO:0009753	response to jasmonic acid stimulus	-1.19	0.007146
tor5_c4837	aspartic proteinase nepenthesin-1	P	GO:0006508	proteolysis	1.337	0.00717
tor5_c4837	aspartic proteinase nepenthesin-1	C	GO:0016023	cytoplasmic membrane-bounded vesicle	1.337	0.00717
tor5_c4837	aspartic proteinase nepenthesin-1	F	GO:0004190	aspartic-type endopeptidase activity	1.337	0.00717
tor5_c4837	aspartic proteinase nepenthesin-1	C	GO:0009505	plant-type cell wall	1.337	0.00717
tor5_c4837	aspartic proteinase nepenthesin-1	C	GO:0048046	apoplast	1.337	0.00717
tor5_c9173	gpi-anchored protein	C	GO:0009506	plasmodesma	-1.08	0.007173
tor5_c9173	gpi-anchored protein	F	GO:0080087	callose binding	-1.08	0.007173
tor5_c9173	gpi-anchored protein	F	GO:0016787	hydrolase activity	-1.08	0.007173
tor5_c9173	gpi-anchored protein	C	GO:0031225	anchored to membrane	-1.08	0.007173
tor5_s31813	protein	F	GO:0005524	ATP binding	-1.501	0.007175
tor5_s31813	protein	C	GO:0005874	microtubule	-1.501	0.007175
tor5_s31813	protein	C	GO:0009536	plastid	-1.501	0.007175
tor5_s31813	protein	P	GO:0009851	auxin biosynthetic process	-1.501	0.007175
tor5_s31813	protein	F	GO:0003777	microtubule motor activity	-1.501	0.007175
tor5_s31813	protein	P	GO:0007018	microtubule-based movement	-1.501	0.007175
tor5_s31813	protein	P	GO:0007017	microtubule-based process	-1.501	0.007175
tor5_rep_c2568	NA	NA	NA	NA	-1.316	0.007178
tor5_s26813	NA	NA	NA	NA	-1.056	0.007235
tor5_rep_c15654	prefoldin subunit 3	C	GO:0016272	prefoldin complex	-1.372	0.00724
tor5_rep_c15654	prefoldin subunit 3	F	GO:0051082	unfolded protein binding	-1.372	0.00724
tor5_rep_c15654	prefoldin subunit 3	C	GO:0009536	plastid	-1.372	0.00724
tor5_rep_c15654	prefoldin subunit 3	P	GO:0006457	protein folding	-1.372	0.00724
tor5_c9342	gras family transcription factor	P	GO:0009739	response to gibberellin stimulus	1.383	0.007279
tor5_c9342	gras family transcription factor	P	GO:0006355	regulation of transcription, DNA-dependent	1.383	0.007279
tor5_c9342	gras family transcription factor	P	GO:0045449	regulation of transcription	1.383	0.007279
tor5_c9342	gras family transcription factor	F	GO:0003700	transcription factor activity	1.383	0.007279
tor5_c9342	gras family transcription factor	C	GO:0005667	transcription factor complex	1.383	0.007279
tor5_c14184	vesicle-associated membrane	F	GO:0005198	structural molecule activity	1.276	0.007287
tor5_c13539	uracil phosphoribosyltransferase	P	GO:0006206	pyrimidine base metabolic process	1.659	0.007288
tor5_c13539	uracil phosphoribosyltransferase	F	GO:0016773	phosphotransferase activity, alcohol group as acceptor	1.659	0.007288
tor5_c13539	uracil phosphoribosyltransferase	F	GO:0005524	ATP binding	1.659	0.007288
tor5_c13539	uracil phosphoribosyltransferase	F	GO:0004849	uridine kinase activity	1.659	0.007288
tor5_c13539	uracil phosphoribosyltransferase	P	GO:0009116	nucleoside metabolic process	1.659	0.007288
tor5_c13539	uracil phosphoribosyltransferase	P	GO:0009058	biosynthetic process	1.659	0.007288
tor5_c13539	uracil phosphoribosyltransferase	F	GO:0004845	uracil phosphoribosyltransferase activity	1.659	0.007288
tor5_c13539	uracil phosphoribosyltransferase	C	GO:0009536	plastid	1.659	0.007288
tor5_c16336	NA	NA	NA	NA	-1.669	0.007342
tor5_c12659	phox domain-containing protein	P	GO:0007154	cell communication	-2.67	0.007461
tor5_c12659	phox domain-containing protein	F	GO:0035091	phosphoinositide binding	-2.67	0.007461
tor5_c12659	phox domain-containing protein	P	GO:0023034	intracellular signaling pathway	-2.67	0.007461
tor5_c12659	phox domain-containing protein	P	GO:0007165	signal transduction	-2.67	0.007461
tor5_c12659	phox domain-containing protein	F	GO:0005515	protein binding	-2.67	0.007461
tor5_c6498	NA	NA	NA	NA	1.357	0.007551
tor5_rep_c24363	xyloglucan endotransglycosylase	P	GO:0005975	carbohydrate metabolic process	-1.137	0.007579
tor5_rep_c24363	xyloglucan endotransglycosylase	F	GO:0016762	xyloglucan:xyloglucosyl transferase activity	-1.137	0.007579
tor5_rep_c24363	xyloglucan endotransglycosylase	P	GO:0006073	cellular glucan metabolic process	-1.137	0.007579
tor5_rep_c24363	xyloglucan endotransglycosylase	C	GO:0005618	cell wall	-1.137	0.007579
tor5_rep_c24363	xyloglucan endotransglycosylase	F	GO:0004553	hydrolase activity, hydrolyzing O-glycosyl compounds	-1.137	0.007579
tor5_rep_c24363	xyloglucan endotransglycosylase	C	GO:0048046	apoplast	-1.137	0.007579
tor5_c9659	NA	NA	NA	NA	-1.818	0.007697
tor5_c19184	NA	NA	NA	NA	-1.125	0.007724
tor5_c18100	NA	NA	NA	NA	-1.114	0.007729
tor5_c16443	NA	NA	NA	NA	-1.177	0.007729
tor5_c7799	receptor-like serine-threonine protein kinase	F	GO:0004674	protein serine/threonine kinase activity	-1.497	0.007752
tor5_c7799	receptor-like serine-threonine protein kinase	F	GO:0005524	ATP binding	-1.497	0.007752
tor5_c7799	receptor-like serine-threonine protein kinase	P	GO:0006468	protein amino acid phosphorylation	-1.497	0.007752
tor5_c7799	receptor-like serine-threonine protein kinase	P	GO:0016310	phosphorylation	-1.497	0.007752
tor5_c7799	receptor-like serine-threonine protein kinase	P	GO:0009069	serine family amino acid metabolic process	-1.497	0.007752
tor5_c7799	receptor-like serine-threonine protein kinase	P	GO:0009851	auxin biosynthetic process	-1.497	0.007752
tor5_c7799	receptor-like serine-threonine protein kinase	F	GO:0004872	receptor activity	-1.497	0.007752
tor5_c7799	receptor-like serine-threonine protein kinase	P	GO:0007165	signal transduction	-1.497	0.007752
tor5_s35658	NA	NA	NA	NA	-1.176	0.007894
tor5_c14823	uncharacterized protein	C	GO:0016020	membrane	1.205	0.007896
tor5_s27911	NA	NA	NA	NA	-1.164	0.007985
tor5_c23978	NA	NA	NA	NA	1.441	0.008076
tor5_c4348	uncharacterized protein	C	GO:0005739	mitochondrion	1.497	0.008083
tor5_c5507	NA	NA	NA	NA	-1.229	0.008087
tor5_s27835	cytochrome p450	F	GO:0018675	(S)-limonene 6-monooxygenase activity	-1.294	0.008144
tor5_s27835	cytochrome p450	F	GO:0020037	heme binding	-1.294	0.008144
tor5_s27835	cytochrome p450	F	GO:0050592	4-hydroxyphenylacetaldehyde oxime monooxygenase activity	-1.294	0.008144
tor5_s27835	cytochrome p450	P	GO:0016099	monoterpenoid biosynthetic process	-1.294	0.008144
tor5_s27835	cytochrome p450	P	GO:0046251	limonene catabolic process	-1.294	0.008144
tor5_s27835	cytochrome p450	C	GO:0005789	endoplasmic reticulum membrane	-1.294	0.008144
tor5_s27835	cytochrome p450	C	GO:0016021	integral to membrane	-1.294	0.008144
tor5_s27835	cytochrome p450	F	GO:0018674	(S)-limonene 3-monooxygenase activity	-1.294	0.008144
tor5_s27835	cytochrome p450	P	GO:0055114	oxidation reduction	-1.294	0.008144
tor5_s27835	cytochrome p450	F	GO:0009055	electron carrier activity	-1.294	0.008144
tor5_s27835	cytochrome p450	F	GO:0005506	iron ion binding	-1.294	0.008144
tor5_s27835	cytochrome p450	P	GO:0006118	electron transport	-1.294	0.008144
tor5_s27835	cytochrome p450	C	GO:0005792	microsome	-1.294	0.008144
tor5_s27835	cytochrome p450	P	GO:0006570	tyrosine metabolic process	-1.294	0.008144
tor5_rep_c16314	NA	NA	NA	NA	-1.519	0.008166
tor5_c7667	NA	NA	NA	NA	-1.084	0.008181
tor5_c16553	dynein heavy chain protein 1	P	GO:0007018	microtubule-based movement	1.206	0.008239
tor5_c16553	dynein heavy chain protein 1	P	GO:0007017	microtubule-based process	1.206	0.008239
tor5_c16553	dynein heavy chain protein 1	C	GO:0030286	dynein complex	1.206	0.008239
tor5_c16553	dynein heavy chain protein 1	F	GO:0003777	microtubule motor activity	1.206	0.008239
tor5_c16553	dynein heavy chain protein 1	C	GO:0005874	microtubule	1.206	0.008239
tor5_c19325	NA	NA	NA	NA	-1.239	0.00825
tor5_c19461	NA	NA	NA	NA	1.661	0.008254
tor5_c5211	NA	NA	NA	NA	1.588	0.008266
tor5_s28591	cytochrome p450	F	GO:0009055	electron carrier activity	-1.225	0.008324
tor5_s28591	cytochrome p450	C	GO:0016023	cytoplasmic membrane-bounded vesicle	-1.225	0.008324
tor5_s28591	cytochrome p450	P	GO:0006570	tyrosine metabolic process	-1.225	0.008324
tor5_s28591	cytochrome p450	P	GO:0006118	electron transport	-1.225	0.008324
tor5_s28591	cytochrome p450	P	GO:0055114	oxidation reduction	-1.225	0.008324
tor5_s28591	cytochrome p450	F	GO:0020037	heme binding	-1.225	0.008324
tor5_s28591	cytochrome p450	F	GO:0050592	4-hydroxyphenylacetaldehyde oxime monooxygenase activity	-1.225	0.008324
tor5_c11716	cleavage and polyadenylation specificity	F	GO:0005515	protein binding	1.069	0.00834
tor5_c11716	cleavage and polyadenylation specificity	C	GO:0016023	cytoplasmic membrane-bounded vesicle	1.069	0.00834
tor5_c11716	cleavage and polyadenylation specificity	F	GO:0008270	zinc ion binding	1.069	0.00834
tor5_c11716	cleavage and polyadenylation specificity	C	GO:0005886	plasma membrane	1.069	0.00834
tor5_c1448	peroxidase	F	GO:0020037	heme binding	1.353	0.008461
tor5_c1448	peroxidase	P	GO:0006804	peroxidase reaction	1.353	0.008461
tor5_c1448	peroxidase	P	GO:0006979	response to oxidative stress	1.353	0.008461
tor5_c1448	peroxidase	P	GO:0055114	oxidation reduction	1.353	0.008461
tor5_c1448	peroxidase	F	GO:0005515	protein binding	1.353	0.008461
tor5_c1448	peroxidase	F	GO:0004601	peroxidase activity	1.353	0.008461
tor5_c1448	peroxidase	P	GO:0009651	response to salt stress	1.353	0.008461
tor5_c1448	peroxidase	C	GO:0012505	endomembrane system	1.353	0.008461
tor5_c11780	protein	C	GO:0009507	chloroplast	-1.275	0.008461
tor5_rep_c19741	NA	NA	NA	NA	-1.275	0.008536
tor5_s31339	NA	NA	NA	NA	1.234	0.008556
tor5_c2625	hydroxymandelonitrile lyase	C	GO:0009507	chloroplast	-1.357	0.008573
tor5_c2625	hydroxymandelonitrile lyase	P	GO:0006508	proteolysis	-1.357	0.008573
tor5_c2625	hydroxymandelonitrile lyase	F	GO:0004185	serine-type carboxypeptidase activity	-1.357	0.008573
tor5_c2625	hydroxymandelonitrile lyase	C	GO:0016020	membrane	-1.357	0.008573
tor5_c2625	hydroxymandelonitrile lyase	P	GO:0009765	photosynthesis, light harvesting	-1.357	0.008573
tor5_c2625	hydroxymandelonitrile lyase	C	GO:0016023	cytoplasmic membrane-bounded vesicle	-1.357	0.008573
tor5_rep_c2641	cytoplasmic ribosomal protein s13	P	GO:0006412	translation	1.393	0.008633
tor5_rep_c2641	cytoplasmic ribosomal protein s13	P	GO:0000911	cytokinesis by cell plate formation	1.393	0.008633
tor5_rep_c2641	cytoplasmic ribosomal protein s13	C	GO:0009507	chloroplast	1.393	0.008633
tor5_rep_c2641	cytoplasmic ribosomal protein s13	P	GO:0010090	trichome morphogenesis	1.393	0.008633
tor5_rep_c2641	cytoplasmic ribosomal protein s13	P	GO:0042254	ribosome biogenesis	1.393	0.008633
tor5_rep_c2641	cytoplasmic ribosomal protein s13	C	GO:0022627	cytosolic small ribosomal subunit	1.393	0.008633
tor5_rep_c2641	cytoplasmic ribosomal protein s13	C	GO:0005618	cell wall	1.393	0.008633
tor5_rep_c2641	cytoplasmic ribosomal protein s13	F	GO:0003735	structural constituent of ribosome	1.393	0.008633
tor5_rep_c2641	cytoplasmic ribosomal protein s13	C	GO:0005840	ribosome	1.393	0.008633
tor5_rep_c2641	cytoplasmic ribosomal protein s13	C	GO:0005622	intracellular	1.393	0.008633
tor5_rep_c2641	cytoplasmic ribosomal protein s13	C	GO:0005730	nucleolus	1.393	0.008633
tor5_rep_c2641	cytoplasmic ribosomal protein s13	C	GO:0016020	membrane	1.393	0.008633
tor5_s31011	omega-3 fatty acid desaturase	P	GO:0055114	oxidation reduction	1.821	0.008662
tor5_s31011	omega-3 fatty acid desaturase	F	GO:0042389	omega-3 fatty acid desaturase activity	1.821	0.008662
tor5_s31011	omega-3 fatty acid desaturase	P	GO:0009409	response to cold	1.821	0.008662
tor5_s31011	omega-3 fatty acid desaturase	C	GO:0031969	chloroplast membrane	1.821	0.008662
tor5_s31011	omega-3 fatty acid desaturase	P	GO:0006633	fatty acid biosynthetic process	1.821	0.008662
tor5_c21460	NA	NA	NA	NA	-1.079	0.008716
tor5_c14501	fad nad -binding oxidoreductase	P	GO:0055114	oxidation reduction	1.27	0.008757
tor5_c14501	fad nad -binding oxidoreductase	C	GO:0009941	chloroplast envelope	1.27	0.008757
tor5_c14501	fad nad -binding oxidoreductase	C	GO:0009579	thylakoid	1.27	0.008757
tor5_c14501	fad nad -binding oxidoreductase	F	GO:0016491	oxidoreductase activity	1.27	0.008757
tor5_c14501	fad nad -binding oxidoreductase	F	GO:0005507	copper ion binding	1.27	0.008757
tor5_c14501	fad nad -binding oxidoreductase	C	GO:0005739	mitochondrion	1.27	0.008757
tor5_c14501	fad nad -binding oxidoreductase	C	GO:0009570	chloroplast stroma	1.27	0.008757
tor5_c23455	xyloglucan endo-transglycosylase	C	GO:0005618	cell wall	2.022	0.008775
tor5_c23455	xyloglucan endo-transglycosylase	C	GO:0048046	apoplast	2.022	0.008775
tor5_c23455	xyloglucan endo-transglycosylase	F	GO:0016762	xyloglucan:xyloglucosyl transferase activity	2.022	0.008775
tor5_c23455	xyloglucan endo-transglycosylase	P	GO:0005975	carbohydrate metabolic process	2.022	0.008775
tor5_c23455	xyloglucan endo-transglycosylase	C	GO:0012505	endomembrane system	2.022	0.008775
tor5_c23455	xyloglucan endo-transglycosylase	P	GO:0006073	cellular glucan metabolic process	2.022	0.008775
tor5_c23455	xyloglucan endo-transglycosylase	F	GO:0004553	hydrolase activity, hydrolyzing O-glycosyl compounds	2.022	0.008775
tor5_c19064	s-adenosyl methionine synthetase	F	GO:0005524	ATP binding	-1.331	0.008856
tor5_c19064	s-adenosyl methionine synthetase	P	GO:0006730	one-carbon metabolic process	-1.331	0.008856
tor5_c19064	s-adenosyl methionine synthetase	C	GO:0005737	cytoplasm	-1.331	0.008856
tor5_c19064	s-adenosyl methionine synthetase	F	GO:0004478	methionine adenosyltransferase activity	-1.331	0.008856
tor5_c19064	s-adenosyl methionine synthetase	P	GO:0006555	methionine metabolic process	-1.331	0.008856
tor5_c19064	s-adenosyl methionine synthetase	P	GO:0006556	S-adenosylmethionine biosynthetic process	-1.331	0.008856
tor5_c19064	s-adenosyl methionine synthetase	F	GO:0000287	magnesium ion binding	-1.331	0.008856
tor5_c19064	s-adenosyl methionine synthetase	P	GO:0009851	auxin biosynthetic process	-1.331	0.008856
tor5_c15046	NA	NA	NA	NA	-1.524	0.008864
tor5_c19478	calcium sensing receptor	C	GO:0005739	mitochondrion	1.196	0.008875
tor5_c19478	calcium sensing receptor	P	GO:0007165	signal transduction	1.196	0.008875
tor5_c19478	calcium sensing receptor	F	GO:0004872	receptor activity	1.196	0.008875
tor5_c19478	calcium sensing receptor	C	GO:0009507	chloroplast	1.196	0.008875
tor5_c19478	calcium sensing receptor	C	GO:0009579	thylakoid	1.196	0.008875
tor5_c17821	NA	NA	NA	NA	1.675	0.008885
tor5_c15845	limonoid udp-glucosyltransferase	P	GO:0008152	metabolic process	1.326	0.008933
tor5_c15845	limonoid udp-glucosyltransferase	F	GO:0050645	limonoid glucosyltransferase activity	1.326	0.008933
tor5_c21603	NA	NA	NA	NA	-1.85	0.008933
tor5_c3894	strubbelig-receptor family 7 protein	P	GO:0009851	auxin biosynthetic process	-1.021	0.008934
tor5_c3894	strubbelig-receptor family 7 protein	F	GO:0004703	G-protein coupled receptor kinase activity	-1.021	0.008934
tor5_c3894	strubbelig-receptor family 7 protein	C	GO:0016021	integral to membrane	-1.021	0.008934
tor5_c3894	strubbelig-receptor family 7 protein	F	GO:0005515	protein binding	-1.021	0.008934
tor5_c3894	strubbelig-receptor family 7 protein	P	GO:0006468	protein amino acid phosphorylation	-1.021	0.008934
tor5_c3894	strubbelig-receptor family 7 protein	F	GO:0004872	receptor activity	-1.021	0.008934
tor5_c3894	strubbelig-receptor family 7 protein	C	GO:0005829	cytosol	-1.021	0.008934
tor5_c3894	strubbelig-receptor family 7 protein	P	GO:0009069	serine family amino acid metabolic process	-1.021	0.008934
tor5_c3894	strubbelig-receptor family 7 protein	P	GO:0016310	phosphorylation	-1.021	0.008934
tor5_c3894	strubbelig-receptor family 7 protein	F	GO:0005524	ATP binding	-1.021	0.008934
tor5_c3894	strubbelig-receptor family 7 protein	P	GO:0007169	transmembrane receptor protein tyrosine kinase signaling pathway	-1.021	0.008934
tor5_c3894	strubbelig-receptor family 7 protein	C	GO:0005634	nucleus	-1.021	0.008934
tor5_c3894	strubbelig-receptor family 7 protein	P	GO:0007165	signal transduction	-1.021	0.008934
tor5_c3894	strubbelig-receptor family 7 protein	F	GO:0004672	protein kinase activity	-1.021	0.008934
tor5_c9785	cellulose synthase	P	GO:0006011	UDP-glucose metabolic process	-1.203	0.008934
tor5_c9785	cellulose synthase	C	GO:0016020	membrane	-1.203	0.008934
tor5_c9785	cellulose synthase	P	GO:0005985	sucrose metabolic process	-1.203	0.008934
tor5_c9785	cellulose synthase	P	GO:0030244	cellulose biosynthetic process	-1.203	0.008934
tor5_c9785	cellulose synthase	F	GO:0016760	cellulose synthase (UDP-forming) activity	-1.203	0.008934
tor5_c9785	cellulose synthase	C	GO:0016021	integral to membrane	-1.203	0.008934
tor5_c9785	cellulose synthase	P	GO:0005982	starch metabolic process	-1.203	0.008934
tor5_c9785	cellulose synthase	P	GO:0007047	cellular cell wall organization	-1.203	0.008934
tor5_c17392	NA	NA	NA	NA	1.393	0.008944
tor5_rep_c11571	NA	NA	NA	NA	-1.311	0.008984
tor5_c16069	act domain-containing small subunit of acetolactate synthase protein	C	GO:0005948	acetolactate synthase complex	-1.1	0.00904
tor5_c16069	act domain-containing small subunit of acetolactate synthase protein	P	GO:0009099	valine biosynthetic process	-1.1	0.00904
tor5_c16069	act domain-containing small subunit of acetolactate synthase protein	P	GO:0009082	branched chain family amino acid biosynthetic process	-1.1	0.00904
tor5_c16069	act domain-containing small subunit of acetolactate synthase protein	C	GO:0009507	chloroplast	-1.1	0.00904
tor5_c16069	act domain-containing small subunit of acetolactate synthase protein	P	GO:0009098	leucine biosynthetic process	-1.1	0.00904
tor5_c16069	act domain-containing small subunit of acetolactate synthase protein	F	GO:0016597	amino acid binding	-1.1	0.00904
tor5_c16069	act domain-containing small subunit of acetolactate synthase protein	P	GO:0009097	isoleucine biosynthetic process	-1.1	0.00904
tor5_c16069	act domain-containing small subunit of acetolactate synthase protein	F	GO:0003984	acetolactate synthase activity	-1.1	0.00904
tor5_c16069	act domain-containing small subunit of acetolactate synthase protein	P	GO:0015940	pantothenate biosynthetic process	-1.1	0.00904
tor5_c20781	NA	NA	NA	NA	-1.079	0.009129
tor5_rep_c19465	xanthine uracil vitamin c permease	P	GO:0055085	transmembrane transport	-1.215	0.009139
tor5_rep_c19465	xanthine uracil vitamin c permease	C	GO:0005773	vacuole	-1.215	0.009139
tor5_rep_c19465	xanthine uracil vitamin c permease	C	GO:0016020	membrane	-1.215	0.009139
tor5_rep_c19465	xanthine uracil vitamin c permease	F	GO:0005215	transporter activity	-1.215	0.009139
tor5_rep_c19465	xanthine uracil vitamin c permease	C	GO:0005618	cell wall	-1.215	0.009139
tor5_rep_c19465	xanthine uracil vitamin c permease	P	GO:0006810	transport	-1.215	0.009139
tor5_rep_c19465	xanthine uracil vitamin c permease	F	GO:0022857	transmembrane transporter activity	-1.215	0.009139
tor5_c20429	NA	NA	NA	NA	-1.388	0.009207
tor5_c10615	NA	NA	NA	NA	1.493	0.00921
tor5_c19771	mitochondrial import inner membrane translocase subunit tim17 tim22 tim23 family protein	P	GO:0015031	protein transport	-1.444	0.009231
tor5_c19771	mitochondrial import inner membrane translocase subunit tim17 tim22 tim23 family protein	C	GO:0005743	mitochondrial inner membrane	-1.444	0.009231
tor5_c19771	mitochondrial import inner membrane translocase subunit tim17 tim22 tim23 family protein	C	GO:0016021	integral to membrane	-1.444	0.009231
tor5_c19771	mitochondrial import inner membrane translocase subunit tim17 tim22 tim23 family protein	F	GO:0008565	protein transporter activity	-1.444	0.009231
tor5_c4597	fasciclin-like arabinogalactan protein	C	GO:0005886	plasma membrane	-1.534	0.00932
tor5_c4597	fasciclin-like arabinogalactan protein	C	GO:0031225	anchored to membrane	-1.534	0.00932
tor5_c20381	NA	NA	NA	NA	1.602	0.009325
tor5_c15866	NA	NA	NA	NA	1.084	0.009388
tor5_rep_c5850	protein	P	GO:0045449	regulation of transcription	1.378	0.009456
tor5_rep_c5850	protein	C	GO:0016020	membrane	1.378	0.009456
tor5_rep_c5850	protein	C	GO:0005667	transcription factor complex	1.378	0.009456
tor5_rep_c5850	protein	P	GO:0006355	regulation of transcription, DNA-dependent	1.378	0.009456
tor5_rep_c5850	protein	P	GO:0006810	transport	1.378	0.009456
tor5_rep_c5850	protein	F	GO:0043565	sequence-specific DNA binding	1.378	0.009456
tor5_rep_c5850	protein	F	GO:0005215	transporter activity	1.378	0.009456
tor5_rep_c5850	protein	C	GO:0016021	integral to membrane	1.378	0.009456
tor5_rep_c5850	protein	P	GO:0006857	oligopeptide transport	1.378	0.009456
tor5_rep_c5850	protein	F	GO:0003700	transcription factor activity	1.378	0.009456
tor5_s36125	NA	NA	NA	NA	1.712	0.009481
tor5_c17844	ammonium transporter	C	GO:0016021	integral to membrane	-1.161	0.009481
tor5_c17844	ammonium transporter	N	GO:0072488		-1.161	0.009481
tor5_c17844	ammonium transporter	C	GO:0016020	membrane	-1.161	0.009481
tor5_c17844	ammonium transporter	P	GO:0015696	ammonium transport	-1.161	0.009481
tor5_c17844	ammonium transporter	F	GO:0008519	ammonium transmembrane transporter activity	-1.161	0.009481
tor5_c17844	ammonium transporter	P	GO:0055085	transmembrane transport	-1.161	0.009481
tor5_c14093	peroxidase 27	P	GO:0055114	oxidation reduction	-1.231	0.009528
tor5_c14093	peroxidase 27	C	GO:0012505	endomembrane system	-1.231	0.009528
tor5_c14093	peroxidase 27	F	GO:0020037	heme binding	-1.231	0.009528
tor5_c14093	peroxidase 27	P	GO:0006804	peroxidase reaction	-1.231	0.009528
tor5_c14093	peroxidase 27	F	GO:0004601	peroxidase activity	-1.231	0.009528
tor5_c14093	peroxidase 27	P	GO:0006979	response to oxidative stress	-1.231	0.009528
tor5_c15008	NA	NA	NA	NA	-1.144	0.009532
tor5_c15742	---NA---	C	GO:0005634	nucleus	1.763	0.009636
tor5_c10845	uncharacterized protein	F	GO:0004674	protein serine/threonine kinase activity	-1.306	0.009653
tor5_c10845	uncharacterized protein	C	GO:0009535	chloroplast thylakoid membrane	-1.306	0.009653
tor5_c10845	uncharacterized protein	P	GO:0016310	phosphorylation	-1.306	0.009653
tor5_c10845	uncharacterized protein	P	GO:0006468	protein amino acid phosphorylation	-1.306	0.009653
tor5_c10845	uncharacterized protein	P	GO:0009069	serine family amino acid metabolic process	-1.306	0.009653
tor5_c10845	uncharacterized protein	F	GO:0005524	ATP binding	-1.306	0.009653
tor5_s35347	NA	NA	NA	NA	-1.482	0.009676
tor5_s27489	NA	NA	NA	NA	-1.516	0.009687
tor5_s27382	NA	NA	NA	NA	-1.14	0.009735
tor5_rep_c24660	caffeoyl- 3-o-methyltransferase	P	GO:0046686	response to cadmium ion	-1.233	0.009894
tor5_rep_c24660	caffeoyl- 3-o-methyltransferase	P	GO:0009811	stilbene biosynthetic process	-1.233	0.009894
tor5_rep_c24660	caffeoyl- 3-o-methyltransferase	P	GO:0009809	lignin biosynthetic process	-1.233	0.009894
tor5_rep_c24660	caffeoyl- 3-o-methyltransferase	F	GO:0046872	metal ion binding	-1.233	0.009894
tor5_rep_c24660	caffeoyl- 3-o-methyltransferase	F	GO:0042409	caffeoyl-CoA O-methyltransferase activity	-1.233	0.009894
tor5_rep_c24660	caffeoyl- 3-o-methyltransferase	C	GO:0005829	cytosol	-1.233	0.009894
tor5_rep_c24660	caffeoyl- 3-o-methyltransferase	P	GO:0009805	coumarin biosynthetic process	-1.233	0.009894
tor5_c21450	NA	NA	NA	NA	1.306	0.009952
tor5_rep_c3909	transcription initiation factor alpha	P	GO:0006446	regulation of translational initiation	-1.916	0.010079
tor5_rep_c3909	transcription initiation factor alpha	P	GO:0006357	regulation of transcription from RNA polymerase II promoter	-1.916	0.010079
tor5_rep_c3909	transcription initiation factor alpha	P	GO:0006367	transcription initiation from RNA polymerase II promoter	-1.916	0.010079
tor5_rep_c3909	transcription initiation factor alpha	F	GO:0003702	RNA polymerase II transcription factor activity	-1.916	0.010079
tor5_rep_c3909	transcription initiation factor alpha	C	GO:0005667	transcription factor complex	-1.916	0.010079
tor5_rep_c3909	transcription initiation factor alpha	F	GO:0003743	translation initiation factor activity	-1.916	0.010079
tor5_rep_c3909	transcription initiation factor alpha	C	GO:0005840	ribosome	-1.916	0.010079
tor5_rep_c1496	NA	NA	NA	NA	-1.009	0.010081
tor5_c2587	NA	NA	NA	NA	-1.038	0.010081
tor5_c8100	protein	C	GO:0012505	endomembrane system	-1.296	0.010098
tor5_c8100	protein	F	GO:0005524	ATP binding	-1.296	0.010098
tor5_c8100	protein	F	GO:0051082	unfolded protein binding	-1.296	0.010098
tor5_c8100	protein	C	GO:0016023	cytoplasmic membrane-bounded vesicle	-1.296	0.010098
tor5_s31329	NA	NA	NA	NA	-1.286	0.010153
tor5_c4888	tubby-like f-box protein 10	F	GO:0008081	phosphoric diester hydrolase activity	-1.333	0.010164
tor5_c4888	tubby-like f-box protein 10	P	GO:0045449	regulation of transcription	-1.333	0.010164
tor5_c4888	tubby-like f-box protein 10	C	GO:0005667	transcription factor complex	-1.333	0.010164
tor5_c4888	tubby-like f-box protein 10	F	GO:0003700	transcription factor activity	-1.333	0.010164
tor5_c23170	NA	NA	NA	NA	-1.359	0.010179
tor5_c10336	NA	NA	NA	NA	-1.373	0.010268
tor5_s36667	NA	NA	NA	NA	-1.208	0.010271
tor5_s27377	NA	NA	NA	NA	1.381	0.010274
tor5_rep_c24199	40s ribosomal protein	C	GO:0015935	small ribosomal subunit	-1.621	0.010329
tor5_rep_c24199	40s ribosomal protein	F	GO:0003735	structural constituent of ribosome	-1.621	0.010329
tor5_rep_c24199	40s ribosomal protein	P	GO:0006412	translation	-1.621	0.010329
tor5_rep_c24199	40s ribosomal protein	P	GO:0042254	ribosome biogenesis	-1.621	0.010329
tor5_rep_c24199	40s ribosomal protein	F	GO:0003723	RNA binding	-1.621	0.010329
tor5_rep_c24199	40s ribosomal protein	C	GO:0005840	ribosome	-1.621	0.010329
tor5_c23297	NA	NA	NA	NA	-1.452	0.010336
tor5_rep_c56	NA	NA	NA	NA	-1.28	0.010375
tor5_c9579	thylakoid lumenal 19 kda chloroplast	F	GO:0005509	calcium ion binding	1.354	0.01054
tor5_c9579	thylakoid lumenal 19 kda chloroplast	C	GO:0009654	oxygen evolving complex	1.354	0.01054
tor5_c9579	thylakoid lumenal 19 kda chloroplast	C	GO:0009536	plastid	1.354	0.01054
tor5_c9579	thylakoid lumenal 19 kda chloroplast	C	GO:0009523	photosystem II	1.354	0.01054
tor5_c9579	thylakoid lumenal 19 kda chloroplast	C	GO:0019898	extrinsic to membrane	1.354	0.01054
tor5_c9579	thylakoid lumenal 19 kda chloroplast	P	GO:0015979	photosynthesis	1.354	0.01054
tor5_rep_c16622	NA	NA	NA	NA	-2.292	0.010544
tor5_c6270	saur family protein	P	GO:0009409	response to cold	1.389	0.010585
tor5_c6270	saur family protein	C	GO:0005886	plasma membrane	1.389	0.010585
tor5_c6270	saur family protein	P	GO:0009733	response to auxin stimulus	1.389	0.010585
tor5_c6151	NA	NA	NA	NA	-1.011	0.010626
tor5_s30728	os01g67210-like protein	F	GO:0005488	binding	-1.13	0.010626
tor5_s30728	os01g67210-like protein	C	GO:0005739	mitochondrion	-1.13	0.010626
tor5_c11152	NA	NA	NA	NA	1.084	0.010692
tor5_rep_c3649	zog_phalu ame: full=zeatin o-glucosyltransferase ame: full=trans-zeatin o-beta-d-glucosyltransferase	F	GO:0050403	trans-zeatin O-beta-D-glucosyltransferase activity	-1.209	0.010704
tor5_rep_c3649	zog_phalu ame: full=zeatin o-glucosyltransferase ame: full=trans-zeatin o-beta-d-glucosyltransferase	F	GO:0050404	zeatin O-beta-D-xylosyltransferase activity	-1.209	0.010704
tor5_rep_c3649	zog_phalu ame: full=zeatin o-glucosyltransferase ame: full=trans-zeatin o-beta-d-glucosyltransferase	P	GO:0008152	metabolic process	-1.209	0.010704
tor5_c10363	transitional endoplasmic reticulum	P	GO:0009851	auxin biosynthetic process	1.206	0.010722
tor5_c10363	transitional endoplasmic reticulum	F	GO:0008568	microtubule-severing ATPase activity	1.206	0.010722
tor5_c10363	transitional endoplasmic reticulum	P	GO:0051301	cell division	1.206	0.010722
tor5_c10363	transitional endoplasmic reticulum	F	GO:0005524	ATP binding	1.206	0.010722
tor5_c10363	transitional endoplasmic reticulum	P	GO:0007049	cell cycle	1.206	0.010722
tor5_c8985	disease resistance- dirigent domain-containing protein	C	GO:0012505	endomembrane system	-1.229	0.010728
tor5_c8985	disease resistance- dirigent domain-containing protein	P	GO:0009807	lignan biosynthetic process	-1.229	0.010728
tor5_c8985	disease resistance- dirigent domain-containing protein	P	GO:0006952	defense response	-1.229	0.010728
tor5_c8985	disease resistance- dirigent domain-containing protein	C	GO:0016023	cytoplasmic membrane-bounded vesicle	-1.229	0.010728
tor5_c11417	NA	NA	NA	NA	1.161	0.010753
tor5_c6977	protein	C	GO:0005739	mitochondrion	-1.034	0.010871
tor5_c6977	protein	P	GO:0006887	exocytosis	-1.034	0.010871
tor5_c6977	protein	C	GO:0005829	cytosol	-1.034	0.010871
tor5_c6977	protein	P	GO:0006904	vesicle docking during exocytosis	-1.034	0.010871
tor5_c6977	protein	F	GO:0005515	protein binding	-1.034	0.010871
tor5_c6977	protein	C	GO:0000145	exocyst	-1.034	0.010871
tor5_c17731	NA	NA	NA	NA	-1.029	0.010887
tor5_c17245	NA	NA	NA	NA	1.924	0.010926
tor5_c24972	cytochrome p450	F	GO:0033772	flavonoid 3',5'-hydroxylase activity	-1.162	0.011022
tor5_c24972	cytochrome p450	F	GO:0020037	heme binding	-1.162	0.011022
tor5_c24972	cytochrome p450	F	GO:0009055	electron carrier activity	-1.162	0.011022
tor5_c24972	cytochrome p450	P	GO:0055114	oxidation reduction	-1.162	0.011022
tor5_c24972	cytochrome p450	P	GO:0006118	electron transport	-1.162	0.011022
tor5_c23050	NA	NA	NA	NA	-1.417	0.01107
tor5_c8234	NA	NA	NA	NA	1.693	0.011126
tor5_c13772	ubiquitin conjugating enzyme	P	GO:0043687	post-translational protein modification	1.481	0.011176
tor5_c13772	ubiquitin conjugating enzyme	F	GO:0005524	ATP binding	1.481	0.011176
tor5_c13772	ubiquitin conjugating enzyme	P	GO:0016567	protein ubiquitination	1.481	0.011176
tor5_c13772	ubiquitin conjugating enzyme	F	GO:0016881	acid-amino acid ligase activity	1.481	0.011176
tor5_c13772	ubiquitin conjugating enzyme	P	GO:0051246	regulation of protein metabolic process	1.481	0.011176
tor5_c13772	ubiquitin conjugating enzyme	F	GO:0004842	ubiquitin-protein ligase activity	1.481	0.011176
tor5_s27581	protein	C	GO:0005730	nucleolus	-1.593	0.011188
tor5_s27581	protein	F	GO:0003723	RNA binding	-1.593	0.011188
tor5_s27581	protein	P	GO:0042255	ribosome assembly	-1.593	0.011188
tor5_s27581	protein	F	GO:0005515	protein binding	-1.593	0.011188
tor5_c9420	NA	NA	NA	NA	-1.227	0.01139
tor5_s32754	NA	NA	NA	NA	1.471	0.011442
tor5_c3889	NA	NA	NA	NA	1.024	0.011497
tor5_c10417	3-like protein	C	GO:0012505	endomembrane system	-2.359	0.011519
tor5_c10417	3-like protein	C	GO:0016021	integral to membrane	-2.359	0.011519
tor5_c13256	NA	NA	NA	NA	1.198	0.011534
tor5_rep_c1433	NA	NA	NA	NA	2.146	0.011539
tor5_rep_c720	er glycerol-phosphate acyltransferase	F	GO:0004366	glycerol-3-phosphate O-acyltransferase activity	1.141	0.011542
tor5_rep_c720	er glycerol-phosphate acyltransferase	P	GO:0042967	acyl-carrier-protein biosynthetic process	1.141	0.011542
tor5_rep_c720	er glycerol-phosphate acyltransferase	P	GO:0046486	glycerolipid metabolic process	1.141	0.011542
tor5_rep_c720	er glycerol-phosphate acyltransferase	C	GO:0016023	cytoplasmic membrane-bounded vesicle	1.141	0.011542
tor5_c8987	NA	NA	NA	NA	-1.272	0.011572
tor5_c4936	dof zinc finger family protein	P	GO:0045449	regulation of transcription	1.119	0.011584
tor5_c4936	dof zinc finger family protein	F	GO:0008270	zinc ion binding	1.119	0.011584
tor5_c4936	dof zinc finger family protein	F	GO:0003677	DNA binding	1.119	0.011584
tor5_c9968	NA	NA	NA	NA	-1.167	0.011632
tor5_rep_c2832	NA	NA	NA	NA	1.511	0.011776
tor5_c9828	---NA---	P	GO:0010044	response to aluminum ion	1.012	0.01181
tor5_c8231	cytochrome b561 ferric reductase transmembrane with domon related domain	F	GO:0004500	dopamine beta-monooxygenase activity	-1.081	0.011856
tor5_c8231	cytochrome b561 ferric reductase transmembrane with domon related domain	C	GO:0016020	membrane	-1.081	0.011856
tor5_c8231	cytochrome b561 ferric reductase transmembrane with domon related domain	C	GO:0016021	integral to membrane	-1.081	0.011856
tor5_c8231	cytochrome b561 ferric reductase transmembrane with domon related domain	P	GO:0006548	histidine catabolic process	-1.081	0.011856
tor5_c8231	cytochrome b561 ferric reductase transmembrane with domon related domain	C	GO:0016023	cytoplasmic membrane-bounded vesicle	-1.081	0.011856
tor5_c8231	cytochrome b561 ferric reductase transmembrane with domon related domain	P	GO:0006570	tyrosine metabolic process	-1.081	0.011856
tor5_c8231	cytochrome b561 ferric reductase transmembrane with domon related domain	P	GO:0006584	catecholamine metabolic process	-1.081	0.011856
tor5_c13628	NA	NA	NA	NA	1.327	0.011882
tor5_c1788	protein	C	GO:0005634	nucleus	-1.289	0.011899
tor5_c1788	protein	C	GO:0005886	plasma membrane	-1.289	0.011899
tor5_c1788	protein	F	GO:0005515	protein binding	-1.289	0.011899
tor5_c1788	protein	P	GO:0009737	response to abscisic acid stimulus	-1.289	0.011899
tor5_c1788	protein	P	GO:0009651	response to salt stress	-1.289	0.011899
tor5_c1788	protein	P	GO:0010187	negative regulation of seed germination	-1.289	0.011899
tor5_s26051	protein	F	GO:0050404	zeatin O-beta-D-xylosyltransferase activity	1.106	0.011956
tor5_s26051	protein	F	GO:0050403	trans-zeatin O-beta-D-glucosyltransferase activity	1.106	0.011956
tor5_s26051	protein	P	GO:0008152	metabolic process	1.106	0.011956
tor5_c6437	uncharacterized protein	C	GO:0005739	mitochondrion	1.068	0.012015
tor5_c6437	uncharacterized protein	P	GO:0006979	response to oxidative stress	1.068	0.012015
tor5_c17968	NA	NA	NA	NA	-1.772	0.012024
tor5_c19752	NA	NA	NA	NA	1.712	0.012058
tor5_rep_c663	pectinacetylesterase family protein	C	GO:0012505	endomembrane system	-1.054	0.012127
tor5_rep_c663	pectinacetylesterase family protein	F	GO:0004091	carboxylesterase activity	-1.054	0.012127
tor5_c21882	argininosuccinate lyase	F	GO:0004056	argininosuccinate lyase activity	-1.008	0.012142
tor5_c21882	argininosuccinate lyase	P	GO:0042450	arginine biosynthetic process via ornithine	-1.008	0.012142
tor5_c21882	argininosuccinate lyase	P	GO:0006525	arginine metabolic process	-1.008	0.012142
tor5_c21882	argininosuccinate lyase	P	GO:0006560	proline metabolic process	-1.008	0.012142
tor5_c21882	argininosuccinate lyase	P	GO:0006531	aspartate metabolic process	-1.008	0.012142
tor5_c21882	argininosuccinate lyase	P	GO:0006522	alanine metabolic process	-1.008	0.012142
tor5_c21062	NA	NA	NA	NA	1.086	0.012168
tor5_c13065	NA	NA	NA	NA	1.163	0.012195
tor5_s29622	protein	P	GO:0015940	pantothenate biosynthetic process	1.087	0.012284
tor5_s29622	protein	P	GO:0043562	cellular response to nitrogen levels	1.087	0.012284
tor5_s29622	protein	P	GO:0006206	pyrimidine base metabolic process	1.087	0.012284
tor5_s29622	protein	F	GO:0004157	dihydropyrimidinase activity	1.087	0.012284
tor5_s29622	protein	C	GO:0012505	endomembrane system	1.087	0.012284
tor5_s29622	protein	C	GO:0016023	cytoplasmic membrane-bounded vesicle	1.087	0.012284
tor5_s29622	protein	P	GO:0006212	uracil catabolic process	1.087	0.012284
tor5_s29622	protein	P	GO:0019482	beta-alanine metabolic process	1.087	0.012284
tor5_c16423	NA	NA	NA	NA	1.367	0.012309
tor5_c12566	NA	NA	NA	NA	1.303	0.012314
tor5_rep_c8626	NA	NA	NA	NA	-1.563	0.012325
tor5_c20904	3-beta hydroxysteroid dehydrogenase	P	GO:0019290	siderophore biosynthetic process	1.234	0.012335
tor5_c20904	3-beta hydroxysteroid dehydrogenase	F	GO:0008667	2,3-dihydro-2,3-dihydroxybenzoate dehydrogenase activity	1.234	0.012335
tor5_c20904	3-beta hydroxysteroid dehydrogenase	P	GO:0055114	oxidation reduction	1.234	0.012335
tor5_c20904	3-beta hydroxysteroid dehydrogenase	P	GO:0008209	androgen metabolic process	1.234	0.012335
tor5_c20904	3-beta hydroxysteroid dehydrogenase	P	GO:0008210	estrogen metabolic process	1.234	0.012335
tor5_c20904	3-beta hydroxysteroid dehydrogenase	F	GO:0030283	3(or 17)beta-hydroxysteroid dehydrogenase activity	1.234	0.012335
tor5_c20904	3-beta hydroxysteroid dehydrogenase	F	GO:0005488	binding	1.234	0.012335
tor5_c16045	dna gyrase subunit a family protein	P	GO:0006265	DNA topological change	1.221	0.012443
tor5_c16045	dna gyrase subunit a family protein	F	GO:0005524	ATP binding	1.221	0.012443
tor5_c16045	dna gyrase subunit a family protein	C	GO:0005694	chromosome	1.221	0.012443
tor5_c16045	dna gyrase subunit a family protein	F	GO:0003916	DNA topoisomerase activity	1.221	0.012443
tor5_c5143	brassinosteroid receptor	C	GO:0005768	endosome	-1.016	0.012496
tor5_c5143	brassinosteroid receptor	F	GO:0042803	protein homodimerization activity	-1.016	0.012496
tor5_c5143	brassinosteroid receptor	F	GO:0005496	steroid binding	-1.016	0.012496
tor5_c5143	brassinosteroid receptor	P	GO:0006952	defense response	-1.016	0.012496
tor5_c5143	brassinosteroid receptor	P	GO:0007178	transmembrane receptor protein serine/threonine kinase signaling pathway	-1.016	0.012496
tor5_c5143	brassinosteroid receptor	F	GO:0004709	MAP kinase kinase kinase activity	-1.016	0.012496
tor5_c5143	brassinosteroid receptor	P	GO:0009742	brassinosteroid mediated signaling pathway	-1.016	0.012496
tor5_c5143	brassinosteroid receptor	C	GO:0016021	integral to membrane	-1.016	0.012496
tor5_c5143	brassinosteroid receptor	F	GO:0005524	ATP binding	-1.016	0.012496
tor5_c5143	brassinosteroid receptor	F	GO:0004872	receptor activity	-1.016	0.012496
tor5_c5143	brassinosteroid receptor	P	GO:0006468	protein amino acid phosphorylation	-1.016	0.012496
tor5_c5143	brassinosteroid receptor	P	GO:0007165	signal transduction	-1.016	0.012496
tor5_c5143	brassinosteroid receptor	C	GO:0005886	plasma membrane	-1.016	0.012496
tor5_c5143	brassinosteroid receptor	P	GO:0006470	protein amino acid dephosphorylation	-1.016	0.012496
tor5_c5143	brassinosteroid receptor	P	GO:0009069	serine family amino acid metabolic process	-1.016	0.012496
tor5_c5143	brassinosteroid receptor	P	GO:0010224	response to UV-B	-1.016	0.012496
tor5_c5143	brassinosteroid receptor	P	GO:0048657	tapetal cell differentiation	-1.016	0.012496
tor5_c5143	brassinosteroid receptor	C	GO:0043234	protein complex	-1.016	0.012496
tor5_c5143	brassinosteroid receptor	F	GO:0046982	protein heterodimerization activity	-1.016	0.012496
tor5_c5143	brassinosteroid receptor	P	GO:0009851	auxin biosynthetic process	-1.016	0.012496
tor5_c5143	brassinosteroid receptor	P	GO:0010268	brassinosteroid homeostasis	-1.016	0.012496
tor5_c5143	brassinosteroid receptor	P	GO:0016310	phosphorylation	-1.016	0.012496
tor5_c5143	brassinosteroid receptor	P	GO:0010584	pollen exine formation	-1.016	0.012496
tor5_c5143	brassinosteroid receptor	P	GO:0009729	detection of brassinosteroid stimulus	-1.016	0.012496
tor5_c5143	brassinosteroid receptor	P	GO:0009911	positive regulation of flower development	-1.016	0.012496
tor5_c5143	brassinosteroid receptor	F	GO:0004721	phosphoprotein phosphatase activity	-1.016	0.012496
tor5_c5143	brassinosteroid receptor	P	GO:0009826	unidimensional cell growth	-1.016	0.012496
tor5_c13283	l-galactose-1-phosphate phosphatase	P	GO:0019872	streptomycin biosynthetic process	1.485	0.012508
tor5_c13283	l-galactose-1-phosphate phosphatase	F	GO:0008934	inositol-1(or 4)-monophosphatase activity	1.485	0.012508
tor5_c13283	l-galactose-1-phosphate phosphatase	F	GO:0046872	metal ion binding	1.485	0.012508
tor5_rep_c8968	bifunctional inhibitor lipid-transfer protein seed storage 2s albumin-like protein	P	GO:0016998	cell wall macromolecule catabolic process	-1.059	0.012517
tor5_rep_c8968	bifunctional inhibitor lipid-transfer protein seed storage 2s albumin-like protein	P	GO:0006869	lipid transport	-1.059	0.012517
tor5_rep_c8968	bifunctional inhibitor lipid-transfer protein seed storage 2s albumin-like protein	C	GO:0012505	endomembrane system	-1.059	0.012517
tor5_rep_c8968	bifunctional inhibitor lipid-transfer protein seed storage 2s albumin-like protein	P	GO:0010337	regulation of salicylic acid metabolic process	-1.059	0.012517
tor5_rep_c8968	bifunctional inhibitor lipid-transfer protein seed storage 2s albumin-like protein	P	GO:0010053	root epidermal cell differentiation	-1.059	0.012517
tor5_rep_c8968	bifunctional inhibitor lipid-transfer protein seed storage 2s albumin-like protein	P	GO:0009825	multidimensional cell growth	-1.059	0.012517
tor5_rep_c8968	bifunctional inhibitor lipid-transfer protein seed storage 2s albumin-like protein	P	GO:0009414	response to water deprivation	-1.059	0.012517
tor5_rep_c8968	bifunctional inhibitor lipid-transfer protein seed storage 2s albumin-like protein	P	GO:0009735	response to cytokinin stimulus	-1.059	0.012517
tor5_rep_c8968	bifunctional inhibitor lipid-transfer protein seed storage 2s albumin-like protein	F	GO:0004568	chitinase activity	-1.059	0.012517
tor5_rep_c8968	bifunctional inhibitor lipid-transfer protein seed storage 2s albumin-like protein	P	GO:0009651	response to salt stress	-1.059	0.012517
tor5_rep_c8968	bifunctional inhibitor lipid-transfer protein seed storage 2s albumin-like protein	F	GO:0005515	protein binding	-1.059	0.012517
tor5_rep_c8968	bifunctional inhibitor lipid-transfer protein seed storage 2s albumin-like protein	P	GO:0006032	chitin catabolic process	-1.059	0.012517
tor5_rep_c8968	bifunctional inhibitor lipid-transfer protein seed storage 2s albumin-like protein	P	GO:0009408	response to heat	-1.059	0.012517
tor5_rep_c8968	bifunctional inhibitor lipid-transfer protein seed storage 2s albumin-like protein	F	GO:0008289	lipid binding	-1.059	0.012517
tor5_rep_c8968	bifunctional inhibitor lipid-transfer protein seed storage 2s albumin-like protein	P	GO:0009809	lignin biosynthetic process	-1.059	0.012517
tor5_s28544	NA	NA	NA	NA	1.208	0.012551
tor5_c15009	protein kinase chloroplast	F	GO:0004872	receptor activity	-1.037	0.012564
tor5_c15009	protein kinase chloroplast	P	GO:0006468	protein amino acid phosphorylation	-1.037	0.012564
tor5_c15009	protein kinase chloroplast	P	GO:0007169	transmembrane receptor protein tyrosine kinase signaling pathway	-1.037	0.012564
tor5_c15009	protein kinase chloroplast	C	GO:0016021	integral to membrane	-1.037	0.012564
tor5_c15009	protein kinase chloroplast	P	GO:0016310	phosphorylation	-1.037	0.012564
tor5_c15009	protein kinase chloroplast	P	GO:0009069	serine family amino acid metabolic process	-1.037	0.012564
tor5_c15009	protein kinase chloroplast	F	GO:0004674	protein serine/threonine kinase activity	-1.037	0.012564
tor5_c15009	protein kinase chloroplast	P	GO:0007165	signal transduction	-1.037	0.012564
tor5_c15009	protein kinase chloroplast	F	GO:0005515	protein binding	-1.037	0.012564
tor5_c15009	protein kinase chloroplast	C	GO:0005886	plasma membrane	-1.037	0.012564
tor5_c15009	protein kinase chloroplast	F	GO:0005524	ATP binding	-1.037	0.012564
tor5_c15009	protein kinase chloroplast	C	GO:0005739	mitochondrion	-1.037	0.012564
tor5_c15009	protein kinase chloroplast	F	GO:0004672	protein kinase activity	-1.037	0.012564
tor5_c15009	protein kinase chloroplast	C	GO:0016023	cytoplasmic membrane-bounded vesicle	-1.037	0.012564
tor5_rep_c14691	NA	NA	NA	NA	1.3	0.012793
tor5_c9437	protein	F	GO:0008080	N-acetyltransferase activity	-1.411	0.012793
tor5_c9437	protein	P	GO:0042967	acyl-carrier-protein biosynthetic process	-1.411	0.012793
tor5_c19338	NA	NA	NA	NA	1.692	0.012802
tor5_s25976	NA	NA	NA	NA	1.073	0.012842
tor5_c6503	lag1 and cln8 lipid-sensing domain containing protein	C	GO:0016021	integral to membrane	1.075	0.012887
tor5_rep_c6738	protein	F	GO:0003824	catalytic activity	1.504	0.012942
tor5_rep_c6738	protein	C	GO:0008287	protein serine/threonine phosphatase complex	1.504	0.012942
tor5_rep_c6738	protein	F	GO:0004722	protein serine/threonine phosphatase activity	1.504	0.012942
tor5_rep_c6738	protein	P	GO:0006470	protein amino acid dephosphorylation	1.504	0.012942
tor5_c6118	heavy metal cation transport	P	GO:0006816	calcium ion transport	1.209	0.012955
tor5_c6118	heavy metal cation transport	F	GO:0015434	cadmium-transporting ATPase activity	1.209	0.012955
tor5_c6118	heavy metal cation transport	P	GO:0055069	zinc ion homeostasis	1.209	0.012955
tor5_c6118	heavy metal cation transport	P	GO:0009851	auxin biosynthetic process	1.209	0.012955
tor5_c6118	heavy metal cation transport	F	GO:0004008	copper-exporting ATPase activity	1.209	0.012955
tor5_c6118	heavy metal cation transport	P	GO:0006878	cellular copper ion homeostasis	1.209	0.012955
tor5_c6118	heavy metal cation transport	C	GO:0016021	integral to membrane	1.209	0.012955
tor5_c6118	heavy metal cation transport	P	GO:0015691	cadmium ion transport	1.209	0.012955
tor5_c6118	heavy metal cation transport	P	GO:0009642	response to light intensity	1.209	0.012955
tor5_c6118	heavy metal cation transport	F	GO:0016463	zinc-exporting ATPase activity	1.209	0.012955
tor5_c6118	heavy metal cation transport	F	GO:0046872	metal ion binding	1.209	0.012955
tor5_c6118	heavy metal cation transport	P	GO:0006754	ATP biosynthetic process	1.209	0.012955
tor5_c6118	heavy metal cation transport	C	GO:0016529	sarcoplasmic reticulum	1.209	0.012955
tor5_c6118	heavy metal cation transport	F	GO:0005524	ATP binding	1.209	0.012955
tor5_c6118	heavy metal cation transport	P	GO:0006825	copper ion transport	1.209	0.012955
tor5_c6118	heavy metal cation transport	P	GO:0006829	zinc ion transport	1.209	0.012955
tor5_c6118	heavy metal cation transport	F	GO:0005388	calcium-transporting ATPase activity	1.209	0.012955
tor5_c6118	heavy metal cation transport	F	GO:0015633	zinc transporting ATPase activity	1.209	0.012955
tor5_c6118	heavy metal cation transport	P	GO:0009636	response to toxin	1.209	0.012955
tor5_c6118	heavy metal cation transport	C	GO:0009941	chloroplast envelope	1.209	0.012955
tor5_c9313	NA	NA	NA	NA	1.172	0.012959
tor5_c20640	NA	NA	NA	NA	-1.324	0.013036
tor5_s29237	multidrug resistance	F	GO:0015238	drug transmembrane transporter activity	-1.192	0.013305
tor5_s29237	multidrug resistance	P	GO:0006855	drug transmembrane transport	-1.192	0.013305
tor5_s29237	multidrug resistance	C	GO:0016020	membrane	-1.192	0.013305
tor5_s29237	multidrug resistance	F	GO:0015297	antiporter activity	-1.192	0.013305
tor5_s29237	multidrug resistance	P	GO:0015893	drug transport	-1.192	0.013305
tor5_rep_c926	NA	NA	NA	NA	-1.132	0.013378
tor5_rep_c17431	NA	NA	NA	NA	1.119	0.013392
tor5_c3930	NA	NA	NA	NA	-1.206	0.0134
tor5_s25556	NA	NA	NA	NA	1.567	0.013426
tor5_s30451	aspartyl protease-like protein	P	GO:0006508	proteolysis	-1.159	0.013428
tor5_s30451	aspartyl protease-like protein	C	GO:0016023	cytoplasmic membrane-bounded vesicle	-1.159	0.013428
tor5_s30451	aspartyl protease-like protein	C	GO:0031225	anchored to membrane	-1.159	0.013428
tor5_s30451	aspartyl protease-like protein	F	GO:0005515	protein binding	-1.159	0.013428
tor5_s30451	aspartyl protease-like protein	C	GO:0005886	plasma membrane	-1.159	0.013428
tor5_s30451	aspartyl protease-like protein	F	GO:0004190	aspartic-type endopeptidase activity	-1.159	0.013428
tor5_c7833	protein	F	GO:0005509	calcium ion binding	1.319	0.013448
tor5_c11841	nucleic acid binding	F	GO:0003677	DNA binding	1.064	0.013473
tor5_c11841	nucleic acid binding	C	GO:0005622	intracellular	1.064	0.013473
tor5_c11841	nucleic acid binding	F	GO:0008270	zinc ion binding	1.064	0.013473
tor5_rep_c12692	NA	NA	NA	NA	1.106	0.013475
tor5_s29985	cytochrome p450	F	GO:0020037	heme binding	-1.837	0.013608
tor5_s29985	cytochrome p450	C	GO:0005789	endoplasmic reticulum membrane	-1.837	0.013608
tor5_s29985	cytochrome p450	F	GO:0050592	4-hydroxyphenylacetaldehyde oxime monooxygenase activity	-1.837	0.013608
tor5_s29985	cytochrome p450	P	GO:0006570	tyrosine metabolic process	-1.837	0.013608
tor5_s29985	cytochrome p450	P	GO:0006118	electron transport	-1.837	0.013608
tor5_s29985	cytochrome p450	C	GO:0016021	integral to membrane	-1.837	0.013608
tor5_s29985	cytochrome p450	F	GO:0009055	electron carrier activity	-1.837	0.013608
tor5_s29985	cytochrome p450	P	GO:0022900	electron transport chain	-1.837	0.013608
tor5_s29985	cytochrome p450	C	GO:0016023	cytoplasmic membrane-bounded vesicle	-1.837	0.013608
tor5_c15657	nadph-cytochrome p450 oxydoreductase	P	GO:0006118	electron transport	1.533	0.013647
tor5_c15657	nadph-cytochrome p450 oxydoreductase	F	GO:0010181	FMN binding	1.533	0.013647
tor5_c15657	nadph-cytochrome p450 oxydoreductase	F	GO:0003958	NADPH-hemoprotein reductase activity	1.533	0.013647
tor5_c15657	nadph-cytochrome p450 oxydoreductase	P	GO:0055114	oxidation reduction	1.533	0.013647
tor5_c15657	nadph-cytochrome p450 oxydoreductase	F	GO:0005506	iron ion binding	1.533	0.013647
tor5_rep_c3801	NA	NA	NA	NA	1.257	0.013663
tor5_c17696	extracellular elastinolytic metalloproteinase precursor	F	GO:0008270	zinc ion binding	1.662	0.013686
tor5_c17696	extracellular elastinolytic metalloproteinase precursor	F	GO:0004222	metalloendopeptidase activity	1.662	0.013686
tor5_c17696	extracellular elastinolytic metalloproteinase precursor	P	GO:0006508	proteolysis	1.662	0.013686
tor5_c17696	extracellular elastinolytic metalloproteinase precursor	C	GO:0005576	extracellular region	1.662	0.013686
tor5_c21949	unnamed protein product [Vitis vinifera]	P	GO:0044237	cellular metabolic process	-1.282	0.01371
tor5_rep_c1141	fasciclin-like arabinogalactan protein	C	GO:0031225	anchored to membrane	-1.397	0.013797
tor5_rep_c1141	fasciclin-like arabinogalactan protein	C	GO:0005886	plasma membrane	-1.397	0.013797
tor5_c4059	sucrose synthase	P	GO:0009877	nodulation	-1.393	0.013854
tor5_c4059	sucrose synthase	P	GO:0005982	starch metabolic process	-1.393	0.013854
tor5_c4059	sucrose synthase	P	GO:0009058	biosynthetic process	-1.393	0.013854
tor5_c4059	sucrose synthase	P	GO:0005985	sucrose metabolic process	-1.393	0.013854
tor5_c4059	sucrose synthase	F	GO:0016157	sucrose synthase activity	-1.393	0.013854
tor5_c4059	sucrose synthase	F	GO:0046524	sucrose-phosphate synthase activity	-1.393	0.013854
tor5_s27205	coniferyl-alcohol glucosyltransferase	P	GO:0009811	stilbene biosynthetic process	-1.644	0.01387
tor5_s27205	coniferyl-alcohol glucosyltransferase	P	GO:0009813	flavonoid biosynthetic process	-1.644	0.01387
tor5_s27205	coniferyl-alcohol glucosyltransferase	P	GO:0009805	coumarin biosynthetic process	-1.644	0.01387
tor5_s27205	coniferyl-alcohol glucosyltransferase	P	GO:0009808	lignin metabolic process	-1.644	0.01387
tor5_s27205	coniferyl-alcohol glucosyltransferase	F	GO:0047209	coniferyl-alcohol glucosyltransferase activity	-1.644	0.01387
tor5_s27205	coniferyl-alcohol glucosyltransferase	F	GO:0047213	anthocyanidin 3-O-glucosyltransferase activity	-1.644	0.01387
tor5_s27205	coniferyl-alcohol glucosyltransferase	P	GO:0009809	lignin biosynthetic process	-1.644	0.01387
tor5_c8646	n-acetylglucosamine-phosphate mutase	P	GO:0009411	response to UV	-1.205	0.013922
tor5_c8646	n-acetylglucosamine-phosphate mutase	F	GO:0000287	magnesium ion binding	-1.205	0.013922
tor5_c8646	n-acetylglucosamine-phosphate mutase	C	GO:0005739	mitochondrion	-1.205	0.013922
tor5_c8646	n-acetylglucosamine-phosphate mutase	P	GO:0000719	photoreactive repair	-1.205	0.013922
tor5_c8646	n-acetylglucosamine-phosphate mutase	C	GO:0005829	cytosol	-1.205	0.013922
tor5_c8646	n-acetylglucosamine-phosphate mutase	F	GO:0004610	phosphoacetylglucosamine mutase activity	-1.205	0.013922
tor5_c8646	n-acetylglucosamine-phosphate mutase	P	GO:0006040	amino sugar metabolic process	-1.205	0.013922
tor5_s36663	60s ribosomal protein l6	F	GO:0005515	protein binding	-1.215	0.014036
tor5_s36663	60s ribosomal protein l6	C	GO:0022625	cytosolic large ribosomal subunit	-1.215	0.014036
tor5_s36663	60s ribosomal protein l6	C	GO:0009507	chloroplast	-1.215	0.014036
tor5_s36663	60s ribosomal protein l6	P	GO:0006412	translation	-1.215	0.014036
tor5_s36663	60s ribosomal protein l6	C	GO:0005783	endoplasmic reticulum	-1.215	0.014036
tor5_s36663	60s ribosomal protein l6	C	GO:0005840	ribosome	-1.215	0.014036
tor5_s36663	60s ribosomal protein l6	P	GO:0042254	ribosome biogenesis	-1.215	0.014036
tor5_s36663	60s ribosomal protein l6	C	GO:0005730	nucleolus	-1.215	0.014036
tor5_s36663	60s ribosomal protein l6	F	GO:0003735	structural constituent of ribosome	-1.215	0.014036
tor5_s36663	60s ribosomal protein l6	C	GO:0005886	plasma membrane	-1.215	0.014036
tor5_c10443	protein	C	GO:0005737	cytoplasm	1.179	0.014111
tor5_c10443	protein	P	GO:0034227	tRNA thio-modification	1.179	0.014111
tor5_c8090	NA	NA	NA	NA	-2.367	0.014182
tor5_c3720	protein	C	GO:0012505	endomembrane system	1.386	0.014204
tor5_c3720	protein	P	GO:0008152	metabolic process	1.386	0.014204
tor5_c3720	protein	C	GO:0005739	mitochondrion	1.386	0.014204
tor5_c3720	protein	F	GO:0008168	methyltransferase activity	1.386	0.014204
tor5_rep_c514	protein	F	GO:0050404	zeatin O-beta-D-xylosyltransferase activity	-1.301	0.01424
tor5_rep_c514	protein	F	GO:0050403	trans-zeatin O-beta-D-glucosyltransferase activity	-1.301	0.01424
tor5_rep_c514	protein	P	GO:0008152	metabolic process	-1.301	0.01424
tor5_rep_c18483	ketol-acid reductoisomerase	P	GO:0055114	oxidation reduction	1.678	0.014249
tor5_rep_c18483	ketol-acid reductoisomerase	F	GO:0005507	copper ion binding	1.678	0.014249
tor5_rep_c18483	ketol-acid reductoisomerase	C	GO:0005739	mitochondrion	1.678	0.014249
tor5_rep_c18483	ketol-acid reductoisomerase	P	GO:0009098	leucine biosynthetic process	1.678	0.014249
tor5_rep_c18483	ketol-acid reductoisomerase	C	GO:0009570	chloroplast stroma	1.678	0.014249
tor5_rep_c18483	ketol-acid reductoisomerase	F	GO:0050662	coenzyme binding	1.678	0.014249
tor5_rep_c18483	ketol-acid reductoisomerase	P	GO:0009097	isoleucine biosynthetic process	1.678	0.014249
tor5_rep_c18483	ketol-acid reductoisomerase	F	GO:0016853	isomerase activity	1.678	0.014249
tor5_rep_c18483	ketol-acid reductoisomerase	C	GO:0005618	cell wall	1.678	0.014249
tor5_rep_c18483	ketol-acid reductoisomerase	C	GO:0009941	chloroplast envelope	1.678	0.014249
tor5_rep_c18483	ketol-acid reductoisomerase	P	GO:0009082	branched chain family amino acid biosynthetic process	1.678	0.014249
tor5_rep_c18483	ketol-acid reductoisomerase	F	GO:0004455	ketol-acid reductoisomerase activity	1.678	0.014249
tor5_rep_c18483	ketol-acid reductoisomerase	P	GO:0046686	response to cadmium ion	1.678	0.014249
tor5_rep_c18483	ketol-acid reductoisomerase	P	GO:0015940	pantothenate biosynthetic process	1.678	0.014249
tor5_rep_c18483	ketol-acid reductoisomerase	P	GO:0009099	valine biosynthetic process	1.678	0.014249
tor5_rep_c18483	ketol-acid reductoisomerase	C	GO:0048046	apoplast	1.678	0.014249
tor5_c9824	NA	NA	NA	NA	-1.095	0.014312
tor5_c8934	protein	F	GO:0051082	unfolded protein binding	1.122	0.014399
tor5_c8934	protein	F	GO:0031072	heat shock protein binding	1.122	0.014399
tor5_c8934	protein	P	GO:0006457	protein folding	1.122	0.014399
tor5_c8934	protein	P	GO:0006950	response to stress	1.122	0.014399
tor5_c8519	NA	NA	NA	NA	1.421	0.01441
tor5_c3340	NA	NA	NA	NA	-1.26	0.014443
tor5_c8055	NA	NA	NA	NA	-1.82	0.014446
tor5_c16534	small subunit ribosomal protein 8	C	GO:0005840	ribosome	1.462	0.014508
tor5_c16534	small subunit ribosomal protein 8	P	GO:0006412	translation	1.462	0.014508
tor5_c16534	small subunit ribosomal protein 8	P	GO:0042254	ribosome biogenesis	1.462	0.014508
tor5_c16534	small subunit ribosomal protein 8	F	GO:0003735	structural constituent of ribosome	1.462	0.014508
tor5_c14913	NA	NA	NA	NA	-1.174	0.014611
tor5_c20651	small nuclear ribonucleoprotein u1a	F	GO:0003723	RNA binding	-1.486	0.014659
tor5_c20651	small nuclear ribonucleoprotein u1a	C	GO:0005730	nucleolus	-1.486	0.014659
tor5_c20651	small nuclear ribonucleoprotein u1a	F	GO:0003676	nucleic acid binding	-1.486	0.014659
tor5_c20651	small nuclear ribonucleoprotein u1a	F	GO:0000166	nucleotide binding	-1.486	0.014659
tor5_c20651	small nuclear ribonucleoprotein u1a	P	GO:0009651	response to salt stress	-1.486	0.014659
tor5_c20651	small nuclear ribonucleoprotein u1a	C	GO:0005685	U1 snRNP	-1.486	0.014659
tor5_c20651	small nuclear ribonucleoprotein u1a	P	GO:0000398	nuclear mRNA splicing, via spliceosome	-1.486	0.014659
tor5_s27888	l-ascorbate peroxidase	P	GO:0055114	oxidation reduction	-1.32	0.014691
tor5_s27888	l-ascorbate peroxidase	F	GO:0020037	heme binding	-1.32	0.014691
tor5_s27888	l-ascorbate peroxidase	F	GO:0004601	peroxidase activity	-1.32	0.014691
tor5_s27888	l-ascorbate peroxidase	F	GO:0016688	L-ascorbate peroxidase activity	-1.32	0.014691
tor5_s27888	l-ascorbate peroxidase	P	GO:0006804	peroxidase reaction	-1.32	0.014691
tor5_s27888	l-ascorbate peroxidase	P	GO:0019852	L-ascorbic acid metabolic process	-1.32	0.014691
tor5_s27888	l-ascorbate peroxidase	C	GO:0005778	peroxisomal membrane	-1.32	0.014691
tor5_s27888	l-ascorbate peroxidase	C	GO:0005773	vacuole	-1.32	0.014691
tor5_s27888	l-ascorbate peroxidase	C	GO:0009507	chloroplast	-1.32	0.014691
tor5_s27888	l-ascorbate peroxidase	C	GO:0005886	plasma membrane	-1.32	0.014691
tor5_s27888	l-ascorbate peroxidase	P	GO:0006979	response to oxidative stress	-1.32	0.014691
tor5_s27888	l-ascorbate peroxidase	C	GO:0005739	mitochondrion	-1.32	0.014691
tor5_s35838	NA	NA	NA	NA	-1.398	0.014719
tor5_rep_c13285	NA	NA	NA	NA	-1.382	0.014726
tor5_rep_c10090	NA	NA	NA	NA	-1.221	0.014734
tor5_c14861	NA	NA	NA	NA	1.082	0.014805
tor5_s31490	histone h3	C	GO:0009507	chloroplast	-1.309	0.014813
tor5_s31490	histone h3	P	GO:0006334	nucleosome assembly	-1.309	0.014813
tor5_s31490	histone h3	C	GO:0005634	nucleus	-1.309	0.014813
tor5_s31490	histone h3	C	GO:0000786	nucleosome	-1.309	0.014813
tor5_s31490	histone h3	F	GO:0003677	DNA binding	-1.309	0.014813
tor5_c19392	protein	P	GO:0009959	negative gravitropism	-1.328	0.014824
tor5_c19392	protein	C	GO:0016020	membrane	-1.328	0.014824
tor5_c19392	protein	F	GO:0004222	metalloendopeptidase activity	-1.328	0.014824
tor5_c19392	protein	P	GO:0006508	proteolysis	-1.328	0.014824
tor5_c19392	protein	P	GO:0009723	response to ethylene stimulus	-1.328	0.014824
tor5_c19392	protein	P	GO:0048564	photosystem I assembly	-1.328	0.014824
tor5_c19392	protein	P	GO:0009658	chloroplast organization	-1.328	0.014824
tor5_c19392	protein	C	GO:0009507	chloroplast	-1.328	0.014824
tor5_c19392	protein	P	GO:0009416	response to light stimulus	-1.328	0.014824
tor5_c19392	protein	P	GO:0010207	photosystem II assembly	-1.328	0.014824
tor5_c19392	protein	P	GO:0010027	thylakoid membrane organization	-1.328	0.014824
tor5_c13508	serine-threonine protein plant-	F	GO:0016301	kinase activity	1.14	0.015033
tor5_c13508	serine-threonine protein plant-	F	GO:0005515	protein binding	1.14	0.015033
tor5_c13508	serine-threonine protein plant-	P	GO:0007165	signal transduction	1.14	0.015033
tor5_c13508	serine-threonine protein plant-	F	GO:0004872	receptor activity	1.14	0.015033
tor5_c13508	serine-threonine protein plant-	C	GO:0012505	endomembrane system	1.14	0.015033
tor5_c13508	serine-threonine protein plant-	P	GO:0055114	oxidation reduction	1.14	0.015033
tor5_c13508	serine-threonine protein plant-	F	GO:0032440	2-alkenal reductase activity	1.14	0.015033
tor5_c11536	polcalcin jun	F	GO:0005509	calcium ion binding	-1.056	0.015234
tor5_c8806	NA	NA	NA	NA	-1.346	0.015319
tor5_c19545	NA	NA	NA	NA	1.756	0.015364
tor5_s31994	---NA---	F	GO:0050662	coenzyme binding	-1.37	0.015457
tor5_s31994	---NA---	P	GO:0006694	steroid biosynthetic process	-1.37	0.015457
tor5_s31994	---NA---	P	GO:0015936	coenzyme A metabolic process	-1.37	0.015457
tor5_s31994	---NA---	P	GO:0055114	oxidation reduction	-1.37	0.015457
tor5_s31994	---NA---	F	GO:0004420	hydroxymethylglutaryl-CoA reductase (NADPH) activity	-1.37	0.015457
tor5_c16746	NA	NA	NA	NA	1.467	0.015471
tor5_c20336	alpha-galactosidase alpha-n-	F	GO:0004557	alpha-galactosidase activity	-1.219	0.015498
tor5_c20336	alpha-galactosidase alpha-n-	C	GO:0016023	cytoplasmic membrane-bounded vesicle	-1.219	0.015498
tor5_c20336	alpha-galactosidase alpha-n-	P	GO:0005975	carbohydrate metabolic process	-1.219	0.015498
tor5_c20336	alpha-galactosidase alpha-n-	C	GO:0048046	apoplast	-1.219	0.015498
tor5_c20336	alpha-galactosidase alpha-n-	P	GO:0006012	galactose metabolic process	-1.219	0.015498
tor5_c20336	alpha-galactosidase alpha-n-	P	GO:0046486	glycerolipid metabolic process	-1.219	0.015498
tor5_c20336	alpha-galactosidase alpha-n-	P	GO:0001575	globoside metabolic process	-1.219	0.015498
tor5_c20336	alpha-galactosidase alpha-n-	F	GO:0003824	catalytic activity	-1.219	0.015498
tor5_c20336	alpha-galactosidase alpha-n-	F	GO:0005515	protein binding	-1.219	0.015498
tor5_c20336	alpha-galactosidase alpha-n-	C	GO:0009505	plant-type cell wall	-1.219	0.015498
tor5_c20336	alpha-galactosidase alpha-n-	F	GO:0016757	transferase activity, transferring glycosyl groups	-1.219	0.015498
tor5_c18561	chromatin remodeling complex subunit	F	GO:0016740	transferase activity	-1.282	0.015501
tor5_c18561	chromatin remodeling complex subunit	F	GO:0005515	protein binding	-1.282	0.015501
tor5_c18561	chromatin remodeling complex subunit	F	GO:0003676	nucleic acid binding	-1.282	0.015501
tor5_c18561	chromatin remodeling complex subunit	F	GO:0003677	DNA binding	-1.282	0.015501
tor5_c18561	chromatin remodeling complex subunit	F	GO:0004386	helicase activity	-1.282	0.015501
tor5_c18561	chromatin remodeling complex subunit	F	GO:0008270	zinc ion binding	-1.282	0.015501
tor5_c18561	chromatin remodeling complex subunit	F	GO:0005524	ATP binding	-1.282	0.015501
tor5_c19107	pectin methylesterase isoform alpha	F	GO:0045330	aspartyl esterase activity	-1.206	0.015541
tor5_c19107	pectin methylesterase isoform alpha	P	GO:0007047	cellular cell wall organization	-1.206	0.015541
tor5_c19107	pectin methylesterase isoform alpha	P	GO:0005985	sucrose metabolic process	-1.206	0.015541
tor5_c19107	pectin methylesterase isoform alpha	P	GO:0005982	starch metabolic process	-1.206	0.015541
tor5_c19107	pectin methylesterase isoform alpha	C	GO:0016023	cytoplasmic membrane-bounded vesicle	-1.206	0.015541
tor5_c19107	pectin methylesterase isoform alpha	F	GO:0004857	enzyme inhibitor activity	-1.206	0.015541
tor5_c19107	pectin methylesterase isoform alpha	F	GO:0030599	pectinesterase activity	-1.206	0.015541
tor5_c19107	pectin methylesterase isoform alpha	C	GO:0005618	cell wall	-1.206	0.015541
tor5_c19107	pectin methylesterase isoform alpha	P	GO:0042545	cell wall modification	-1.206	0.015541
tor5_s26055	cytochrome p450-like protein	F	GO:0009055	electron carrier activity	-1.397	0.015545
tor5_s26055	cytochrome p450-like protein	F	GO:0019825	oxygen binding	-1.397	0.015545
tor5_s26055	cytochrome p450-like protein	F	GO:0005506	iron ion binding	-1.397	0.015545
tor5_s26055	cytochrome p450-like protein	P	GO:0055114	oxidation reduction	-1.397	0.015545
tor5_s26055	cytochrome p450-like protein	C	GO:0016021	integral to membrane	-1.397	0.015545
tor5_s26055	cytochrome p450-like protein	P	GO:0006118	electron transport	-1.397	0.015545
tor5_s26055	cytochrome p450-like protein	F	GO:0050592	4-hydroxyphenylacetaldehyde oxime monooxygenase activity	-1.397	0.015545
tor5_s26055	cytochrome p450-like protein	P	GO:0006570	tyrosine metabolic process	-1.397	0.015545
tor5_s26055	cytochrome p450-like protein	F	GO:0020037	heme binding	-1.397	0.015545
tor5_rep_c8826	NA	NA	NA	NA	-1.18	0.015571
tor5_c5448	sugar transport protein 14	C	GO:0005886	plasma membrane	1.309	0.015573
tor5_c5448	sugar transport protein 14	F	GO:0005351	sugar:hydrogen symporter activity	1.309	0.015573
tor5_c5448	sugar transport protein 14	C	GO:0016023	cytoplasmic membrane-bounded vesicle	1.309	0.015573
tor5_c5448	sugar transport protein 14	P	GO:0055114	oxidation reduction	1.309	0.015573
tor5_c5448	sugar transport protein 14	P	GO:0008643	carbohydrate transport	1.309	0.015573
tor5_c5448	sugar transport protein 14	C	GO:0016021	integral to membrane	1.309	0.015573
tor5_c5448	sugar transport protein 14	F	GO:0032440	2-alkenal reductase activity	1.309	0.015573
tor5_c5448	sugar transport protein 14	P	GO:0055085	transmembrane transport	1.309	0.015573
tor5_c5448	sugar transport protein 14	F	GO:0022857	transmembrane transporter activity	1.309	0.015573
tor5_c5448	sugar transport protein 14	C	GO:0016020	membrane	1.309	0.015573
tor5_c5448	sugar transport protein 14	F	GO:0022891	substrate-specific transmembrane transporter activity	1.309	0.015573
tor5_rep_c14809	ubiquitin-like post-translational modifier	P	GO:0016579	protein deubiquitination	1.117	0.015595
tor5_rep_c14809	ubiquitin-like post-translational modifier	P	GO:0016567	protein ubiquitination	1.117	0.015595
tor5_rep_c14809	ubiquitin-like post-translational modifier	F	GO:0004842	ubiquitin-protein ligase activity	1.117	0.015595
tor5_c2831	triosephosphate isomerase	C	GO:0005618	cell wall	-1.36	0.015648
tor5_c2831	triosephosphate isomerase	P	GO:0009651	response to salt stress	-1.36	0.015648
tor5_c2831	triosephosphate isomerase	P	GO:0006096	glycolysis	-1.36	0.015648
tor5_c2831	triosephosphate isomerase	P	GO:0006633	fatty acid biosynthetic process	-1.36	0.015648
tor5_c2831	triosephosphate isomerase	F	GO:0005507	copper ion binding	-1.36	0.015648
tor5_c2831	triosephosphate isomerase	P	GO:0010043	response to zinc ion	-1.36	0.015648
tor5_c2831	triosephosphate isomerase	C	GO:0005739	mitochondrion	-1.36	0.015648
tor5_c2831	triosephosphate isomerase	C	GO:0005886	plasma membrane	-1.36	0.015648
tor5_c2831	triosephosphate isomerase	C	GO:0009570	chloroplast stroma	-1.36	0.015648
tor5_c2831	triosephosphate isomerase	P	GO:0006094	gluconeogenesis	-1.36	0.015648
tor5_c2831	triosephosphate isomerase	F	GO:0004807	triose-phosphate isomerase activity	-1.36	0.015648
tor5_c2831	triosephosphate isomerase	P	GO:0015976	carbon utilization	-1.36	0.015648
tor5_c2831	triosephosphate isomerase	C	GO:0005829	cytosol	-1.36	0.015648
tor5_c2831	triosephosphate isomerase	P	GO:0046686	response to cadmium ion	-1.36	0.015648
tor5_c2831	triosephosphate isomerase	P	GO:0006020	inositol metabolic process	-1.36	0.015648
tor5_c2831	triosephosphate isomerase	P	GO:0006098	pentose-phosphate shunt	-1.36	0.015648
tor5_c2831	triosephosphate isomerase	C	GO:0048046	apoplast	-1.36	0.015648
tor5_c2831	triosephosphate isomerase	P	GO:0006013	mannose metabolic process	-1.36	0.015648
tor5_c2831	triosephosphate isomerase	P	GO:0046486	glycerolipid metabolic process	-1.36	0.015648
tor5_c2831	triosephosphate isomerase	P	GO:0006000	fructose metabolic process	-1.36	0.015648
tor5_c20606	NA	NA	NA	NA	1.511	0.015699
tor5_rep_c7077	protein	P	GO:0009813	flavonoid biosynthetic process	1.043	0.015751
tor5_rep_c7077	protein	P	GO:0008152	metabolic process	1.043	0.015751
tor5_rep_c7077	protein	F	GO:0047213	anthocyanidin 3-O-glucosyltransferase activity	1.043	0.015751
tor5_c16529	NA	NA	NA	NA	1.142	0.015835
tor5_rep_c3240	adenosine kinase 1	P	GO:0046686	response to cadmium ion	1.072	0.015867
tor5_rep_c3240	adenosine kinase 1	F	GO:0004001	adenosine kinase activity	1.072	0.015867
tor5_rep_c3240	adenosine kinase 1	C	GO:0005829	cytosol	1.072	0.015867
tor5_rep_c3240	adenosine kinase 1	P	GO:0006169	adenosine salvage	1.072	0.015867
tor5_rep_c3240	adenosine kinase 1	F	GO:0004712	protein serine/threonine/tyrosine kinase activity	1.072	0.015867
tor5_rep_c3240	adenosine kinase 1	P	GO:0006144	purine base metabolic process	1.072	0.015867
tor5_rep_c3240	adenosine kinase 1	C	GO:0005739	mitochondrion	1.072	0.015867
tor5_rep_c3240	adenosine kinase 1	F	GO:0005507	copper ion binding	1.072	0.015867
tor5_rep_c3240	adenosine kinase 1	P	GO:0046034	ATP metabolic process	1.072	0.015867
tor5_rep_c3240	adenosine kinase 1	F	GO:0004017	adenylate kinase activity	1.072	0.015867
tor5_rep_c3240	adenosine kinase 1	P	GO:0007165	signal transduction	1.072	0.015867
tor5_rep_c3240	adenosine kinase 1	C	GO:0005886	plasma membrane	1.072	0.015867
tor5_rep_c3240	adenosine kinase 1	P	GO:0006166	purine ribonucleoside salvage	1.072	0.015867
tor5_rep_c3240	adenosine kinase 1	P	GO:0080094	response to trehalose-6-phosphate stimulus	1.072	0.015867
tor5_rep_c3240	adenosine kinase 1	C	GO:0048046	apoplast	1.072	0.015867
tor5_rep_c3240	adenosine kinase 1	C	GO:0005634	nucleus	1.072	0.015867
tor5_c18866	protein	C	GO:0005783	endoplasmic reticulum	1.132	0.01587
tor5_c18866	protein	P	GO:0016192	vesicle-mediated transport	1.132	0.01587
tor5_c19471	NA	NA	NA	NA	-1.059	0.015876
tor5_s35335	NA	NA	NA	NA	1.012	0.015882
tor5_c16189	NA	NA	NA	NA	1.696	0.015905
tor5_rep_c3465	zinc finger	P	GO:0006629	lipid metabolic process	-2.751	0.015939
tor5_rep_c3465	zinc finger	C	GO:0012505	endomembrane system	-2.751	0.015939
tor5_rep_c3465	zinc finger	F	GO:0004091	carboxylesterase activity	-2.751	0.015939
tor5_c14010	transparent testa 12 protein	F	GO:0015297	antiporter activity	1.084	0.016
tor5_c14010	transparent testa 12 protein	P	GO:0015893	drug transport	1.084	0.016
tor5_c14010	transparent testa 12 protein	F	GO:0015238	drug transmembrane transporter activity	1.084	0.016
tor5_c14010	transparent testa 12 protein	C	GO:0016020	membrane	1.084	0.016
tor5_c14010	transparent testa 12 protein	P	GO:0006855	drug transmembrane transport	1.084	0.016
tor5_c14010	transparent testa 12 protein	P	GO:0055085	transmembrane transport	1.084	0.016
tor5_c2323	fyve finger-containing phosphoinositide	P	GO:0046488	phosphatidylinositol metabolic process	-1.257	0.01604
tor5_c2323	fyve finger-containing phosphoinositide	F	GO:0016307	phosphatidylinositol phosphate kinase activity	-1.257	0.01604
tor5_rep_c4774	rna polymerase	P	GO:0006350	transcription	1.007	0.016054
tor5_c15049	NA	NA	NA	NA	1.071	0.016109
tor5_c20584	NA	NA	NA	NA	1.622	0.016121
tor5_c2867	cue domain containing protein	C	GO:0009536	plastid	1.24	0.016152
tor5_c9973	NA	NA	NA	NA	-1.151	0.016195
tor5_c14161	NA	NA	NA	NA	-1.303	0.016326
tor5_rep_c15442	proteasome subunit alpha type 3	F	GO:0004298	threonine-type endopeptidase activity	-1.006	0.016382
tor5_rep_c15442	proteasome subunit alpha type 3	C	GO:0005634	nucleus	-1.006	0.016382
tor5_rep_c15442	proteasome subunit alpha type 3	C	GO:0019773	proteasome core complex, alpha-subunit complex	-1.006	0.016382
tor5_rep_c15442	proteasome subunit alpha type 3	P	GO:0006511	ubiquitin-dependent protein catabolic process	-1.006	0.016382
tor5_rep_c15442	proteasome subunit alpha type 3	C	GO:0005737	cytoplasm	-1.006	0.016382
tor5_c14659	NA	NA	NA	NA	1.386	0.016465
tor5_c23188	NA	NA	NA	NA	1.284	0.016498
tor5_c17290	NA	NA	NA	NA	1.276	0.016508
tor5_s27233	sc3 protein	C	GO:0016021	integral to membrane	1.333	0.016515
tor5_s27233	sc3 protein	P	GO:0015031	protein transport	1.333	0.016515
tor5_rep_c10747	NA	NA	NA	NA	-1.303	0.016524
tor5_s34476	NA	NA	NA	NA	-1.108	0.016573
tor5_rep_c15186	NA	NA	NA	NA	1.177	0.016613
tor5_c5940	NA	NA	NA	NA	-1.295	0.016666
tor5_s35200	calmodulin 2-like protein	C	GO:0005773	vacuole	-1.3	0.016699
tor5_s35200	calmodulin 2-like protein	F	GO:0005515	protein binding	-1.3	0.016699
tor5_s35200	calmodulin 2-like protein	P	GO:0030163	protein catabolic process	-1.3	0.016699
tor5_s35200	calmodulin 2-like protein	F	GO:0005509	calcium ion binding	-1.3	0.016699
tor5_s35200	calmodulin 2-like protein	P	GO:0019722	calcium-mediated signaling	-1.3	0.016699
tor5_c17742	NA	NA	NA	NA	1.631	0.01684
tor5_c9565	NA	NA	NA	NA	-1.419	0.016845
tor5_s26669	NA	NA	NA	NA	1.01	0.016852
tor5_rep_c768	invertase pectin methylesterase inhibitor family protein	C	GO:0012505	endomembrane system	1.265	0.016888
tor5_rep_c768	invertase pectin methylesterase inhibitor family protein	P	GO:0016998	cell wall macromolecule catabolic process	1.265	0.016888
tor5_s25736	NA	NA	NA	NA	1.388	0.016902
tor5_s30860	NA	NA	NA	NA	-1.337	0.017041
tor5_c4557	protein	P	GO:0006284	base-excision repair	1.254	0.017046
tor5_c4557	protein	F	GO:0004519	endonuclease activity	1.254	0.017046
tor5_c4557	protein	F	GO:0005516	calmodulin binding	1.254	0.017046
tor5_c4557	protein	C	GO:0005886	plasma membrane	1.254	0.017046
tor5_c4557	protein	P	GO:0006952	defense response	1.254	0.017046
tor5_c4557	protein	F	GO:0003677	DNA binding	1.254	0.017046
tor5_c4557	protein	C	GO:0016021	integral to membrane	1.254	0.017046
tor5_c4557	protein	P	GO:0008219	cell death	1.254	0.017046
tor5_c4557	protein	F	GO:0051539	4 iron, 4 sulfur cluster binding	1.254	0.017046
tor5_c21566	NA	NA	NA	NA	1.671	0.017219
tor5_rep_c5702	protein	F	GO:0032440	2-alkenal reductase activity	1.519	0.017242
tor5_rep_c5702	protein	P	GO:0055114	oxidation reduction	1.519	0.017242
tor5_rep_c5702	protein	F	GO:0016491	oxidoreductase activity	1.519	0.017242
tor5_rep_c5702	protein	F	GO:0005488	binding	1.519	0.017242
tor5_rep_c5702	protein	F	GO:0008270	zinc ion binding	1.519	0.017242
tor5_c3292	protein	C	GO:0009536	plastid	1.649	0.017285
tor5_c3292	protein	F	GO:0008270	zinc ion binding	1.649	0.017285
tor5_c3292	protein	F	GO:0008835	diaminohydroxyphosphoribosylaminopyrimidine deaminase activity	1.649	0.017285
tor5_c3292	protein	P	GO:0006771	riboflavin metabolic process	1.649	0.017285
tor5_c3292	protein	C	GO:0005739	mitochondrion	1.649	0.017285
tor5_c3292	protein	F	GO:0050661	NADP or NADPH binding	1.649	0.017285
tor5_c3292	protein	P	GO:0009231	riboflavin biosynthetic process	1.649	0.017285
tor5_c3292	protein	F	GO:0008703	5-amino-6-(5-phosphoribosylamino)uracil reductase activity	1.649	0.017285
tor5_c3292	protein	P	GO:0055114	oxidation reduction	1.649	0.017285
tor5_c10735	60s ribosomal protein l6	P	GO:0042254	ribosome biogenesis	1.239	0.017321
tor5_c10735	60s ribosomal protein l6	P	GO:0006412	translation	1.239	0.017321
tor5_c10735	60s ribosomal protein l6	C	GO:0005840	ribosome	1.239	0.017321
tor5_c10735	60s ribosomal protein l6	F	GO:0003735	structural constituent of ribosome	1.239	0.017321
tor5_rep_c1667	pq-loop repeat family protein	C	GO:0005886	plasma membrane	-1.116	0.017329
tor5_rep_c1667	pq-loop repeat family protein	C	GO:0016023	cytoplasmic membrane-bounded vesicle	-1.116	0.017329
tor5_c7695	protein	C	GO:0005739	mitochondrion	-1.453	0.01733
tor5_c7695	protein	C	GO:0005886	plasma membrane	-1.453	0.01733
tor5_c7695	protein	P	GO:0007165	signal transduction	-1.453	0.01733
tor5_c7695	protein	C	GO:0005578	proteinaceous extracellular matrix	-1.453	0.01733
tor5_c7695	protein	F	GO:0005509	calcium ion binding	-1.453	0.01733
tor5_c10906	protein	P	GO:0009741	response to brassinosteroid stimulus	-1.177	0.017385
tor5_c10906	protein	C	GO:0009505	plant-type cell wall	-1.177	0.017385
tor5_c5389	osmotin-like protein	P	GO:0050832	defense response to fungus	1.018	0.017396
tor5_c5389	osmotin-like protein	P	GO:0031640	killing of cells of another organism	1.018	0.017396
tor5_c5389	osmotin-like protein	C	GO:0005773	vacuole	1.018	0.017396
tor5_c16351	ap2 erf domain-containing transcription factor	C	GO:0009536	plastid	1.323	0.01744
tor5_c16351	ap2 erf domain-containing transcription factor	F	GO:0003700	transcription factor activity	1.323	0.01744
tor5_c16351	ap2 erf domain-containing transcription factor	P	GO:0007275	multicellular organismal development	1.323	0.01744
tor5_c16351	ap2 erf domain-containing transcription factor	P	GO:0006355	regulation of transcription, DNA-dependent	1.323	0.01744
tor5_c16351	ap2 erf domain-containing transcription factor	C	GO:0005667	transcription factor complex	1.323	0.01744
tor5_c16351	ap2 erf domain-containing transcription factor	P	GO:0045449	regulation of transcription	1.323	0.01744
tor5_c13003	NA	NA	NA	NA	1.068	0.017464
tor5_s32421	NA	NA	NA	NA	-1.467	0.017482
tor5_c16453	NA	NA	NA	NA	1.178	0.017514
tor5_c7574	protein	F	GO:0005515	protein binding	1.031	0.017579
tor5_c7574	protein	C	GO:0009507	chloroplast	1.031	0.017579
tor5_s29128	beta chain	C	GO:0043234	protein complex	-1.301	0.017581
tor5_s29128	beta chain	P	GO:0006184	GTP catabolic process	-1.301	0.017581
tor5_s29128	beta chain	P	GO:0007017	microtubule-based process	-1.301	0.017581
tor5_s29128	beta chain	C	GO:0005874	microtubule	-1.301	0.017581
tor5_s29128	beta chain	F	GO:0003924	GTPase activity	-1.301	0.017581
tor5_s29128	beta chain	P	GO:0007018	microtubule-based movement	-1.301	0.017581
tor5_s29128	beta chain	F	GO:0005525	GTP binding	-1.301	0.017581
tor5_s29128	beta chain	P	GO:0051258	protein polymerization	-1.301	0.017581
tor5_s29128	beta chain	F	GO:0005198	structural molecule activity	-1.301	0.017581
tor5_c7450	NA	NA	NA	NA	1.042	0.017611
tor5_s25639	NA	NA	NA	NA	1.101	0.017674
tor5_c12829	NA	NA	NA	NA	1.456	0.017748
tor5_c20275	NA	NA	NA	NA	-1.072	0.017855
tor5_rep_c17860	NA	NA	NA	NA	-1.115	0.017903
tor5_c22420	pla3_orysi ame: full=phospholipase a1-ii 3 flags: precursor	P	GO:0046486	glycerolipid metabolic process	1.095	0.017951
tor5_c22420	pla3_orysi ame: full=phospholipase a1-ii 3 flags: precursor	C	GO:0005739	mitochondrion	1.095	0.017951
tor5_c22420	pla3_orysi ame: full=phospholipase a1-ii 3 flags: precursor	F	GO:0004806	triglyceride lipase activity	1.095	0.017951
tor5_c22420	pla3_orysi ame: full=phospholipase a1-ii 3 flags: precursor	P	GO:0016042	lipid catabolic process	1.095	0.017951
tor5_c9077	u4 u6 small nuclear ribonucleoprotein	F	GO:0003676	nucleic acid binding	-1.041	0.017959
tor5_c9077	u4 u6 small nuclear ribonucleoprotein	P	GO:0042967	acyl-carrier-protein biosynthetic process	-1.041	0.017959
tor5_c9077	u4 u6 small nuclear ribonucleoprotein	C	GO:0005681	spliceosomal complex	-1.041	0.017959
tor5_c9077	u4 u6 small nuclear ribonucleoprotein	P	GO:0001709	cell fate determination	-1.041	0.017959
tor5_c9077	u4 u6 small nuclear ribonucleoprotein	C	GO:0080008	CUL4 RING ubiquitin ligase complex	-1.041	0.017959
tor5_c9077	u4 u6 small nuclear ribonucleoprotein	F	GO:0004402	histone acetyltransferase activity	-1.041	0.017959
tor5_c9077	u4 u6 small nuclear ribonucleoprotein	C	GO:0046540	U4/U6 x U5 tri-snRNP complex	-1.041	0.017959
tor5_c9077	u4 u6 small nuclear ribonucleoprotein	C	GO:0000123	histone acetyltransferase complex	-1.041	0.017959
tor5_c9077	u4 u6 small nuclear ribonucleoprotein	P	GO:0009560	embryo sac egg cell differentiation	-1.041	0.017959
tor5_c9077	u4 u6 small nuclear ribonucleoprotein	C	GO:0016607	nuclear speck	-1.041	0.017959
tor5_c9077	u4 u6 small nuclear ribonucleoprotein	F	GO:0000166	nucleotide binding	-1.041	0.017959
tor5_c9077	u4 u6 small nuclear ribonucleoprotein	P	GO:0000398	nuclear mRNA splicing, via spliceosome	-1.041	0.017959
tor5_c23017	NA	NA	NA	NA	-1.306	0.017968
tor5_c13394	ethylene-responsive transcription factor 5	P	GO:0009409	response to cold	1.159	0.017969
tor5_c13394	ethylene-responsive transcription factor 5	P	GO:0010200	response to chitin	1.159	0.017969
tor5_c13394	ethylene-responsive transcription factor 5	C	GO:0005667	transcription factor complex	1.159	0.017969
tor5_c13394	ethylene-responsive transcription factor 5	F	GO:0016563	transcription activator activity	1.159	0.017969
tor5_c13394	ethylene-responsive transcription factor 5	P	GO:0045941	positive regulation of transcription	1.159	0.017969
tor5_c13394	ethylene-responsive transcription factor 5	F	GO:0003677	DNA binding	1.159	0.017969
tor5_c13394	ethylene-responsive transcription factor 5	F	GO:0003700	transcription factor activity	1.159	0.017969
tor5_c13394	ethylene-responsive transcription factor 5	P	GO:0006355	regulation of transcription, DNA-dependent	1.159	0.017969
tor5_c13394	ethylene-responsive transcription factor 5	P	GO:0009873	ethylene mediated signaling pathway	1.159	0.017969
tor5_c13394	ethylene-responsive transcription factor 5	P	GO:0045449	regulation of transcription	1.159	0.017969
tor5_c23891	NA	NA	NA	NA	-1.071	0.017969
tor5_c14866	NA	NA	NA	NA	1.016	0.018002
tor5_c18188	ras gtpase	F	GO:0005525	GTP binding	1.391	0.018011
tor5_c18188	ras gtpase	P	GO:0007264	small GTPase mediated signal transduction	1.391	0.018011
tor5_c18188	ras gtpase	P	GO:0015031	protein transport	1.391	0.018011
tor5_c6672	serine threonine-protein kinase rio1	F	GO:0005524	ATP binding	1.188	0.018052
tor5_c6672	serine threonine-protein kinase rio1	C	GO:0012505	endomembrane system	1.188	0.018052
tor5_c6672	serine threonine-protein kinase rio1	P	GO:0009069	serine family amino acid metabolic process	1.188	0.018052
tor5_c6672	serine threonine-protein kinase rio1	F	GO:0004674	protein serine/threonine kinase activity	1.188	0.018052
tor5_c6672	serine threonine-protein kinase rio1	P	GO:0016310	phosphorylation	1.188	0.018052
tor5_c8590	9-cis-epoxycarotenoid dioxygenase	F	GO:0016702	oxidoreductase activity, acting on single donors with incorporation of molecular oxygen, incorporation of two atoms of oxygen	-1.014	0.018082
tor5_s32353	NA	NA	NA	NA	1.437	0.018116
tor5_c7734	NA	NA	NA	NA	1.91	0.018131
tor5_c11909	NA	NA	NA	NA	1.513	0.018232
tor5_c19632	protein	F	GO:0005515	protein binding	-1.04	0.018267
tor5_c19632	protein	P	GO:0006887	exocytosis	-1.04	0.018267
tor5_c19632	protein	C	GO:0005634	nucleus	-1.04	0.018267
tor5_c19632	protein	C	GO:0000145	exocyst	-1.04	0.018267
tor5_c19632	protein	P	GO:0006904	vesicle docking during exocytosis	-1.04	0.018267
tor5_c19632	protein	C	GO:0005829	cytosol	-1.04	0.018267
tor5_rep_c10348	NA	NA	NA	NA	-1.455	0.018335
tor5_c19957	NA	NA	NA	NA	-1.371	0.018392
tor5_s33144	acyl- -binding domain 3	F	GO:0005515	protein binding	-1.33	0.018419
tor5_s33144	acyl- -binding domain 3	C	GO:0005615	extracellular space	-1.33	0.018419
tor5_s33144	acyl- -binding domain 3	F	GO:0000062	acyl-CoA binding	-1.33	0.018419
tor5_s33144	acyl- -binding domain 3	C	GO:0005886	plasma membrane	-1.33	0.018419
tor5_s33144	acyl- -binding domain 3	F	GO:0032791	lead ion binding	-1.33	0.018419
tor5_s33144	acyl- -binding domain 3	P	GO:0010288	response to lead ion	-1.33	0.018419
tor5_s33144	acyl- -binding domain 3	C	GO:0009514	glyoxysome	-1.33	0.018419
tor5_s33144	acyl- -binding domain 3	P	GO:0015908	fatty acid transport	-1.33	0.018419
tor5_s33144	acyl- -binding domain 3	C	GO:0005783	endoplasmic reticulum	-1.33	0.018419
tor5_c14407	nucleic acid binding	F	GO:0003676	nucleic acid binding	1.097	0.018459
tor5_c14407	nucleic acid binding	F	GO:0008270	zinc ion binding	1.097	0.018459
tor5_c3843	NA	NA	NA	NA	1.368	0.01852
tor5_rep_c6872	short chain alcohol	P	GO:0006699	bile acid biosynthetic process	1.411	0.018764
tor5_rep_c6872	short chain alcohol	P	GO:0008207	C21-steroid hormone metabolic process	1.411	0.018764
tor5_rep_c6872	short chain alcohol	F	GO:0047044	3-alpha(or 20-beta)-hydroxysteroid dehydrogenase activity	1.411	0.018764
tor5_rep_c6872	short chain alcohol	P	GO:0055114	oxidation reduction	1.411	0.018764
tor5_rep_c6872	short chain alcohol	F	GO:0005488	binding	1.411	0.018764
tor5_rep_c6872	short chain alcohol	F	GO:0055041	cyclopentanol dehydrogenase activity	1.411	0.018764
tor5_rep_c11480	NA	NA	NA	NA	-1.299	0.01883
tor5_c5179	calcium binding protein with ef-hand motif	F	GO:0005509	calcium ion binding	1.32	0.018925
tor5_c5179	calcium binding protein with ef-hand motif	F	GO:0005515	protein binding	1.32	0.018925
tor5_s36425	protein	C	GO:0016021	integral to membrane	-1.06	0.018934
tor5_s36425	protein	C	GO:0000220	vacuolar proton-transporting V-type ATPase, V0 domain	-1.06	0.018934
tor5_s36425	protein	F	GO:0042624	ATPase activity, uncoupled	-1.06	0.018934
tor5_s36425	protein	C	GO:0005886	plasma membrane	-1.06	0.018934
tor5_s36425	protein	F	GO:0015078	hydrogen ion transmembrane transporter activity	-1.06	0.018934
tor5_s36425	protein	P	GO:0015991	ATP hydrolysis coupled proton transport	-1.06	0.018934
tor5_s36425	protein	F	GO:0046961	proton-transporting ATPase activity, rotational mechanism	-1.06	0.018934
tor5_s36425	protein	P	GO:0006119	oxidative phosphorylation	-1.06	0.018934
tor5_s36425	protein	P	GO:0015986	ATP synthesis coupled proton transport	-1.06	0.018934
tor5_s36425	protein	F	GO:0005515	protein binding	-1.06	0.018934
tor5_s36425	protein	P	GO:0015992	proton transport	-1.06	0.018934
tor5_s36425	protein	P	GO:0006144	purine base metabolic process	-1.06	0.018934
tor5_s34105	potassium efflux antiporter	P	GO:0006885	regulation of pH	-1.518	0.018986
tor5_s34105	potassium efflux antiporter	C	GO:0016021	integral to membrane	-1.518	0.018986
tor5_s34105	potassium efflux antiporter	P	GO:0055085	transmembrane transport	-1.518	0.018986
tor5_s34105	potassium efflux antiporter	P	GO:0008152	metabolic process	-1.518	0.018986
tor5_s34105	potassium efflux antiporter	F	GO:0015299	solute:hydrogen antiporter activity	-1.518	0.018986
tor5_s34105	potassium efflux antiporter	F	GO:0003824	catalytic activity	-1.518	0.018986
tor5_s34105	potassium efflux antiporter	P	GO:0006813	potassium ion transport	-1.518	0.018986
tor5_s34105	potassium efflux antiporter	F	GO:0005488	binding	-1.518	0.018986
tor5_s34105	potassium efflux antiporter	P	GO:0006812	cation transport	-1.518	0.018986
tor5_c20962	NA	NA	NA	NA	1.129	0.019032
tor5_s35537	NA	NA	NA	NA	-1.157	0.01905
tor5_s27089	NA	NA	NA	NA	1.208	0.019075
tor5_c16816	c2h2-like zinc finger protein	C	GO:0005667	transcription factor complex	1.244	0.019162
tor5_c16816	c2h2-like zinc finger protein	P	GO:0045449	regulation of transcription	1.244	0.019162
tor5_c16816	c2h2-like zinc finger protein	F	GO:0003700	transcription factor activity	1.244	0.019162
tor5_c16816	c2h2-like zinc finger protein	F	GO:0008270	zinc ion binding	1.244	0.019162
tor5_rep_c24846	NA	NA	NA	NA	-1.158	0.019186
tor5_s33951	protein	P	GO:0048366	leaf development	-1.062	0.0192
tor5_s33951	protein	C	GO:0005634	nucleus	-1.062	0.0192
tor5_s33951	protein	P	GO:0009908	flower development	-1.062	0.0192
tor5_s33951	protein	F	GO:0005488	binding	-1.062	0.0192
tor5_c2087	NA	NA	NA	NA	1.001	0.019239
tor5_c19652	NA	NA	NA	NA	-1.083	0.019245
tor5_c22683	NA	NA	NA	NA	1.78	0.019276
tor5_rep_c16672	NA	NA	NA	NA	1.116	0.019288
tor5_rep_c17656	predicted protein [Populus trichocarpa]	P	GO:0006629	lipid metabolic process	-1.473	0.019299
tor5_c14086	protein	F	GO:0005515	protein binding	-1.276	0.019396
tor5_c14086	protein	C	GO:0009941	chloroplast envelope	-1.276	0.019396
tor5_c14086	protein	C	GO:0009543	chloroplast thylakoid lumen	-1.276	0.019396
tor5_c14086	protein	F	GO:0005488	binding	-1.276	0.019396
tor5_c13492	NA	NA	NA	NA	-2.498	0.019459
tor5_s31139	NA	NA	NA	NA	1.698	0.019494
tor5_c11334	-dihydroxy-3-keto-5-methylthiopentene dioxygenase	P	GO:0055114	oxidation reduction	1.146	0.019519
tor5_c11334	-dihydroxy-3-keto-5-methylthiopentene dioxygenase	F	GO:0010309	acireductone dioxygenase [iron(II)-requiring] activity	1.146	0.019519
tor5_c21558	ring u-box domain-containing protein	F	GO:0008270	zinc ion binding	1.238	0.019528
tor5_c21558	ring u-box domain-containing protein	C	GO:0012505	endomembrane system	1.238	0.019528
tor5_c21558	ring u-box domain-containing protein	F	GO:0005515	protein binding	1.238	0.019528
tor5_rep_c53	hypothetical protein [Paramecium tetraurelia strain d4-2]	F	GO:0004867	serine-type endopeptidase inhibitor activity	1.027	0.019593
tor5_rep_c53	hypothetical protein [Paramecium tetraurelia strain d4-2]	P	GO:0009611	response to wounding	1.027	0.019593
tor5_c17381	tumor-related protein	C	GO:0048046	apoplast	1.145	0.019644
tor5_c17381	tumor-related protein	F	GO:0004866	endopeptidase inhibitor activity	1.145	0.019644
tor5_c17381	tumor-related protein	C	GO:0005618	cell wall	1.145	0.019644
tor5_c6289	ribonucleotide reductase	C	GO:0009507	chloroplast	1.104	0.019662
tor5_c6289	ribonucleotide reductase	F	GO:0005515	protein binding	1.104	0.019662
tor5_c6289	ribonucleotide reductase	P	GO:0006260	DNA replication	1.104	0.019662
tor5_c6289	ribonucleotide reductase	C	GO:0005739	mitochondrion	1.104	0.019662
tor5_c6289	ribonucleotide reductase	P	GO:0055114	oxidation reduction	1.104	0.019662
tor5_c6289	ribonucleotide reductase	F	GO:0005524	ATP binding	1.104	0.019662
tor5_c6289	ribonucleotide reductase	F	GO:0000175	3'-5'-exoribonuclease activity	1.104	0.019662
tor5_c6289	ribonucleotide reductase	F	GO:0003723	RNA binding	1.104	0.019662
tor5_c6289	ribonucleotide reductase	P	GO:0006364	rRNA processing	1.104	0.019662
tor5_c6289	ribonucleotide reductase	F	GO:0004748	ribonucleoside-diphosphate reductase activity	1.104	0.019662
tor5_c6289	ribonucleotide reductase	P	GO:0009793	embryonic development ending in seed dormancy	1.104	0.019662
tor5_c6289	ribonucleotide reductase	P	GO:0006206	pyrimidine base metabolic process	1.104	0.019662
tor5_c6289	ribonucleotide reductase	P	GO:0006144	purine base metabolic process	1.104	0.019662
tor5_c6289	ribonucleotide reductase	P	GO:0009658	chloroplast organization	1.104	0.019662
tor5_c6289	ribonucleotide reductase	P	GO:0051252	regulation of RNA metabolic process	1.104	0.019662
tor5_c6289	ribonucleotide reductase	C	GO:0005971	ribonucleoside-diphosphate reductase complex	1.104	0.019662
tor5_c6289	ribonucleotide reductase	P	GO:0009186	deoxyribonucleoside diphosphate metabolic process	1.104	0.019662
tor5_c6289	ribonucleotide reductase	P	GO:0009202	deoxyribonucleoside triphosphate biosynthetic process	1.104	0.019662
tor5_c22216	NA	NA	NA	NA	1.109	0.019684
tor5_c11592	NA	NA	NA	NA	1.153	0.019741
tor5_c11457	NA	NA	NA	NA	-1.42	0.019741
tor5_c7993	dna-binding protein	F	GO:0003677	DNA binding	-1.313	0.019818
tor5_c7993	dna-binding protein	C	GO:0005634	nucleus	-1.313	0.019818
tor5_c7993	dna-binding protein	C	GO:0000786	nucleosome	-1.313	0.019818
tor5_c7993	dna-binding protein	P	GO:0006334	nucleosome assembly	-1.313	0.019818
tor5_c11971	NA	NA	NA	NA	1.511	0.019882
tor5_rep_c1439	NA	NA	NA	NA	1.276	0.019919
tor5_s27678	serine threonine-protein kinase	F	GO:0004674	protein serine/threonine kinase activity	-1	0.019945
tor5_s27678	serine threonine-protein kinase	P	GO:0016310	phosphorylation	-1	0.019945
tor5_s27678	serine threonine-protein kinase	F	GO:0005524	ATP binding	-1	0.019945
tor5_s27678	serine threonine-protein kinase	P	GO:0006468	protein amino acid phosphorylation	-1	0.019945
tor5_s27678	serine threonine-protein kinase	P	GO:0009851	auxin biosynthetic process	-1	0.019945
tor5_s27678	serine threonine-protein kinase	F	GO:0004715	non-membrane spanning protein tyrosine kinase activity	-1	0.019945
tor5_s27678	serine threonine-protein kinase	P	GO:0009069	serine family amino acid metabolic process	-1	0.019945
tor5_c2958	NA	NA	NA	NA	-1.251	0.020008
tor5_c8423	NA	NA	NA	NA	1.349	0.020023
tor5_c10853	NA	NA	NA	NA	-1.093	0.020134
tor5_rep_c17137	cytochrome p450	F	GO:0009055	electron carrier activity	1.137	0.020206
tor5_rep_c17137	cytochrome p450	F	GO:0004497	monooxygenase activity	1.137	0.020206
tor5_rep_c17137	cytochrome p450	P	GO:0042432	indole biosynthetic process	1.137	0.020206
tor5_rep_c17137	cytochrome p450	P	GO:0006118	electron transport	1.137	0.020206
tor5_rep_c17137	cytochrome p450	P	GO:0055114	oxidation reduction	1.137	0.020206
tor5_rep_c17137	cytochrome p450	F	GO:0050616	secologanin synthase activity	1.137	0.020206
tor5_rep_c17137	cytochrome p450	F	GO:0020037	heme binding	1.137	0.020206
tor5_c22999	NA	NA	NA	NA	-1.363	0.020316
tor5_c11924	nadh dehydrogenase subunit 7	F	GO:0048038	quinone binding	1.458	0.020415
tor5_c11924	nadh dehydrogenase subunit 7	P	GO:0006120	mitochondrial electron transport, NADH to ubiquinone	1.458	0.020415
tor5_c11924	nadh dehydrogenase subunit 7	P	GO:0015992	proton transport	1.458	0.020415
tor5_c11924	nadh dehydrogenase subunit 7	F	GO:0051287	NAD or NADH binding	1.458	0.020415
tor5_c11924	nadh dehydrogenase subunit 7	P	GO:0006810	transport	1.458	0.020415
tor5_c11924	nadh dehydrogenase subunit 7	P	GO:0006744	ubiquinone biosynthetic process	1.458	0.020415
tor5_c11924	nadh dehydrogenase subunit 7	P	GO:0006814	sodium ion transport	1.458	0.020415
tor5_c11924	nadh dehydrogenase subunit 7	F	GO:0008137	NADH dehydrogenase (ubiquinone) activity	1.458	0.020415
tor5_c11924	nadh dehydrogenase subunit 7	C	GO:0005747	mitochondrial respiratory chain complex I	1.458	0.020415
tor5_rep_c828	heat shock protein 90	C	GO:0016023	cytoplasmic membrane-bounded vesicle	-1.094	0.020508
tor5_rep_c828	heat shock protein 90	P	GO:0006950	response to stress	-1.094	0.020508
tor5_rep_c828	heat shock protein 90	F	GO:0005524	ATP binding	-1.094	0.020508
tor5_rep_c828	heat shock protein 90	C	GO:0005788	endoplasmic reticulum lumen	-1.094	0.020508
tor5_rep_c828	heat shock protein 90	P	GO:0006457	protein folding	-1.094	0.020508
tor5_rep_c828	heat shock protein 90	F	GO:0051082	unfolded protein binding	-1.094	0.020508
tor5_rep_c3583	NA	NA	NA	NA	1.188	0.020547
tor5_rep_c3331	protein transport protein sec61 subunit beta	F	GO:0008565	protein transporter activity	1.081	0.020568
tor5_rep_c3331	protein transport protein sec61 subunit beta	P	GO:0015031	protein transport	1.081	0.020568
tor5_c9378	ubiquinone biosynthesis monooxygenase coq6	C	GO:0005739	mitochondrion	-1.295	0.020586
tor5_c9378	ubiquinone biosynthesis monooxygenase coq6	P	GO:0006744	ubiquinone biosynthetic process	-1.295	0.020586
tor5_c9378	ubiquinone biosynthesis monooxygenase coq6	P	GO:0055114	oxidation reduction	-1.295	0.020586
tor5_c9378	ubiquinone biosynthesis monooxygenase coq6	F	GO:0016709	oxidoreductase activity, acting on paired donors, with incorporation or reduction of molecular oxygen, NADH or NADPH as one donor, and incorporation of one atom of oxygen	-1.295	0.020586
tor5_c9378	ubiquinone biosynthesis monooxygenase coq6	F	GO:0050660	FAD binding	-1.295	0.020586
tor5_c23270	NA	NA	NA	NA	1.23	0.020604
tor5_s30413	lag1 and cln8 lipid-sensing domain containing protein	C	GO:0016021	integral to membrane	-1.085	0.020642
tor5_s30413	lag1 and cln8 lipid-sensing domain containing protein	C	GO:0016023	cytoplasmic membrane-bounded vesicle	-1.085	0.020642
tor5_s32297	feebly-like protein	P	GO:0006804	peroxidase reaction	1.202	0.020695
tor5_s32297	feebly-like protein	P	GO:0001561	fatty acid alpha-oxidation	1.202	0.020695
tor5_s32297	feebly-like protein	P	GO:0006979	response to oxidative stress	1.202	0.020695
tor5_s32297	feebly-like protein	F	GO:0016174	NAD(P)H oxidase activity	1.202	0.020695
tor5_s32297	feebly-like protein	P	GO:0009751	response to salicylic acid stimulus	1.202	0.020695
tor5_s32297	feebly-like protein	F	GO:0016165	lipoxygenase activity	1.202	0.020695
tor5_s32297	feebly-like protein	P	GO:0055114	oxidation reduction	1.202	0.020695
tor5_s32297	feebly-like protein	F	GO:0020037	heme binding	1.202	0.020695
tor5_s32297	feebly-like protein	P	GO:0051707	response to other organism	1.202	0.020695
tor5_s32297	feebly-like protein	P	GO:0008219	cell death	1.202	0.020695
tor5_s32297	feebly-like protein	F	GO:0004601	peroxidase activity	1.202	0.020695
tor5_c18413	glycosyltransferase family protein	F	GO:0047213	anthocyanidin 3-O-glucosyltransferase activity	1.279	0.020766
tor5_c18413	glycosyltransferase family protein	P	GO:0008152	metabolic process	1.279	0.020766
tor5_c18413	glycosyltransferase family protein	P	GO:0009813	flavonoid biosynthetic process	1.279	0.020766
tor5_s33523	NA	NA	NA	NA	1.128	0.020784
tor5_c7221	101 kda heat shock protein	P	GO:0009851	auxin biosynthetic process	-1.187	0.020796
tor5_c7221	101 kda heat shock protein	P	GO:0043335	protein unfolding	-1.187	0.020796
tor5_c7221	101 kda heat shock protein	F	GO:0016887	ATPase activity	-1.187	0.020796
tor5_c7221	101 kda heat shock protein	P	GO:0009408	response to heat	-1.187	0.020796
tor5_c7221	101 kda heat shock protein	P	GO:0042542	response to hydrogen peroxide	-1.187	0.020796
tor5_c7221	101 kda heat shock protein	F	GO:0005524	ATP binding	-1.187	0.020796
tor5_c7221	101 kda heat shock protein	F	GO:0005515	protein binding	-1.187	0.020796
tor5_c7221	101 kda heat shock protein	P	GO:0009644	response to high light intensity	-1.187	0.020796
tor5_c14735	wrky transcription	F	GO:0003700	transcription factor activity	-1.155	0.020797
tor5_c14735	wrky transcription	F	GO:0043565	sequence-specific DNA binding	-1.155	0.020797
tor5_c14735	wrky transcription	C	GO:0005667	transcription factor complex	-1.155	0.020797
tor5_c14735	wrky transcription	P	GO:0045449	regulation of transcription	-1.155	0.020797
tor5_s29481	heat shock 70kda protein 1 8	P	GO:0009851	auxin biosynthetic process	-1.865	0.020797
tor5_s29481	heat shock 70kda protein 1 8	F	GO:0005524	ATP binding	-1.865	0.020797
tor5_s29481	heat shock 70kda protein 1 8	P	GO:0006950	response to stress	-1.865	0.020797
tor5_s28122	NA	NA	NA	NA	1.199	0.020856
tor5_c18002	NA	NA	NA	NA	-1.087	0.020872
tor5_c16584	NA	NA	NA	NA	1.387	0.020895
tor5_c10275	phox domain-containing protein	P	GO:0007154	cell communication	-1.657	0.020922
tor5_c10275	phox domain-containing protein	F	GO:0005515	protein binding	-1.657	0.020922
tor5_c10275	phox domain-containing protein	F	GO:0035091	phosphoinositide binding	-1.657	0.020922
tor5_c4138	NA	NA	NA	NA	2.069	0.020935
tor5_c8834	60s ribosomal protein l24	P	GO:0006412	translation	1.575	0.020989
tor5_c8834	60s ribosomal protein l24	C	GO:0022625	cytosolic large ribosomal subunit	1.575	0.020989
tor5_c8834	60s ribosomal protein l24	F	GO:0003723	RNA binding	1.575	0.020989
tor5_c8834	60s ribosomal protein l24	F	GO:0003735	structural constituent of ribosome	1.575	0.020989
tor5_c8834	60s ribosomal protein l24	P	GO:0042254	ribosome biogenesis	1.575	0.020989
tor5_c8834	60s ribosomal protein l24	C	GO:0005840	ribosome	1.575	0.020989
tor5_c15940	protein	P	GO:0007165	signal transduction	-1.184	0.021042
tor5_c15940	protein	C	GO:0016023	cytoplasmic membrane-bounded vesicle	-1.184	0.021042
tor5_c15940	protein	C	GO:0012505	endomembrane system	-1.184	0.021042
tor5_c15940	protein	F	GO:0004872	receptor activity	-1.184	0.021042
tor5_c15940	protein	C	GO:0016021	integral to membrane	-1.184	0.021042
tor5_c13500	hypothetical protein VITISV_009267 [Vitis vinifera]	F	GO:0005509	calcium ion binding	-1.196	0.021082
tor5_c6361	homeodomain leucine zipper protein vrs1	C	GO:0005667	transcription factor complex	-1.257	0.021125
tor5_c6361	homeodomain leucine zipper protein vrs1	P	GO:0045449	regulation of transcription	-1.257	0.021125
tor5_c6361	homeodomain leucine zipper protein vrs1	P	GO:0009733	response to auxin stimulus	-1.257	0.021125
tor5_c6361	homeodomain leucine zipper protein vrs1	F	GO:0005515	protein binding	-1.257	0.021125
tor5_c6361	homeodomain leucine zipper protein vrs1	P	GO:0048364	root development	-1.257	0.021125
tor5_c6361	homeodomain leucine zipper protein vrs1	F	GO:0003677	DNA binding	-1.257	0.021125
tor5_c6361	homeodomain leucine zipper protein vrs1	F	GO:0003700	transcription factor activity	-1.257	0.021125
tor5_c6361	homeodomain leucine zipper protein vrs1	F	GO:0043565	sequence-specific DNA binding	-1.257	0.021125
tor5_c6361	homeodomain leucine zipper protein vrs1	P	GO:0006355	regulation of transcription, DNA-dependent	-1.257	0.021125
tor5_c20681	protein	F	GO:0004672	protein kinase activity	-1.104	0.021151
tor5_c20681	protein	P	GO:0006468	protein amino acid phosphorylation	-1.104	0.021151
tor5_c20681	protein	F	GO:0005524	ATP binding	-1.104	0.021151
tor5_c20681	protein	P	GO:0016310	phosphorylation	-1.104	0.021151
tor5_c20681	protein	C	GO:0009536	plastid	-1.104	0.021151
tor5_c20681	protein	F	GO:0004674	protein serine/threonine kinase activity	-1.104	0.021151
tor5_c20681	protein	P	GO:0009069	serine family amino acid metabolic process	-1.104	0.021151
tor5_c11902	NA	NA	NA	NA	1.084	0.021347
tor5_s33608	clathrin assembly protein ap19 homolog	C	GO:0005739	mitochondrion	-1.316	0.0214
tor5_s33608	clathrin assembly protein ap19 homolog	F	GO:0005515	protein binding	-1.316	0.0214
tor5_s33608	clathrin assembly protein ap19 homolog	C	GO:0030130	clathrin coat of trans-Golgi network vesicle	-1.316	0.0214
tor5_s33608	clathrin assembly protein ap19 homolog	P	GO:0006810	transport	-1.316	0.0214
tor5_s33608	clathrin assembly protein ap19 homolog	C	GO:0030131	clathrin adaptor complex	-1.316	0.0214
tor5_s33608	clathrin assembly protein ap19 homolog	F	GO:0008565	protein transporter activity	-1.316	0.0214
tor5_s33608	clathrin assembly protein ap19 homolog	P	GO:0015031	protein transport	-1.316	0.0214
tor5_s33608	clathrin assembly protein ap19 homolog	P	GO:0006886	intracellular protein transport	-1.316	0.0214
tor5_s33608	clathrin assembly protein ap19 homolog	P	GO:0016192	vesicle-mediated transport	-1.316	0.0214
tor5_c15429	patatin t5	P	GO:0016042	lipid catabolic process	1.743	0.021445
tor5_c15429	patatin t5	P	GO:0008152	metabolic process	1.743	0.021445
tor5_c15429	patatin t5	F	GO:0016787	hydrolase activity	1.743	0.021445
tor5_rep_c10933	protein	F	GO:0005509	calcium ion binding	-1.055	0.021445
tor5_c15085	NA	NA	NA	NA	-1.086	0.021504
tor5_rep_c24916	NA	NA	NA	NA	1.213	0.021527
tor5_c18533	protein	P	GO:0009069	serine family amino acid metabolic process	1.035	0.021583
tor5_c18533	protein	P	GO:0009851	auxin biosynthetic process	1.035	0.021583
tor5_c18533	protein	F	GO:0005529	sugar binding	1.035	0.021583
tor5_c18533	protein	F	GO:0005524	ATP binding	1.035	0.021583
tor5_c18533	protein	F	GO:0004674	protein serine/threonine kinase activity	1.035	0.021583
tor5_c18533	protein	P	GO:0006468	protein amino acid phosphorylation	1.035	0.021583
tor5_c18533	protein	P	GO:0048544	recognition of pollen	1.035	0.021583
tor5_c18533	protein	P	GO:0016310	phosphorylation	1.035	0.021583
tor5_c5642	1-deoxy-d-xylulose 5-phosphate synthase	P	GO:0009228	thiamin biosynthetic process	1.94	0.021621
tor5_c5642	1-deoxy-d-xylulose 5-phosphate synthase	F	GO:0003824	catalytic activity	1.94	0.021621
tor5_c5642	1-deoxy-d-xylulose 5-phosphate synthase	P	GO:0006694	steroid biosynthetic process	1.94	0.021621
tor5_c5642	1-deoxy-d-xylulose 5-phosphate synthase	F	GO:0016624	oxidoreductase activity, acting on the aldehyde or oxo group of donors, disulfide as acceptor	1.94	0.021621
tor5_c5642	1-deoxy-d-xylulose 5-phosphate synthase	C	GO:0009507	chloroplast	1.94	0.021621
tor5_c5642	1-deoxy-d-xylulose 5-phosphate synthase	P	GO:0008152	metabolic process	1.94	0.021621
tor5_c5642	1-deoxy-d-xylulose 5-phosphate synthase	F	GO:0008661	1-deoxy-D-xylulose-5-phosphate synthase activity	1.94	0.021621
tor5_c5642	1-deoxy-d-xylulose 5-phosphate synthase	P	GO:0016114	terpenoid biosynthetic process	1.94	0.021621
tor5_s35182	NA	NA	NA	NA	1.673	0.021693
tor5_c14930	NA	NA	NA	NA	1.198	0.021733
tor5_s25249	NA	NA	NA	NA	1.086	0.021764
tor5_rep_c1553	lipoamide dehydrogenase 1	P	GO:0055114	oxidation reduction	1.161	0.0218
tor5_rep_c1553	lipoamide dehydrogenase 1	P	GO:0006566	threonine metabolic process	1.161	0.0218
tor5_rep_c1553	lipoamide dehydrogenase 1	F	GO:0004148	dihydrolipoyl dehydrogenase activity	1.161	0.0218
tor5_rep_c1553	lipoamide dehydrogenase 1	P	GO:0045454	cell redox homeostasis	1.161	0.0218
tor5_rep_c1553	lipoamide dehydrogenase 1	P	GO:0006544	glycine metabolic process	1.161	0.0218
tor5_rep_c1553	lipoamide dehydrogenase 1	P	GO:0006094	gluconeogenesis	1.161	0.0218
tor5_rep_c1553	lipoamide dehydrogenase 1	P	GO:0006086	acetyl-CoA biosynthetic process from pyruvate	1.161	0.0218
tor5_rep_c1553	lipoamide dehydrogenase 1	C	GO:0009570	chloroplast stroma	1.161	0.0218
tor5_rep_c1553	lipoamide dehydrogenase 1	P	GO:0006118	electron transport	1.161	0.0218
tor5_rep_c1553	lipoamide dehydrogenase 1	P	GO:0006096	glycolysis	1.161	0.0218
tor5_rep_c1553	lipoamide dehydrogenase 1	P	GO:0006099	tricarboxylic acid cycle	1.161	0.0218
tor5_rep_c1553	lipoamide dehydrogenase 1	C	GO:0005730	nucleolus	1.161	0.0218
tor5_rep_c1553	lipoamide dehydrogenase 1	F	GO:0050660	FAD binding	1.161	0.0218
tor5_rep_c1553	lipoamide dehydrogenase 1	P	GO:0006563	L-serine metabolic process	1.161	0.0218
tor5_rep_c1553	lipoamide dehydrogenase 1	F	GO:0005515	protein binding	1.161	0.0218
tor5_rep_c4577	bet1 sft1-related snare	P	GO:0006888	ER to Golgi vesicle-mediated transport	1.161	0.021955
tor5_rep_c4577	bet1 sft1-related snare	C	GO:0005634	nucleus	1.161	0.021955
tor5_rep_c4577	bet1 sft1-related snare	P	GO:0015031	protein transport	1.161	0.021955
tor5_rep_c4577	bet1 sft1-related snare	F	GO:0005484	SNAP receptor activity	1.161	0.021955
tor5_rep_c4577	bet1 sft1-related snare	C	GO:0005622	intracellular	1.161	0.021955
tor5_rep_c4577	bet1 sft1-related snare	F	GO:0008565	protein transporter activity	1.161	0.021955
tor5_rep_c4577	bet1 sft1-related snare	F	GO:0005515	protein binding	1.161	0.021955
tor5_rep_c4577	bet1 sft1-related snare	P	GO:0006810	transport	1.161	0.021955
tor5_c17498	sigma factor	P	GO:0019685	photosynthesis, dark reaction	1.042	0.022021
tor5_c17498	sigma factor	C	GO:0005667	transcription factor complex	1.042	0.022021
tor5_c17498	sigma factor	P	GO:0006352	transcription initiation	1.042	0.022021
tor5_c17498	sigma factor	F	GO:0003700	transcription factor activity	1.042	0.022021
tor5_c17498	sigma factor	P	GO:0006351	transcription, DNA-dependent	1.042	0.022021
tor5_c17498	sigma factor	P	GO:0045449	regulation of transcription	1.042	0.022021
tor5_c17498	sigma factor	F	GO:0003899	DNA-directed RNA polymerase activity	1.042	0.022021
tor5_c17498	sigma factor	C	GO:0005739	mitochondrion	1.042	0.022021
tor5_c17498	sigma factor	P	GO:0006144	purine base metabolic process	1.042	0.022021
tor5_c17498	sigma factor	F	GO:0016987	sigma factor activity	1.042	0.022021
tor5_c17498	sigma factor	C	GO:0009507	chloroplast	1.042	0.022021
tor5_c17498	sigma factor	C	GO:0005730	nucleolus	1.042	0.022021
tor5_c17498	sigma factor	P	GO:0006355	regulation of transcription, DNA-dependent	1.042	0.022021
tor5_c17498	sigma factor	P	GO:0006206	pyrimidine base metabolic process	1.042	0.022021
tor5_rep_c1382	protein	C	GO:0016021	integral to membrane	-1.387	0.022161
tor5_rep_c4870	NA	NA	NA	NA	1.029	0.022168
tor5_c2290	e3 ubiquitin ligase big brother	F	GO:0004842	ubiquitin-protein ligase activity	1.203	0.022203
tor5_c2290	e3 ubiquitin ligase big brother	P	GO:0051865	protein autoubiquitination	1.203	0.022203
tor5_c2290	e3 ubiquitin ligase big brother	F	GO:0008270	zinc ion binding	1.203	0.022203
tor5_c2290	e3 ubiquitin ligase big brother	F	GO:0005515	protein binding	1.203	0.022203
tor5_c2290	e3 ubiquitin ligase big brother	P	GO:0016567	protein ubiquitination	1.203	0.022203
tor5_c2290	e3 ubiquitin ligase big brother	C	GO:0009536	plastid	1.203	0.022203
tor5_c2290	e3 ubiquitin ligase big brother	P	GO:0048437	floral organ development	1.203	0.022203
tor5_c2290	e3 ubiquitin ligase big brother	P	GO:0046621	negative regulation of organ growth	1.203	0.022203
tor5_c4395	bola-like protein	F	GO:0030528	transcription regulator activity	-1.13	0.022213
tor5_c4395	bola-like protein	P	GO:0045449	regulation of transcription	-1.13	0.022213
tor5_c23917	clathrin coat assembly protein ap-	P	GO:0006886	intracellular protein transport	-1.111	0.022229
tor5_c23917	clathrin coat assembly protein ap-	F	GO:0005515	protein binding	-1.111	0.022229
tor5_c23917	clathrin coat assembly protein ap-	C	GO:0030131	clathrin adaptor complex	-1.111	0.022229
tor5_c23917	clathrin coat assembly protein ap-	P	GO:0016192	vesicle-mediated transport	-1.111	0.022229
tor5_c23917	clathrin coat assembly protein ap-	C	GO:0030125	clathrin vesicle coat	-1.111	0.022229
tor5_s33529	NA	NA	NA	NA	-1.603	0.02225
tor5_c6273	cytochrome c biogenesis protein	C	GO:0005743	mitochondrial inner membrane	-1.343	0.02226
tor5_c6273	cytochrome c biogenesis protein	P	GO:0009790	embryonic development	-1.343	0.02226
tor5_c6273	cytochrome c biogenesis protein	F	GO:0016491	oxidoreductase activity	-1.343	0.02226
tor5_c6273	cytochrome c biogenesis protein	P	GO:0017004	cytochrome complex assembly	-1.343	0.02226
tor5_c6273	cytochrome c biogenesis protein	C	GO:0043234	protein complex	-1.343	0.02226
tor5_c6273	cytochrome c biogenesis protein	F	GO:0005515	protein binding	-1.343	0.02226
tor5_s30058	NA	NA	NA	NA	1.157	0.022284
tor5_rep_c3003	NA	NA	NA	NA	1.024	0.02232
tor5_c5116	uncharacterized protein	C	GO:0005886	plasma membrane	1.305	0.022343
tor5_c5116	uncharacterized protein	C	GO:0005739	mitochondrion	1.305	0.022343
tor5_c11297	protein	P	GO:0006508	proteolysis	-1.62	0.022343
tor5_c11297	protein	C	GO:0016020	membrane	-1.62	0.022343
tor5_c11297	protein	F	GO:0008236	serine-type peptidase activity	-1.62	0.022343
tor5_c11297	protein	F	GO:0010296	prenylcysteine methylesterase activity	-1.62	0.022343
tor5_rep_c17698	NA	NA	NA	NA	1.191	0.022348
tor5_s27210	NA	NA	NA	NA	1.052	0.022463
tor5_c3946	methylcrotonoyl- carboxylase subunit alpha	F	GO:0004485	methylcrotonoyl-CoA carboxylase activity	1.118	0.022607
tor5_c3946	methylcrotonoyl- carboxylase subunit alpha	P	GO:0006574	valine catabolic process	1.118	0.022607
tor5_c3946	methylcrotonoyl- carboxylase subunit alpha	C	GO:0005759	mitochondrial matrix	1.118	0.022607
tor5_c3946	methylcrotonoyl- carboxylase subunit alpha	P	GO:0006552	leucine catabolic process	1.118	0.022607
tor5_c3946	methylcrotonoyl- carboxylase subunit alpha	C	GO:0009507	chloroplast	1.118	0.022607
tor5_c3946	methylcrotonoyl- carboxylase subunit alpha	P	GO:0006550	isoleucine catabolic process	1.118	0.022607
tor5_c3946	methylcrotonoyl- carboxylase subunit alpha	P	GO:0006633	fatty acid biosynthetic process	1.118	0.022607
tor5_c3946	methylcrotonoyl- carboxylase subunit alpha	F	GO:0050897	cobalt ion binding	1.118	0.022607
tor5_c3946	methylcrotonoyl- carboxylase subunit alpha	F	GO:0005524	ATP binding	1.118	0.022607
tor5_c3946	methylcrotonoyl- carboxylase subunit alpha	F	GO:0009374	biotin binding	1.118	0.022607
tor5_c23076	transducin wd40 domain-containing protein	F	GO:0000166	nucleotide binding	1.298	0.022677
tor5_c21872	gtp-binding protein	F	GO:0003723	RNA binding	-1.109	0.022749
tor5_c21872	gtp-binding protein	C	GO:0005739	mitochondrion	-1.109	0.022749
tor5_c21872	gtp-binding protein	F	GO:0005525	GTP binding	-1.109	0.022749
tor5_c21872	gtp-binding protein	C	GO:0005829	cytosol	-1.109	0.022749
tor5_s35109	NA	NA	NA	NA	-1.024	0.022806
tor5_rep_c1614	protein	C	GO:0005634	nucleus	1.129	0.022883
tor5_rep_c1614	protein	C	GO:0005829	cytosol	1.129	0.022883
tor5_rep_c1614	protein	C	GO:0005886	plasma membrane	1.129	0.022883
tor5_s35918	14-3-3 protein	F	GO:0019904	protein domain specific binding	1.15	0.022921
tor5_c8861	plastid-lipid-associated protein	P	GO:0006950	response to stress	1.021	0.022967
tor5_c8861	plastid-lipid-associated protein	C	GO:0009507	chloroplast	1.021	0.022967
tor5_c8861	plastid-lipid-associated protein	F	GO:0005198	structural molecule activity	1.021	0.022967
tor5_c8861	plastid-lipid-associated protein	P	GO:0055114	oxidation reduction	1.021	0.022967
tor5_c8861	plastid-lipid-associated protein	C	GO:0009535	chloroplast thylakoid membrane	1.021	0.022967
tor5_c8861	plastid-lipid-associated protein	F	GO:0032440	2-alkenal reductase activity	1.021	0.022967
tor5_c8861	plastid-lipid-associated protein	C	GO:0010287	plastoglobule	1.021	0.022967
tor5_c8861	plastid-lipid-associated protein	C	GO:0031977	thylakoid lumen	1.021	0.022967
tor5_c21525	NA	NA	NA	NA	-1.443	0.022996
tor5_c7946	NA	NA	NA	NA	1.267	0.023005
tor5_s36551	metalloendoproteinase 1	F	GO:0004222	metalloendopeptidase activity	1.351	0.023062
tor5_s36551	metalloendoproteinase 1	C	GO:0016023	cytoplasmic membrane-bounded vesicle	1.351	0.023062
tor5_s36551	metalloendoproteinase 1	C	GO:0031012	extracellular matrix	1.351	0.023062
tor5_s36551	metalloendoproteinase 1	C	GO:0031225	anchored to membrane	1.351	0.023062
tor5_s36551	metalloendoproteinase 1	P	GO:0006508	proteolysis	1.351	0.023062
tor5_s36551	metalloendoproteinase 1	F	GO:0008270	zinc ion binding	1.351	0.023062
tor5_c3408	galactinol synthase	F	GO:0047216	inositol 3-alpha-galactosyltransferase activity	1.166	0.023062
tor5_c3408	galactinol synthase	P	GO:0016051	carbohydrate biosynthetic process	1.166	0.023062
tor5_c3408	galactinol synthase	P	GO:0009409	response to cold	1.166	0.023062
tor5_c3408	galactinol synthase	P	GO:0006012	galactose metabolic process	1.166	0.023062
tor5_c3408	galactinol synthase	P	GO:0009414	response to water deprivation	1.166	0.023062
tor5_s26268	NA	NA	NA	NA	1.259	0.023108
tor5_rep_c1728	NA	NA	NA	NA	-1.457	0.023185
tor5_rep_c16209	2-oxoglutarate and fe -dependent oxygenase-like protein	F	GO:0010302	2-oxoglutarate-dependent dioxygenase activity	1.15	0.023326
tor5_rep_c16209	2-oxoglutarate and fe -dependent oxygenase-like protein	P	GO:0055114	oxidation reduction	1.15	0.023326
tor5_rep_c11456	NA	NA	NA	NA	1.477	0.023458
tor5_rep_c4170	NA	NA	NA	NA	-2.301	0.023494
tor5_c6888	ring u-box domain-containing protein	F	GO:0005515	protein binding	1.321	0.023708
tor5_c6888	ring u-box domain-containing protein	F	GO:0008270	zinc ion binding	1.321	0.023708
tor5_c6888	ring u-box domain-containing protein	C	GO:0016020	membrane	1.321	0.023708
tor5_rep_c19106	NA	NA	NA	NA	-1.387	0.02375
tor5_c2935	soluble inorganic pyrophosphatase	F	GO:0004427	inorganic diphosphatase activity	1.164	0.023763
tor5_c2935	soluble inorganic pyrophosphatase	C	GO:0005737	cytoplasm	1.164	0.023763
tor5_c2935	soluble inorganic pyrophosphatase	F	GO:0000287	magnesium ion binding	1.164	0.023763
tor5_c2935	soluble inorganic pyrophosphatase	C	GO:0016020	membrane	1.164	0.023763
tor5_c2935	soluble inorganic pyrophosphatase	P	GO:0006119	oxidative phosphorylation	1.164	0.023763
tor5_c2935	soluble inorganic pyrophosphatase	C	GO:0005634	nucleus	1.164	0.023763
tor5_c8609	translation initiation factor eif-5b	F	GO:0003924	GTPase activity	1.22	0.023784
tor5_c8609	translation initiation factor eif-5b	F	GO:0003743	translation initiation factor activity	1.22	0.023784
tor5_c8609	translation initiation factor eif-5b	P	GO:0006446	regulation of translational initiation	1.22	0.023784
tor5_c8609	translation initiation factor eif-5b	F	GO:0005525	GTP binding	1.22	0.023784
tor5_c8609	translation initiation factor eif-5b	C	GO:0005840	ribosome	1.22	0.023784
tor5_s29017	NA	NA	NA	NA	1.254	0.023815
tor5_c14317	e3 ubiquitin-protein ligase makorin	F	GO:0003676	nucleic acid binding	1.166	0.023894
tor5_c14317	e3 ubiquitin-protein ligase makorin	F	GO:0008270	zinc ion binding	1.166	0.023894
tor5_c14317	e3 ubiquitin-protein ligase makorin	F	GO:0005515	protein binding	1.166	0.023894
tor5_c8672	NA	NA	NA	NA	-1.045	0.023923
tor5_rep_c27168	glutathione s-transferase protein	P	GO:0009407	toxin catabolic process	1.238	0.023975
tor5_rep_c27168	glutathione s-transferase protein	P	GO:0006090	pyruvate metabolic process	1.238	0.023975
tor5_rep_c27168	glutathione s-transferase protein	C	GO:0005737	cytoplasm	1.238	0.023975
tor5_rep_c27168	glutathione s-transferase protein	P	GO:0006803	glutathione conjugation reaction	1.238	0.023975
tor5_rep_c27168	glutathione s-transferase protein	F	GO:0004364	glutathione transferase activity	1.238	0.023975
tor5_rep_c27168	glutathione s-transferase protein	P	GO:0009734	auxin mediated signaling pathway	1.238	0.023975
tor5_rep_c27168	glutathione s-transferase protein	P	GO:0006749	glutathione metabolic process	1.238	0.023975
tor5_rep_c27168	glutathione s-transferase protein	F	GO:0004462	lactoylglutathione lyase activity	1.238	0.023975
tor5_rep_c27168	glutathione s-transferase protein	P	GO:0005975	carbohydrate metabolic process	1.238	0.023975
tor5_c11407	NA	NA	NA	NA	-1.449	0.023975
tor5_c18907	NA	NA	NA	NA	-1.008	0.02408
tor5_c15094	NA	NA	NA	NA	1.127	0.024293
tor5_s26932	NA	NA	NA	NA	-1.11	0.024293
tor5_c13880	NA	NA	NA	NA	-1.273	0.024348
tor5_c23448	NA	NA	NA	NA	-1.284	0.024431
tor5_c16673	NA	NA	NA	NA	1.768	0.02453
tor5_c15069	nup133 nup155-like protein	F	GO:0009055	electron carrier activity	1.029	0.024608
tor5_c15069	nup133 nup155-like protein	F	GO:0020037	heme binding	1.029	0.024608
tor5_c15069	nup133 nup155-like protein	F	GO:0005515	protein binding	1.029	0.024608
tor5_c15069	nup133 nup155-like protein	F	GO:0004497	monooxygenase activity	1.029	0.024608
tor5_c15069	nup133 nup155-like protein	P	GO:0006118	electron transport	1.029	0.024608
tor5_c12833	protein	P	GO:0006470	protein amino acid dephosphorylation	1.463	0.024609
tor5_c12833	protein	F	GO:0004725	protein tyrosine phosphatase activity	1.463	0.024609
tor5_c12833	protein	F	GO:0004045	aminoacyl-tRNA hydrolase activity	1.463	0.024609
tor5_c12833	protein	P	GO:0006570	tyrosine metabolic process	1.463	0.024609
tor5_c12833	protein	P	GO:0006412	translation	1.463	0.024609
tor5_c15091	NA	NA	NA	NA	1.224	0.024637
tor5_s28133	NA	NA	NA	NA	1.082	0.024652
tor5_c4652	NA	NA	NA	NA	-1.429	0.024683
tor5_c2722	vernalization5 vin3-like protein	C	GO:0031519	PcG protein complex	-1.018	0.024821
tor5_c2722	vernalization5 vin3-like protein	P	GO:0010228	vegetative to reproductive phase transition of meristem	-1.018	0.024821
tor5_rep_c10744	NA	NA	NA	NA	-1.194	0.024848
tor5_c12175	protein	F	GO:0016758	transferase activity, transferring hexosyl groups	1.12	0.024855
tor5_c12175	protein	P	GO:0008152	metabolic process	1.12	0.024855
tor5_c5450	nad -linked oxidoreductase-like protein	P	GO:0006012	galactose metabolic process	1.216	0.024881
tor5_c5450	nad -linked oxidoreductase-like protein	C	GO:0005829	cytosol	1.216	0.024881
tor5_c5450	nad -linked oxidoreductase-like protein	P	GO:0046486	glycerolipid metabolic process	1.216	0.024881
tor5_c5450	nad -linked oxidoreductase-like protein	F	GO:0004032	aldehyde reductase activity	1.216	0.024881
tor5_c5450	nad -linked oxidoreductase-like protein	P	GO:0009409	response to cold	1.216	0.024881
tor5_c5450	nad -linked oxidoreductase-like protein	P	GO:0009651	response to salt stress	1.216	0.024881
tor5_c5450	nad -linked oxidoreductase-like protein	P	GO:0006090	pyruvate metabolic process	1.216	0.024881
tor5_c5450	nad -linked oxidoreductase-like protein	P	GO:0006000	fructose metabolic process	1.216	0.024881
tor5_c5450	nad -linked oxidoreductase-like protein	P	GO:0009414	response to water deprivation	1.216	0.024881
tor5_c5450	nad -linked oxidoreductase-like protein	P	GO:0046686	response to cadmium ion	1.216	0.024881
tor5_c5450	nad -linked oxidoreductase-like protein	P	GO:0055114	oxidation reduction	1.216	0.024881
tor5_c5450	nad -linked oxidoreductase-like protein	C	GO:0005634	nucleus	1.216	0.024881
tor5_c5450	nad -linked oxidoreductase-like protein	F	GO:0016491	oxidoreductase activity	1.216	0.024881
tor5_c5450	nad -linked oxidoreductase-like protein	P	GO:0006013	mannose metabolic process	1.216	0.024881
tor5_c5450	nad -linked oxidoreductase-like protein	F	GO:0016229	steroid dehydrogenase activity	1.216	0.024881
tor5_rep_c22301	NA	NA	NA	NA	1.155	0.024901
tor5_c24854	NA	NA	NA	NA	1.214	0.024997
tor5_s26615	protein	C	GO:0045271	respiratory chain complex I	-1.168	0.025149
tor5_s26615	protein	P	GO:0009853	photorespiration	-1.168	0.025149
tor5_s26615	protein	C	GO:0016023	cytoplasmic membrane-bounded vesicle	-1.168	0.025149
tor5_s26615	protein	C	GO:0031966	mitochondrial membrane	-1.168	0.025149
tor5_c14793	NA	NA	NA	NA	-1.439	0.025187
tor5_c20829	NA	NA	NA	NA	1.01	0.025195
tor5_c18639	NA	NA	NA	NA	1.207	0.025243
tor5_c3818	NA	NA	NA	NA	-1.155	0.025249
tor5_s27967	NA	NA	NA	NA	-1.101	0.025279
tor5_c14609	protein	P	GO:0008152	metabolic process	-1.138	0.025285
tor5_c14609	protein	F	GO:0016831	carboxy-lyase activity	-1.138	0.025285
tor5_c14609	protein	C	GO:0005829	cytosol	-1.138	0.025285
tor5_c14609	protein	C	GO:0005634	nucleus	-1.138	0.025285
tor5_rep_c16337	protein	C	GO:0005739	mitochondrion	-1.05	0.025286
tor5_rep_c16337	protein	F	GO:0005488	binding	-1.05	0.025286
tor5_rep_c16337	protein	P	GO:0016070	RNA metabolic process	-1.05	0.025286
tor5_rep_c16337	protein	C	GO:0016020	membrane	-1.05	0.025286
tor5_rep_c16337	protein	C	GO:0005840	ribosome	-1.05	0.025286
tor5_rep_c16337	protein	F	GO:0003743	translation initiation factor activity	-1.05	0.025286
tor5_rep_c16337	protein	P	GO:0006446	regulation of translational initiation	-1.05	0.025286
tor5_s34916	bzip transcription factor family protein	C	GO:0005667	transcription factor complex	-1.209	0.025349
tor5_s34916	bzip transcription factor family protein	F	GO:0046983	protein dimerization activity	-1.209	0.025349
tor5_s34916	bzip transcription factor family protein	C	GO:0016020	membrane	-1.209	0.025349
tor5_s34916	bzip transcription factor family protein	C	GO:0005635	nuclear envelope	-1.209	0.025349
tor5_s34916	bzip transcription factor family protein	C	GO:0005783	endoplasmic reticulum	-1.209	0.025349
tor5_s34916	bzip transcription factor family protein	F	GO:0043565	sequence-specific DNA binding	-1.209	0.025349
tor5_s34916	bzip transcription factor family protein	F	GO:0016563	transcription activator activity	-1.209	0.025349
tor5_s34916	bzip transcription factor family protein	P	GO:0009408	response to heat	-1.209	0.025349
tor5_s34916	bzip transcription factor family protein	C	GO:0048471	perinuclear region of cytoplasm	-1.209	0.025349
tor5_s34916	bzip transcription factor family protein	P	GO:0006990	positive regulation of gene-specific transcription involved in unfolded protein response	-1.209	0.025349
tor5_s34916	bzip transcription factor family protein	F	GO:0003700	transcription factor activity	-1.209	0.025349
tor5_s34916	bzip transcription factor family protein	P	GO:0042538	hyperosmotic salinity response	-1.209	0.025349
tor5_c2848	NA	NA	NA	NA	1.022	0.025399
tor5_c13109	NA	NA	NA	NA	-1.016	0.02541
tor5_rep_c22753	NA	NA	NA	NA	-1.621	0.025436
tor5_rep_c288	rossmann-fold nad -binding domain-containing protein	C	GO:0016020	membrane	-1.507	0.02544
tor5_rep_c288	rossmann-fold nad -binding domain-containing protein	C	GO:0005777	peroxisome	-1.507	0.02544
tor5_rep_c288	rossmann-fold nad -binding domain-containing protein	F	GO:0004316	3-oxoacyl-[acyl-carrier-protein] reductase activity	-1.507	0.02544
tor5_rep_c288	rossmann-fold nad -binding domain-containing protein	P	GO:0046686	response to cadmium ion	-1.507	0.02544
tor5_rep_c288	rossmann-fold nad -binding domain-containing protein	P	GO:0055114	oxidation reduction	-1.507	0.02544
tor5_rep_c288	rossmann-fold nad -binding domain-containing protein	P	GO:0042967	acyl-carrier-protein biosynthetic process	-1.507	0.02544
tor5_rep_c288	rossmann-fold nad -binding domain-containing protein	F	GO:0005488	binding	-1.507	0.02544
tor5_rep_c288	rossmann-fold nad -binding domain-containing protein	P	GO:0006633	fatty acid biosynthetic process	-1.507	0.02544
tor5_rep_c288	rossmann-fold nad -binding domain-containing protein	C	GO:0005835	fatty acid synthase complex	-1.507	0.02544
tor5_c20509	tir-nbs-lrr resistance protein	F	GO:0005515	protein binding	1.325	0.025502
tor5_c11065	zinc-finger protein	F	GO:0005515	protein binding	-1.202	0.025729
tor5_c11065	zinc-finger protein	F	GO:0008270	zinc ion binding	-1.202	0.025729
tor5_c11783	---NA---	P	GO:0006952	defense response	1.04	0.025744
tor5_rep_c455	hyoscyamine 6 beta-hydroxylase	F	GO:0047998	hyoscyamine (6S)-dioxygenase activity	-1.216	0.025783
tor5_rep_c455	hyoscyamine 6 beta-hydroxylase	F	GO:0005506	iron ion binding	-1.216	0.025783
tor5_rep_c455	hyoscyamine 6 beta-hydroxylase	P	GO:0009821	alkaloid biosynthetic process	-1.216	0.025783
tor5_rep_c455	hyoscyamine 6 beta-hydroxylase	F	GO:0016702	oxidoreductase activity, acting on single donors with incorporation of molecular oxygen, incorporation of two atoms of oxygen	-1.216	0.025783
tor5_rep_c455	hyoscyamine 6 beta-hydroxylase	P	GO:0055114	oxidation reduction	-1.216	0.025783
tor5_rep_c455	hyoscyamine 6 beta-hydroxylase	F	GO:0031418	L-ascorbic acid binding	-1.216	0.025783
tor5_c22170	cytochrome p450	F	GO:0009055	electron carrier activity	-1.179	0.025969
tor5_c22170	cytochrome p450	F	GO:0020037	heme binding	-1.179	0.025969
tor5_c22170	cytochrome p450	P	GO:0006118	electron transport	-1.179	0.025969
tor5_c22170	cytochrome p450	F	GO:0005515	protein binding	-1.179	0.025969
tor5_c22170	cytochrome p450	P	GO:0055114	oxidation reduction	-1.179	0.025969
tor5_c22170	cytochrome p450	F	GO:0033773	isoflavone 2'-hydroxylase activity	-1.179	0.025969
tor5_c22170	cytochrome p450	F	GO:0008270	zinc ion binding	-1.179	0.025969
tor5_s32850	NA	NA	NA	NA	-1.054	0.026047
tor5_c23831	NA	NA	NA	NA	-1.333	0.026061
tor5_c9369	NA	NA	NA	NA	-1.322	0.0261
tor5_rep_c10423	histone	C	GO:0005634	nucleus	-1.009	0.026103
tor5_rep_c10423	histone	P	GO:0006334	nucleosome assembly	-1.009	0.026103
tor5_rep_c10423	histone	C	GO:0000786	nucleosome	-1.009	0.026103
tor5_rep_c10423	histone	F	GO:0003677	DNA binding	-1.009	0.026103
tor5_s25491	dna-directed rna polymerase iii subunit c19	C	GO:0005730	nucleolus	1.034	0.026151
tor5_s25491	dna-directed rna polymerase iii subunit c19	C	GO:0005666	DNA-directed RNA polymerase III complex	1.034	0.026151
tor5_s25491	dna-directed rna polymerase iii subunit c19	P	GO:0009304	tRNA transcription	1.034	0.026151
tor5_s25491	dna-directed rna polymerase iii subunit c19	F	GO:0046983	protein dimerization activity	1.034	0.026151
tor5_s25491	dna-directed rna polymerase iii subunit c19	F	GO:0003899	DNA-directed RNA polymerase activity	1.034	0.026151
tor5_s25491	dna-directed rna polymerase iii subunit c19	F	GO:0003677	DNA binding	1.034	0.026151
tor5_s25491	dna-directed rna polymerase iii subunit c19	P	GO:0006144	purine base metabolic process	1.034	0.026151
tor5_s25491	dna-directed rna polymerase iii subunit c19	P	GO:0006351	transcription, DNA-dependent	1.034	0.026151
tor5_s25491	dna-directed rna polymerase iii subunit c19	P	GO:0006206	pyrimidine base metabolic process	1.034	0.026151
tor5_c9076	lil3 protein	C	GO:0005667	transcription factor complex	1.109	0.026161
tor5_c9076	lil3 protein	F	GO:0003700	transcription factor activity	1.109	0.026161
tor5_c9076	lil3 protein	C	GO:0009535	chloroplast thylakoid membrane	1.109	0.026161
tor5_c9076	lil3 protein	P	GO:0045449	regulation of transcription	1.109	0.026161
tor5_c9076	lil3 protein	P	GO:0009765	photosynthesis, light harvesting	1.109	0.026161
tor5_c11138	atp binding	F	GO:0004672	protein kinase activity	-1.085	0.026282
tor5_c11138	atp binding	F	GO:0005524	ATP binding	-1.085	0.026282
tor5_c11138	atp binding	P	GO:0006468	protein amino acid phosphorylation	-1.085	0.026282
tor5_c11138	atp binding	P	GO:0009069	serine family amino acid metabolic process	-1.085	0.026282
tor5_c11138	atp binding	P	GO:0016310	phosphorylation	-1.085	0.026282
tor5_c11138	atp binding	F	GO:0004674	protein serine/threonine kinase activity	-1.085	0.026282
tor5_c11138	atp binding	P	GO:0009851	auxin biosynthetic process	-1.085	0.026282
tor5_c5385	NA	NA	NA	NA	1.097	0.026284
tor5_c14130	protein	P	GO:0006534	cysteine metabolic process	1.427	0.026316
tor5_c14130	protein	F	GO:0031071	cysteine desulfurase activity	1.427	0.026316
tor5_c14130	protein	P	GO:0010269	response to selenium ion	1.427	0.026316
tor5_c14130	protein	F	GO:0030170	pyridoxal phosphate binding	1.427	0.026316
tor5_c14130	protein	F	GO:0008483	transaminase activity	1.427	0.026316
tor5_c14130	protein	P	GO:0001887	selenium metabolic process	1.427	0.026316
tor5_c14130	protein	F	GO:0009000	selenocysteine lyase activity	1.427	0.026316
tor5_c14130	protein	C	GO:0009507	chloroplast	1.427	0.026316
tor5_c14130	protein	P	GO:0018283	iron incorporation into metallo-sulfur cluster	1.427	0.026316
tor5_rep_c18450	NA	NA	NA	NA	1.371	0.026482
tor5_c8680	NA	NA	NA	NA	1.282	0.026497
tor5_c22185	NA	NA	NA	NA	-1.209	0.026505
tor5_c13640	NA	NA	NA	NA	1.255	0.026522
tor5_c15182	hla-b associated transcript 1	F	GO:0043008	ATP-dependent protein binding	1.166	0.026522
tor5_c15182	hla-b associated transcript 1	C	GO:0019814	immunoglobulin complex	1.166	0.026522
tor5_c15182	hla-b associated transcript 1	F	GO:0015175	neutral amino acid transmembrane transporter activity	1.166	0.026522
tor5_c15182	hla-b associated transcript 1	C	GO:0005688	U6 snRNP	1.166	0.026522
tor5_c15182	hla-b associated transcript 1	F	GO:0015184	L-cystine transmembrane transporter activity	1.166	0.026522
tor5_c15182	hla-b associated transcript 1	P	GO:0006461	protein complex assembly	1.166	0.026522
tor5_c15182	hla-b associated transcript 1	C	GO:0016607	nuclear speck	1.166	0.026522
tor5_c15182	hla-b associated transcript 1	P	GO:0000245	spliceosome assembly	1.166	0.026522
tor5_c15182	hla-b associated transcript 1	F	GO:0042605	peptide antigen binding	1.166	0.026522
tor5_c15182	hla-b associated transcript 1	P	GO:0015804	neutral amino acid transport	1.166	0.026522
tor5_c15182	hla-b associated transcript 1	F	GO:0042802	identical protein binding	1.166	0.026522
tor5_c15182	hla-b associated transcript 1	P	GO:0010501	RNA secondary structure unwinding	1.166	0.026522
tor5_c15182	hla-b associated transcript 1	P	GO:0006955	immune response	1.166	0.026522
tor5_c15182	hla-b associated transcript 1	P	GO:0006520	cellular amino acid metabolic process	1.166	0.026522
tor5_c15182	hla-b associated transcript 1	F	GO:0017070	U6 snRNA binding	1.166	0.026522
tor5_c15182	hla-b associated transcript 1	F	GO:0030621	U4 snRNA binding	1.166	0.026522
[truncated: 2,094 more rows]
