# Supplementary material for: Solanum torvum responses to the root-knot nematode Meloidogyne incognita
Source: BMC Genomics. 2013 Aug 9;14:540. doi: 10.1186/1471-2164-14-540 (PMC3750854; doi:10.1186/1471-2164-14-540)
Supplement: Additional file 10 — Torvum RGAs. [file 1471-2164-14-540-S10.xls]

## Sheet: Foglio1
ID	B2GO short description	Sequence.length	Hit.desc.	mean expr_eggplant_ctrl	mean expr_eggplant_infected	mean expr_Torvum_ctrl	mean expr_Torvumt_infected	eggplant_infected_vs_ctrl_ratio	Torvum_infected_vs_ctrl_ratio
tor5_c11263	disease resistance protein	553	gi|224117364|ref|XP_002317554.1|nbs-lrr resistance protein [Populus trichocarpa] >gi|222860619|gb|EEE98166.1| nbs-lrr resistance protein [Populus trichocarpa]	3170.85	2633.44	1031.69	1178.34	0.830516	1.14214
tor5_c12035	root-knot nematode resistance protein	512	gi|3426260|gb|AAC32252.1|disease resistance gene homolog Mi-copy2 [Solanum lycopersicum]	376.294	419.315	663.965	768.74	1.11433	1.1578
tor5_c12226	nbs-lrr resistance protein	587	gi|26190256|emb|CAD29727.1|hero resistance protein 3 homologue [Solanum lycopersicum]	303.63	394.161	259.399	245.955	1.29816	0.948175
tor5_c12566	disease resistance identical	710	gi|54261825|gb|AAV31175.1|Putative disease resistance protein, identical [Solanum tuberosum]	168.426	396.871	485.109	654.998	2.35635	1.35021
tor5_c14083	nbs-lrr protein	1043	gi|6456755|gb|AAF09256.1|AF202179_1disease resistance protein BS2 [Capsicum chacoense]	253.148	363.155	248.914	214.866	1.43456	0.863214
tor5_c14147	leucine-rich repeat containing	493	gi|212717155|gb|ACJ37419.1|NBS-LRR disease resistance protein [Glycine max]	1030.46	801.279	370.852	511.059	0.777593	1.37806
tor5_c14245	nbs-lrr protein	597	gi|164598918|gb|ABY61746.1|resistance protein PSH-RGH7 [Solanum tuberosum]	365.626	393.366	595.79	695.106	1.07587	1.1667
tor5_c14588	cyst nematode resistance protein	401	gi|113205295|gb|AAT40556.2|hypothetical protein SDM1_4t00019 [Solanum demissum]	242.087	407.322	172.742	171.005	1.68254	0.989941
tor5_c15557	non-race specific disease resistance 1	507	gi|38489222|gb|AAR21296.1|NDR1-like protein [Nicotiana benthamiana]	804.96	850.611	535.233	650.249	1.05671	1.21489
tor5_c15679	cc-nbs-lrr protein	830	gi|113205388|gb|ABI34374.1|Disease resistance protein I2C-5, putative [Solanum demissum]	288.188	296.771	706.398	329.029	1.02978	0.465784
tor5_c15732	nbs-lrr resistance protein	498	gi|224117364|ref|XP_002317554.1|nbs-lrr resistance protein [Populus trichocarpa] >gi|222860619|gb|EEE98166.1| nbs-lrr resistance protein [Populus trichocarpa]	689.272	692.443	258.673	398.725	1.0046	1.54142
tor5_c15786	nbs-lrr protein	498	gi|48209881|gb|AAT40487.1|putative disease resistance protein [Solanum demissum]	887.129	815.949	493.357	482.6	0.919764	0.978197
tor5_c16201	disease resistance- dirigent domain-containing protein	473	gi|296086938|emb|CBI33171.3|unnamed protein product [Vitis vinifera]	398.934	355.045	237.319	192.697	0.889985	0.811976
tor5_c16977	nbs-lrr protein	499	gi|8515762|gb|AAF76163.1|AF266747_1RGC1 [Solanum tuberosum]	283.629	201.217	267.219	269.743	0.709439	1.00944
tor5_c17003	nbs-lrr protein	440	gi|54261825|gb|AAV31175.1|Putative disease resistance protein, identical [Solanum tuberosum]	636.041	444.967	314.848	257.165	0.699589	0.816791
tor5_c17492	disease resistance-like protein	446	gi|52854207|gb|AAU88159.1|disease resistance-like protein [Coffea arabica]	656.983	586.392	425.284	370.784	0.892553	0.871849
tor5_c17996	verticillium wilt disease resistance protein	399	gi|34761800|gb|AAQ82053.1|verticillium wilt disease resistance protein precursor [Solanum torvum]	1993.68	1321.58	822.639	731.805	0.662885	0.889581
tor5_c18254	disease resistance protein	430	gi|15231371|ref|NP_187360.1|disease resistance protein RPM1 [Arabidopsis thaliana] >gi|29839510|sp|Q39214.1|RPM1_ARATH RecName: Full=Disease resistance protein RPM1; AltName: Full=Resistance to Pseudomonas syringae protein 3 >gi|6729011|gb|AAF27008.1|AC016827_19 disease resistance gene (RPM1) [Arabidopsis thaliana] >gi|963017|emb|CAA61131.1| RPM1 [Arabidopsis thaliana] >gi|332640971|gb|AEE74492.1…	2447.2	2152.77	1069.58	1162.03	0.879688	1.08644
tor5_c18988	disease resistance protein r3a-like protein	516	gi|2258317|gb|AAB63275.1|resistance complex protein I2C-2 [Solanum lycopersicum]	285.354	303.489	1399.29	1654.69	1.06355	1.18252
tor5_c19089	nbs-lrr protein	471	gi|6456755|gb|AAF09256.1|AF202179_1disease resistance protein BS2 [Capsicum chacoense]	909.386	863.211	462.318	452.707	0.949224	0.979212
tor5_c19777	disease resistance protein r3a-like protein	459	gi|157280363|gb|ABV29178.1|disease resistance protein R3a-like protein [Solanum demissum]	579.659	485.194	291.572	240.064	0.837033	0.823344
tor5_c20216	hero resistance protein 3 homologue	386	gi|26190256|emb|CAD29727.1|hero resistance protein 3 homologue [Solanum lycopersicum]	278.365	213.851	488.259	588.037	0.768239	1.20436
tor5_c20509	tir-nbs-lrr resistance protein	469	gi|16944811|emb|CAC82811.1|resistance gene-like [Solanum tuberosum subsp. andigenum]	217.637	529.456	377.618	338.196	2.43275	0.895603
tor5_c22045	nbs-lrr resistance protein	293	gi|209360979|gb|ACI43068.1|NBS-LRR root-knot nematode resistance protein [Capsicum annuum]	310.694	282.344	191.946	187.85	0.908753	0.97866
tor5_c22253	nbs-lrr type resistance protein	553	gi|83630761|gb|ABC26878.1|NRC1 [Solanum lycopersicum]	281.063	229.032	477.806	561.606	0.81488	1.17538
tor5_c22615	nbs-lrr resistance protein	442	gi|225453277|ref|XP_002268651.1|PREDICTED: hypothetical protein [Vitis vinifera]	1343.36	1370.66	805.765	719.929	1.02032	0.893473
tor5_c23192	nbs-lrr type resistance protein	578	gi|83630761|gb|ABC26878.1|NRC1 [Solanum lycopersicum]	2353.08	1691.95	754.356	893.594	0.719035	1.18458
tor5_c2525	af202179_1disease resistance protein bs2	664	gi|6456755|gb|AAF09256.1|AF202179_1disease resistance protein BS2 [Capsicum chacoense]	171.605	69.2284	1736.17	2279.92	0.403417	1.31319
tor5_c2854	disease resistance protein	651	gi|83630761|gb|ABC26878.1|NRC1 [Solanum lycopersicum]	4252.19	3635.37	1923.21	2174.31	0.854942	1.13056
tor5_c2951	disease resistance protein	648	gi|255561552|ref|XP_002521786.1|Disease resistance protein RPP13, putative [Ricinus communis] >gi|223538999|gb|EEF40596.1| Disease resistance protein RPP13, putative [Ricinus communis]	1014.11	610.089	1687.53	1914.45	0.6016	1.13447
tor5_c3414	nbs-lrr type resistance protein	653	gi|83630761|gb|ABC26878.1|NRC1 [Solanum lycopersicum]	928.462	721.921	581.941	702.754	0.777545	1.2076
tor5_c3535	enhanced disease resistance 2 protein	703	gi|224074418|ref|XP_002304367.1|predicted protein [Populus trichocarpa] >gi|222841799|gb|EEE79346.1| predicted protein [Populus trichocarpa]	1163.15	737.063	720.122	693.184	0.63368	0.962593
tor5_c3965	non-race specific disease resistance 1	781	gi|38489222|gb|AAR21296.1|NDR1-like protein [Nicotiana benthamiana]	743.887	863.783	464.729	329.049	1.16117	0.708045
tor5_c4140	disease resistance response protein	598	gi|224075048|ref|XP_002304535.1|predicted protein [Populus trichocarpa] >gi|222841967|gb|EEE79514.1| predicted protein [Populus trichocarpa]	976.308	898.467	1396.2	518.562	0.92027	0.37141
tor5_c4459	nbs-lrr type resistance protein	510	gi|83630761|gb|ABC26878.1|NRC1 [Solanum lycopersicum]	1792.41	1541.65	760.225	1283.28	0.860097	1.68803
tor5_c4728	disease resistance identical	625	gi|83630761|gb|ABC26878.1|NRC1 [Solanum lycopersicum]	196.591	152.134	449.926	664.659	0.773859	1.47726
tor5_c4869	nbs-lrr type resistance protein	974	gi|83630761|gb|ABC26878.1|NRC1 [Solanum lycopersicum]	590.432	390.506	1623.08	1352.97	0.661391	0.833582
tor5_c6199	disease resistance protein	715	gi|255561552|ref|XP_002521786.1|Disease resistance protein RPP13, putative [Ricinus communis] >gi|223538999|gb|EEF40596.1| Disease resistance protein RPP13, putative [Ricinus communis]	233.431	212.023	197.292	304.554	0.908288	1.54367
tor5_c6419	disease resistance- dirigent domain-containing protein	461	gi|255556386|ref|XP_002519227.1|Disease resistance response protein, putative [Ricinus communis] >gi|223541542|gb|EEF43091.1| Disease resistance response protein, putative [Ricinus communis]	594.952	307.8	1376.65	841.135	0.517353	0.611001
tor5_c6717	nbs-lrr resistance protein	729	gi|3426261|gb|AAC32253.1|disease resistance gene homolog Mi-copy1 [Solanum lycopersicum]	671.062	912.59	555.269	690.045	1.35992	1.24272
tor5_c7069	nbs-lrr resistance protein	685	gi|15418712|gb|AAG31015.1|tospovirus resistance protein C [Solanum lycopersicum]	294.835	199.927	811.956	1100.84	0.678096	1.35579
tor5_c7274	disease resistance protein	608	gi|323370547|gb|ADX43928.1|ADR1 [Solanum tuberosum]	11454.5	12324.3	1568.05	2488.33	1.07594	1.58689
tor5_c7316	nbs-lrr resistance protein	659	gi|115381096|gb|ABI96212.1|NBS-LRR resistance protein-like protein [Solanum sp. VFNT]	673.237	778.509	941.522	849.509	1.15637	0.902271
tor5_c7948	nbs-lrr resistance protein	649	gi|15418714|gb|AAG31017.1|tospovirus resistance protein E [Solanum lycopersicum]	1021.54	856.075	372.483	455.168	0.838023	1.22199
tor5_c7968	disease resistance-responsive (dirigent-like protein) family protein	536	gi|147792168|emb|CAN77499.1|hypothetical protein VITISV_002404 [Vitis vinifera]	1912.06	1264.79	974.884	1227.99	0.661479	1.25963
tor5_c8556	plant disease resistance response protein	457	gi|6694693|gb|AAF25357.1|AF210061_1dirigent protein [Forsythia x intermedia]	241.416	356.273	445.666	517.315	1.47576	1.16077
tor5_c8754	nbs-lrr protein	427	gi|54261825|gb|AAV31175.1|Putative disease resistance protein, identical [Solanum tuberosum]	391.911	297.113	200.819	202.618	0.758114	1.00895
tor5_c8854	nbs-lrr resistance protein	538	gi|255577491|ref|XP_002529624.1|leucine-rich repeat containing protein, putative [Ricinus communis] >gi|223530909|gb|EEF32769.1| leucine-rich repeat containing protein, putative [Ricinus communis]	2121.58	1359.81	770.988	712.415	0.640941	0.924029
tor5_c8985	disease resistance- dirigent domain-containing protein	490	gi|224112881|ref|XP_002316318.1|predicted protein [Populus trichocarpa] >gi|222865358|gb|EEF02489.1| predicted protein [Populus trichocarpa]	1862.95	777.762	678.101	992.523	0.41749	1.46368
tor5_c9198	nbs-lrr resistance protein	672	gi|3426261|gb|AAC32253.1|disease resistance gene homolog Mi-copy1 [Solanum lycopersicum]	360.807	155.364	188.721	282.809	0.430601	1.49856
tor5_c9311	nbs-lrr protein	637	gi|6164969|gb|AAF04603.1|AF195939_1disease resistance protein Gpa2 [Solanum tuberosum] >gi|5911745|emb|CAB55838.1| NBS-LRR protein [Solanum tuberosum subsp. andigenum]	392.251	451.551	1012	938.782	1.15118	0.927655
tor5_rep_c10680	nbs-lrr resistance protein	452	gi|209360979|gb|ACI43068.1|NBS-LRR root-knot nematode resistance protein [Capsicum annuum]	602.752	472.695	370.106	381.105	0.784228	1.02972
tor5_rep_c11308	root-knot nematode resistance protein	592	gi|15418710|gb|AAG31014.1|tospovirus resistance protein B [Solanum lycopersicum]	2247.23	2104.57	1152.71	967.276	0.936521	0.839136
tor5_rep_c12602	nbs-lrr type resistance protein	486	gi|83630761|gb|ABC26878.1|NRC1 [Solanum lycopersicum]	2286.76	2203.79	825.234	963.506	0.963721	1.16756
tor5_rep_c13317	nbs-lrr resistance protein	469	gi|115381102|gb|ABI96215.1|NBS-LRR resistance protein-like protein [Solanum lycopersicum]	488.831	485.171	713.561	592.927	0.992513	0.830941
tor5_rep_c13560	disease resistance protein	548	gi|15418712|gb|AAG31015.1|tospovirus resistance protein C [Solanum lycopersicum]	529.144	389.632	283.35	325.067	0.736344	1.14723
tor5_rep_c15572	nbs-lrr type resistance protein	440	gi|54261824|gb|AAV31174.1|Putative disease resistance protein, identical [Solanum tuberosum]	303.947	296.139	229.472	263.947	0.974311	1.15024
tor5_rep_c1655	disease resistance response protein	803	gi|224105209|ref|XP_002313728.1|predicted protein [Populus trichocarpa] >gi|222850136|gb|EEE87683.1| predicted protein [Populus trichocarpa]	77.749	138.308	345.62	512.257	1.7789	1.48214
tor5_rep_c17698	nbs-lrr resistance protein	540	gi|3426261|gb|AAC32253.1|disease resistance gene homolog Mi-copy1 [Solanum lycopersicum]	367.951	784.742	979.047	1048.16	2.13274	1.07059
tor5_rep_c20644	nbs-lrr resistance protein	411	gi|209360979|gb|ACI43068.1|NBS-LRR root-knot nematode resistance protein [Capsicum annuum]	328.26	199.795	170.679	201.124	0.608651	1.17837
tor5_rep_c22833	af202179_1disease resistance protein bs2	473	gi|6456755|gb|AAF09256.1|AF202179_1disease resistance protein BS2 [Capsicum chacoense]	589.593	383.805	306.399	304.111	0.650965	0.992533
tor5_rep_c23837	nbs-lrr resistance protein	427	gi|3426261|gb|AAC32253.1|disease resistance gene homolog Mi-copy1 [Solanum lycopersicum]	1296.71	892.672	564.393	516.433	0.688414	0.915023
tor5_rep_c2534	nbs-lrr resistance protein	608	gi|15418710|gb|AAG31014.1|tospovirus resistance protein B [Solanum lycopersicum]	195.724	256.006	807.676	766.279	1.308	0.948745
tor5_rep_c3382	nbs-lrr protein	681	gi|6456755|gb|AAF09256.1|AF202179_1disease resistance protein BS2 [Capsicum chacoense]	427.657	294.301	897.129	1105.07	0.688172	1.23179
tor5_rep_c4425	nbs-lrr resistance protein	574	gi|15418710|gb|AAG31014.1|tospovirus resistance protein B [Solanum lycopersicum]	224.075	149.135	339.977	456.547	0.665557	1.34288
tor5_rep_c4874	disease resistance protein	494	gi|6456755|gb|AAF09256.1|AF202179_1disease resistance protein BS2 [Capsicum chacoense]	1400.18	1486.63	1267.3	1351.23	1.06174	1.06623
tor5_rep_c4947	nbs-lrr resistance protein	593	gi|209360979|gb|ACI43068.1|NBS-LRR root-knot nematode resistance protein [Capsicum annuum]	290.435	209.475	947.692	877.921	0.721245	0.926377
tor5_rep_c6033	nbs-lrr protein	647	gi|54261824|gb|AAV31174.1|Putative disease resistance protein, identical [Solanum tuberosum]	909.192	880.519	421.289	437.258	0.968463	1.03791
tor5_rep_c7021	disease resistance protein	519	gi|53749455|gb|AAU90310.1|hypothetical protein STB1_54t00008 [Solanum tuberosum]	252.559	282.853	229.561	303.609	1.11995	1.32257
tor5_rep_c7706	nbs-lrr resistance protein	600	gi|53749455|gb|AAU90310.1|hypothetical protein STB1_54t00008 [Solanum tuberosum]	388.003	525.244	362.18	384.305	1.35371	1.06109
tor5_rep_c9578	disease resistance protein	472	gi|53749455|gb|AAU90310.1|hypothetical protein STB1_54t00008 [Solanum tuberosum]	470.054	344.881	274.84	413.509	0.733705	1.50454
tor5_rep_c994	leucine-rich repeat-containing protein	629	gi|14626935|gb|AAK70805.1|leucine-rich repeat resistance protein-like protein [Gossypium hirsutum]	951.709	713.473	1528.72	1249.37	0.749676	0.817264
tor5_s25440	disease resistance protein	473	gi|224117364|ref|XP_002317554.1|nbs-lrr resistance protein [Populus trichocarpa] >gi|222860619|gb|EEE98166.1| nbs-lrr resistance protein [Populus trichocarpa]	10260.4	8458.35	1366.65	3326.17	0.824371	2.43381
tor5_s25685	disease resistance response	432	gi|255567707|ref|XP_002524832.1|conserved hypothetical protein [Ricinus communis] >gi|223535892|gb|EEF37552.1| conserved hypothetical protein [Ricinus communis]	162.908	94.8719	1403.67	1162.97	0.582366	0.828523
tor5_s26709	methylmalonate-semialdehyde dehydrogenase	364	gi|15225601|ref|NP_179032.1|Methylmalonate-semialdehyde dehydrogenase [acylating] [Arabidopsis thaliana] >gi|118582304|sp|Q0WM29.2|MMSA_ARATH RecName: Full=Methylmalonate-semialdehyde dehydrogenase [acylating], mitochondrial; Short=MM-ALDH; Short=MMSDH; Short=Malonate-semialdehyde dehydrogenase [acylating]; AltName: Full=Aldehyde dehydrogenase family 6 member B2; Flags: Precursor >gi|4587685|gb|A…	564.254	383.384	344.919	363.914	0.679453	1.05507
tor5_s27071	dirigent-like protein	325	gi|255556386|ref|XP_002519227.1|Disease resistance response protein, putative [Ricinus communis] >gi|223541542|gb|EEF43091.1| Disease resistance response protein, putative [Ricinus communis]	2052.9	1532.32	2142.85	1797.22	0.746418	0.838709
tor5_s28743	protein	457	gi|255580066|ref|XP_002530866.1|Disease resistance response protein, putative [Ricinus communis] >gi|223529555|gb|EEF31506.1| Disease resistance response protein, putative [Ricinus communis]	276.726	287.146	293.842	306.964	1.03766	1.04466
tor5_s29597	nbs-lrr disease resistance protein	299	gi|224114113|ref|XP_002316671.1|NBS resistance protein [Populus trichocarpa] >gi|222859736|gb|EEE97283.1| NBS resistance protein [Populus trichocarpa]	493.707	808.386	397.667	263.418	1.63738	0.662408
tor5_s30179	af202179_1disease resistance protein bs2	454	gi|6456755|gb|AAF09256.1|AF202179_1disease resistance protein BS2 [Capsicum chacoense]	296.83	149.303	86.2582	64.8608	0.502991	0.751938
tor5_s34381	nbs-lrr resistance protein	383	gi|115381102|gb|ABI96215.1|NBS-LRR resistance protein-like protein [Solanum lycopersicum]	798.304	1009.6	820.157	691.057	1.26468	0.84259
tor5_s36770	nbs-lrr resistance protein	342	gi|105923097|gb|ABF81456.1|NBS type disease resistance protein [Populus trichocarpa]	665.502	927.659	458.845	463.85	1.39392	1.01091
